# Supplementary material for: Accurate rare variant phasing of whole-genome and whole-exome sequencing data in the UK Biobank
Source: Nat Genet. 2023 Jun 29;55(7):1243–9. doi: 10.1038/s41588-023-01415-w (PMC10335929; doi:10.1038/s41588-023-01415-w)
Supplement: Supplementary file 3 — LoF compound heterozygous events on the UKB (WES) across human protein-coding genes. ‘num_ch_events’ is the number of individuals with compound heterozygosity for that gene; ‘num_inds_2_mut’ is the number of individuals with at least two mutations in any of the two copies of the gene; and ‘expected_ch’ is the expected number of individuals with compound heterozygous events, based their number of LoF mutations. Other columns represent presence of gene in several essential and nonessential gene lists. [file 41588_2023_1415_MOESM3_ESM.xlsx]

## Sheet: LoF_compound_het_per_gene
Loss of function compound heterozygous events on the UK Biobank (WES) across human protein-coding genes. "num_ch_events" is the number of individuals with compound heterozygosity for that gene; "num_inds_2_mut" is the number of individuals with at least two mutations in any of the two copies of the gene; "expected_ch" is the expected number of individuals with compound heterozygous events, based …
gene_id	gene_symbol	num_ch_events	num_inds_2_mut	expected_ch	essential_in_mice_georgi2013	essential_gnomad_karczewski2020	essential_adam_vincenti2021	essential_in_culture_hart2014	essential_crispr_hart2017	non_essential_in_culture_hart2014	homozygous_lof_tolerant_karczewski2020	non_essential_gnomad_karczewski2020
ENSG00000154358	OBSCN	12	27	13.5	0	0	0	0	0	0	0	0
ENSG00000148357	HMCN2	11	18	9	0	0	0	0	0	0	0	0
ENSG00000137877	SPTBN5	11	27	13.5	0	0	0	0	0	0	1	0
ENSG00000145113	MUC4	9	24	12	0	0	0	0	0	0	0	0
ENSG00000118997	DNAH7	7	8	4	0	0	0	0	0	0	1	0
ENSG00000197603	CPLANE1	6	11	5.5	0	0	0	0	0	0	0	0
ENSG00000133863	TEX15	6	19	9.5	0	0	0	0	0	0	0	0
ENSG00000007174	DNAH9	6	6	3	0	0	0	0	0	0	1	0
ENSG00000169876	MUC17	5	5	2.5	0	0	0	0	0	1	1	1
ENSG00000107611	CUBN	5	184	92	1	0	0	0	0	0	1	0
ENSG00000179532	DNHD1	5	15	7.5	0	0	0	0	0	0	0	0
ENSG00000197653	DNAH10	5	14	7	0	0	0	0	0	0	0	0
ENSG00000166823	MESP1	5	392	196	1	0	0	0	0	0	0	0
ENSG00000182253	SYNM	5	13	6.5	0	0	0	0	0	0	0	0
ENSG00000135773	CAPN9	4	6	3	0	0	0	0	0	0	1	0
ENSG00000143375	CGN	4	4	2	0	0	0	0	0	0	0	0
ENSG00000163395	IGFN1	4	155	77.5	0	0	0	0	0	0	1	0
ENSG00000051341	POLQ	4	7	3.5	0	0	0	0	0	0	1	0
ENSG00000179869	ABCA13	4	5	2.5	0	0	0	0	0	0	1	0
ENSG00000205038	PKHD1L1	4	21	10.5	0	0	0	0	0	0	1	0
ENSG00000187950	OVCH1	4	4	2	0	0	0	0	0	0	1	0
ENSG00000091536	MYO15A	4	14	7	0	0	0	0	0	0	0	0
ENSG00000142185	TRPM2	4	4	2	0	0	0	0	0	0	0	0
ENSG00000215910	C1orf167	3	3	1.5	0	0	0	0	0	0	0	0
ENSG00000155657	TTN	3	36	18	1	0	0	0	0	0	1	0
ENSG00000188738	FSIP2	3	9	4.5	0	0	0	0	0	0	0	0
ENSG00000114841	DNAH1	3	4	2	0	0	0	0	0	0	0	0
ENSG00000151790	TDO2	3	3	1.5	0	0	0	0	0	0	1	0
ENSG00000181381	DDX60L	3	9	4.5	0	0	0	0	0	0	1	0
ENSG00000124721	DNAH8	3	25	12.5	0	0	0	0	0	0	1	0
ENSG00000005469	CROT	3	3	1.5	0	0	0	0	0	0	1	0
ENSG00000005981	ASB4	3	71	60.5	0	0	0	0	0	0	0	0
ENSG00000033100	CHPF2	3	16	8	0	0	0	0	0	0	1	0
ENSG00000257335	MGAM	3	3	1.5	0	0	0	0	0	0	1	0
ENSG00000104321	TRPA1	3	3	1.5	0	0	0	0	0	0	1	0
ENSG00000099290	WASHC2A	3	19	9.5	0	0	0	0	0	0	0	0
ENSG00000171811	CFAP46	3	26	13	0	0	0	0	0	0	0	0
ENSG00000127325	BEST3	3	577	291.25	0	0	0	0	0	0	0	0
ENSG00000168970	JMJD7-PLA2G4B	3	3	1.5	0	0	0	0	0	0	0	0
ENSG00000243708	PLA2G4B	3	3	1.5	0	0	0	0	0	0	0	0
ENSG00000158486	DNAH3	3	41	20.5	0	0	0	0	0	0	0	0
ENSG00000181143	MUC16	3	7	3.5	0	0	0	0	0	0	0	0
ENSG00000205517	RGL3	3	5	2.5	0	0	0	0	0	0	1	0
ENSG00000057252	SOAT1	2	2	1	0	0	0	0	0	0	0	0
ENSG00000116783	TNNI3K	2	7	3.5	0	0	0	0	0	0	1	0
ENSG00000117228	GBP1	2	12	6	0	0	0	0	0	0	0	0
ENSG00000122417	ODF2L	2	3	1.5	0	0	0	0	0	0	0	0
ENSG00000162592	CCDC27	2	2	1	0	0	0	0	0	0	1	0
ENSG00000198483	ANKRD35	2	2	1	0	0	0	0	0	0	1	0
ENSG00000215883	CYB5RL	2	4	2	0	0	0	0	0	0	1	0
ENSG00000259030	FPGT-TNNI3K	2	7	3.5	0	0	0	0	0	0	1	0
ENSG00000071909	MYO3B	2	3	1.5	0	0	0	0	0	0	0	0
ENSG00000115267	IFIH1	2	2	1	0	0	0	0	0	0	1	0
ENSG00000163803	PLB1	2	20	10	0	0	0	0	0	0	0	0
ENSG00000226321	CROCC2	2	2	1	0	0	0	0	0	0	0	0
ENSG00000010327	STAB1	2	2	1	0	0	0	0	0	0	0	0
ENSG00000055957	ITIH1	2	2	1	0	0	0	0	0	0	0	0
ENSG00000114654	EFCC1	2	2	1	0	0	0	0	0	0	0	0
ENSG00000164078	MST1R	2	19	9.5	1	0	0	0	0	0	1	0
ENSG00000170854	RIOX2	2	18	9.25	0	0	0	0	0	0	0	0
ENSG00000187527	ATP13A5	2	3	1.5	0	0	0	0	0	0	1	0
ENSG00000250151	ARPC4-TTLL3	2	2	1	0	0	0	0	0	0	0	0
ENSG00000004468	CD38	2	2	1	0	0	0	0	0	0	1	0
ENSG00000145244	CORIN	2	2	1	0	0	0	0	0	0	0	0
ENSG00000145703	IQGAP2	2	2	1	0	0	0	0	0	0	0	0
ENSG00000213949	ITGA1	2	4	2.5	0	0	0	0	0	0	0	0
ENSG00000248383	PCDHAC1	2	2	1	0	0	0	0	0	0	0	0
ENSG00000112367	FIG4	2	24	17.25	0	0	0	0	0	0	0	0
ENSG00000137337	MDC1	2	218	109	0	0	0	0	0	0	0	0
ENSG00000164483	SAMD3	2	21	10.5	0	0	0	0	0	0	0	0
ENSG00000203734	ECT2L	2	2	1	0	0	0	0	0	0	1	0
ENSG00000105877	DNAH11	2	2	1	0	0	0	0	0	0	0	0
ENSG00000106302	HYAL4	2	2	1	0	0	0	0	0	0	0	0
ENSG00000135253	KCP	2	58	29	0	0	0	0	0	0	0	0
ENSG00000136206	SPDYE1	2	2	1	0	0	0	0	0	0	1	0
ENSG00000136297	MMD2	2	2	1	0	0	0	0	0	1	0	1
ENSG00000272391	POM121C	2	2	1	0	0	0	0	0	0	0	0
ENSG00000156162	DPY19L4	2	6	3	0	0	0	0	0	0	0	0
ENSG00000184428	TOP1MT	2	2	1	0	0	0	0	0	0	0	0
ENSG00000253117	OC90	2	15	7.5	0	0	0	0	0	1	1	1
ENSG00000258417	AC100868.1	2	15	7.5	0	0	0	0	0	0	0	0
ENSG00000164989	CCDC171	2	2	1	0	0	0	0	0	0	1	0
ENSG00000151655	ITIH2	2	15	7.5	0	0	0	0	0	0	1	0
ENSG00000196139	AKR1C3	2	2	1	0	0	0	0	0	0	1	0
ENSG00000120451	SNX19	2	47	23.75	0	0	0	0	0	0	0	0
ENSG00000160703	NLRX1	2	2	1	0	0	0	0	0	0	1	0
ENSG00000185507	IRF7	2	4	2	0	0	0	0	0	0	0	0
ENSG00000189253	TRIM64B	2	3	1.5	0	0	0	0	0	0	0	0
ENSG00000126838	PZP	2	3	1.5	0	0	0	0	0	0	1	0
ENSG00000136011	STAB2	2	24	12	0	0	0	0	0	0	0	0
ENSG00000139540	SLC39A5	2	2	1	0	0	0	0	0	0	1	0
ENSG00000172322	CLEC12A	2	2	1	0	0	0	0	0	0	1	0
ENSG00000177119	ANO6	2	2	1	0	0	0	0	0	0	1	0
ENSG00000177675	CD163L1	2	2	1	0	0	0	0	0	0	1	0
ENSG00000198707	CEP290	2	3	1.5	0	0	0	0	0	0	0	0
ENSG00000215009	ACSM4	2	2	1	0	0	0	0	0	0	0	0
ENSG00000100889	PCK2	2	2	1	0	0	0	0	0	0	1	0
ENSG00000129566	TEP1	2	2	1	0	0	0	0	0	0	1	0
ENSG00000137857	DUOX1	2	38	19	0	0	0	0	0	0	0	0
ENSG00000157890	MEGF11	2	2	1	0	0	0	0	0	0	0	0
ENSG00000102893	PHKB	2	6	3	0	0	0	0	0	0	0	0
ENSG00000197912	SPG7	2	2	1	0	0	0	0	0	0	1	0
ENSG00000109061	MYH1	2	11	7.75	0	0	0	0	0	0	1	0
ENSG00000129219	PLD2	2	2	1	0	0	0	0	0	0	0	0
ENSG00000141338	ABCA8	2	6	3	0	0	0	0	0	0	1	0
ENSG00000154025	SLC5A10	2	2	1	0	0	0	0	0	0	0	0
ENSG00000186532	SMYD4	2	2	1	0	0	0	0	0	0	0	0
ENSG00000187775	DNAH17	2	14	7	0	0	0	0	0	0	0	0
ENSG00000276231	PIK3R6	2	2	1	0	0	0	0	0	0	1	0
ENSG00000075643	MOCOS	2	2	1	0	0	0	0	0	0	0	0
ENSG00000064687	ABCA7	2	2	1	0	0	0	0	0	0	1	0
ENSG00000099338	CATSPERG	2	8	4	0	0	0	0	0	0	1	0
ENSG00000104892	KLC3	2	2	1	0	0	0	0	0	0	1	0
ENSG00000127507	ADGRE2	2	3	1.5	0	0	0	0	0	0	0	0
ENSG00000130529	TRPM4	2	4	2	0	0	0	0	0	0	1	0
ENSG00000142405	NLRP12	2	29	14.5	0	0	0	0	0	0	1	0
ENSG00000171295	ZNF440	2	40	20	0	0	0	0	0	0	0	0
ENSG00000231924	PSG1	2	3	1.5	0	0	0	0	0	0	1	0
ENSG00000078814	MYH7B	2	15	7.5	0	0	0	0	0	0	0	0
ENSG00000142197	DOP1B	2	2	1	0	0	0	0	0	0	0	0
ENSG00000186976	EFCAB6	2	10	5	0	0	0	0	0	0	1	0
ENSG00000198089	SFI1	2	2	1	1	0	0	0	0	0	1	0
ENSG00000014914	MTMR11	1	1	0.5	0	0	0	0	0	0	0	0
ENSG00000066279	ASPM	1	9	4.5	0	0	0	0	0	0	0	0
ENSG00000084636	COL16A1	1	4	2	0	0	0	0	0	0	1	0
ENSG00000116882	HAO2	1	1	0.5	0	0	0	0	0	0	1	0
ENSG00000116996	ZP4	1	1	0.5	0	0	0	0	0	1	0	1
ENSG00000117322	CR2	1	1	0.5	0	0	0	0	0	0	0	0
ENSG00000117616	RSRP1	1	1	0.5	0	0	0	0	0	0	0	0
ENSG00000121446	RGSL1	1	1	0.5	0	0	0	0	0	0	0	0
ENSG00000132698	RAB25	1	1	0.5	0	0	0	0	0	0	0	0
ENSG00000142606	MMEL1	1	2	1	0	0	0	0	0	0	0	0
ENSG00000142609	CFAP74	1	25	12.5	0	0	0	0	0	0	0	0
ENSG00000142621	FHAD1	1	1	0.5	0	0	0	0	0	0	0	0
ENSG00000142623	PADI1	1	1	0.5	0	0	0	0	0	0	1	0
ENSG00000142765	SYTL1	1	1	0.5	0	0	0	0	0	0	0	0
ENSG00000143107	FNDC7	1	8	4	0	0	0	0	0	1	1	1
ENSG00000143199	ADCY10	1	6	3	0	0	0	0	0	0	0	0
ENSG00000143476	DTL	1	5	2.5	1	0	1	0	1	0	0	0
ENSG00000143537	ADAM15	1	24	12	0	0	0	0	0	0	0	0
ENSG00000160716	CHRNB2	1	1	0.5	0	0	0	0	0	0	0	0
ENSG00000162490	DRAXIN	1	1	0.5	0	0	0	0	0	0	0	0
ENSG00000162542	TMCO4	1	15	7.5	0	0	0	0	0	0	1	0
ENSG00000162591	MEGF6	1	1	0.5	0	0	0	0	0	0	1	0
ENSG00000163218	PGLYRP4	1	1	0.5	0	0	0	0	0	0	1	0
ENSG00000169174	PCSK9	1	5	2.5	0	0	0	0	0	0	0	0
ENSG00000169641	LUZP1	1	52	26	1	0	0	0	0	0	0	0
ENSG00000171680	PLEKHG5	1	1	0.5	0	0	0	0	0	0	0	0
ENSG00000171790	SLFNL1	1	11	5.5	0	0	0	0	0	0	1	0
ENSG00000174175	SELP	1	2	1	0	0	0	0	0	0	1	0
ENSG00000176393	RNPEP	1	1	0.5	0	0	0	0	0	0	0	0
ENSG00000179546	HTR1D	1	3	2	0	0	0	0	0	0	0	0
ENSG00000181036	FCRL6	1	1	0.5	0	0	0	0	0	0	0	0
ENSG00000186510	CLCNKA	1	1	0.5	0	0	0	0	0	0	0	0
ENSG00000204479	PRAMEF17	1	125	62.5	0	0	0	0	0	0	0	0
ENSG00000204624	DISP3	1	6	3	0	0	0	0	0	0	0	0
ENSG00000005436	GCFC2	1	3	1.5	0	0	0	0	0	0	1	0
ENSG00000082126	MPP4	1	1	0.5	0	0	0	0	0	0	0	0
ENSG00000084674	APOB	1	1	0.5	1	0	0	0	0	0	0	0
ENSG00000091106	NLRC4	1	1	0.5	0	0	0	0	0	0	1	0
ENSG00000115271	GCA	1	1	0.5	0	0	0	0	0	0	1	0
ENSG00000115423	DNAH6	1	6	3	0	0	0	0	0	0	0	0
ENSG00000115687	PASK	1	1	0.5	0	0	0	0	0	0	1	0
ENSG00000115750	TAF1B	1	75	37.5	0	0	0	0	1	0	0	0
ENSG00000115828	QPCT	1	1	0.5	0	0	0	0	0	0	0	0
ENSG00000116005	PCYOX1	1	1	0.5	0	0	0	0	0	0	0	0
ENSG00000116127	ALMS1	1	1	0.5	0	0	0	0	0	0	0	0
ENSG00000119004	CYP20A1	1	1	0.5	0	0	0	0	0	0	0	0
ENSG00000123600	METTL8	1	2	1	0	0	0	0	0	0	0	0
ENSG00000123610	TNFAIP6	1	1	0.5	0	0	0	0	0	0	0	0
ENSG00000124003	MOGAT1	1	1	0.5	1	0	0	0	0	0	1	0
ENSG00000124006	OBSL1	1	22	11	0	0	0	0	0	0	0	0
ENSG00000128694	OSGEPL1	1	1	0.5	0	0	0	0	0	0	0	0
ENSG00000135912	TTLL4	1	1	0.5	0	0	0	0	0	0	1	0
ENSG00000135976	ANKRD36	1	1	0.5	0	0	0	0	0	0	0	0
ENSG00000136542	GALNT5	1	6	3	0	0	0	0	0	0	0	0
ENSG00000138381	ASNSD1	1	1	0.5	0	0	0	0	0	0	0	0
ENSG00000138399	FASTKD1	1	6	3	0	0	0	0	0	0	1	0
ENSG00000144406	UNC80	1	1	0.5	0	0	0	0	0	0	0	0
ENSG00000144504	ANKMY1	1	1	0.5	0	0	0	0	0	0	0	0
ENSG00000151687	ANKAR	1	1	0.5	0	0	0	0	0	0	1	0
ENSG00000152254	G6PC2	1	1	0.5	0	0	0	0	0	0	1	0
ENSG00000152527	PLEKHH2	1	1	0.5	0	0	0	0	0	0	0	0
ENSG00000157856	DRC1	1	1	0.5	0	0	0	0	0	0	1	0
ENSG00000158125	XDH	1	3	2	1	0	0	0	0	0	0	0
ENSG00000163006	CCDC138	1	1	0.5	0	0	0	0	0	0	0	0
ENSG00000163040	CCDC74A	1	1	0.5	0	0	0	0	0	0	1	0
ENSG00000163060	TEKT4	1	1	0.5	0	0	0	0	0	0	0	0
ENSG00000163093	BBS5	1	4	2	0	0	0	0	0	0	0	0
ENSG00000182177	ASB18	1	22	11	0	0	0	0	0	0	0	0
ENSG00000182329	KIAA2012	1	1	0.5	0	0	0	0	0	0	0	0
ENSG00000183091	NEB	1	24	12	1	0	0	0	0	0	0	0
ENSG00000185038	MROH2A	1	1	0.5	0	0	0	0	0	0	1	0
ENSG00000196151	WDSUB1	1	1	0.5	0	0	0	0	0	0	0	0
ENSG00000205221	VIT	1	1	0.5	0	0	0	0	0	0	1	0
ENSG00000214842	RAD51AP2	1	62	31	0	0	0	0	0	0	1	0
ENSG00000235118	FAM237A	1	1	0.5	0	0	0	0	0	0	0	0
ENSG00000243135	UGT1A3	1	1	0.5	0	0	0	0	0	0	0	0
ENSG00000251569	AC093899.2	1	4	2	0	0	0	0	0	0	0	0
ENSG00000008226	DLEC1	1	1	0.5	0	0	0	0	0	0	1	0
ENSG00000053524	MCF2L2	1	1	0.5	0	0	0	0	0	0	0	0
ENSG00000113790	EHHADH	1	1	0.5	0	0	0	0	0	0	1	0
ENSG00000114054	PCCB	1	177	88.5	0	0	0	0	0	0	0	0
ENSG00000134070	IRAK2	1	11	8	0	0	0	0	0	0	1	0
ENSG00000134115	CNTN6	1	1	0.5	0	0	0	0	0	0	1	0
ENSG00000144554	FANCD2	1	1	0.5	1	0	0	0	0	0	0	0
ENSG00000144821	MYH15	1	3	1.5	0	0	0	0	0	0	0	0
ENSG00000154175	ABI3BP	1	23	11.5	0	0	0	0	0	0	1	0
ENSG00000154767	XPC	1	1	0.5	0	0	0	0	0	0	0	0
ENSG00000155890	TRIM42	1	1	0.5	0	0	0	0	0	1	0	1
ENSG00000163645	ERICH6	1	3	1.5	0	0	0	0	0	0	0	0
ENSG00000168038	ULK4	1	2	1	0	0	0	0	0	0	1	0
ENSG00000168356	SCN11A	1	4	2	0	0	0	0	0	0	0	0
ENSG00000172752	COL6A5	1	2	1	0	0	0	0	0	0	1	0
ENSG00000174776	WDR49	1	1	0.5	0	0	0	0	0	0	0	0
ENSG00000175054	ATR	1	1	0.5	0	0	1	0	1	0	1	0
ENSG00000175697	GPR156	1	1	0.5	0	0	0	0	0	0	0	0
ENSG00000185313	SCN10A	1	1	0.5	0	0	0	0	0	1	0	1
ENSG00000186446	ZNF501	1	1	0.5	0	0	0	0	0	0	0	0
ENSG00000187715	KBTBD12	1	1	0.5	0	0	0	0	0	0	0	0
ENSG00000197415	VEPH1	1	1	0.5	0	0	0	0	0	0	0	0
ENSG00000206384	COL6A6	1	2	1	0	0	0	0	0	0	1	0
ENSG00000214021	TTLL3	1	1	0.5	0	0	0	0	0	0	0	0
ENSG00000035928	RFC1	1	1	0.5	0	0	0	0	0	0	0	0
ENSG00000047662	FAM184B	1	89	44.5	0	0	0	0	0	0	0	0
ENSG00000087266	SH3BP2	1	1	0.5	0	0	0	0	0	0	0	0
ENSG00000109501	WFS1	1	1	0.5	1	0	0	0	0	0	0	0
ENSG00000125089	SH3TC1	1	3	1.5	0	0	0	0	0	0	1	0
ENSG00000137449	CPEB2	1	21	10.5	0	0	0	0	0	0	0	0
ENSG00000150628	SPATA4	1	1	0.5	0	0	0	0	0	0	1	0
ENSG00000153802	TMPRSS11D	1	1	0.5	0	0	0	0	0	0	0	0
ENSG00000173610	UGT2A1	1	1	0.5	0	0	0	0	0	0	0	0
ENSG00000174125	TLR1	1	1	0.5	0	0	0	0	0	0	1	0
ENSG00000178522	AMBN	1	1	0.5	0	0	0	0	0	0	0	0
ENSG00000183090	FREM3	1	15	7.5	0	0	0	0	0	0	1	0
ENSG00000196616	ADH1B	1	1	0.5	0	0	0	0	0	0	0	0
ENSG00000197057	DTHD1	1	1	0.5	0	0	0	0	0	0	1	0
ENSG00000197410	DCHS2	1	30	15.75	0	0	0	0	0	0	1	0
ENSG00000198515	CNGA1	1	1	0.5	0	0	0	0	0	0	0	0
ENSG00000248713	C4orf54	1	1	0.5	0	0	0	0	0	0	0	0
ENSG00000256394	ASIC5	1	1	0.5	0	0	0	0	0	1	0	1
ENSG00000271271	UGT2A2	1	1	0.5	0	0	0	0	0	0	0	0
ENSG00000074276	CDHR2	1	1	0.5	0	0	0	0	0	0	0	0
ENSG00000081791	DELE1	1	1	0.5	0	0	0	0	0	0	0	0
ENSG00000113073	SLC4A9	1	1	0.5	0	0	0	0	0	0	1	0
ENSG00000113318	MSH3	1	133	66.75	0	0	0	0	0	0	0	0
ENSG00000118322	ATP10B	1	1	0.5	0	0	0	0	0	0	1	0
ENSG00000120318	ARAP3	1	1	0.5	0	0	0	0	0	0	0	0
ENSG00000122008	POLK	1	1	0.5	0	0	0	0	0	0	0	0
ENSG00000133710	SPINK5	1	1	0.5	1	0	0	0	0	0	1	0
ENSG00000135074	ADAM19	1	1	0.5	1	0	0	0	0	0	0	0
ENSG00000145569	OTULINL	1	1	0.5	0	0	0	0	0	0	0	0
ENSG00000151388	ADAMTS12	1	7	3.5	0	0	0	0	0	0	0	0
ENSG00000152582	SPEF2	1	3	2	1	0	0	0	0	0	0	0
ENSG00000153404	PLEKHG4B	1	1	0.5	0	0	0	0	0	0	1	0
ENSG00000160883	HK3	1	5	2.5	0	0	0	0	0	0	1	0
ENSG00000164175	SLC45A2	1	1	0.5	0	0	0	0	0	0	0	0
ENSG00000165810	BTNL9	1	1	0.5	0	0	0	0	0	0	1	0
ENSG00000173250	GPR151	1	1	0.5	0	0	0	0	0	1	0	1
ENSG00000175309	PHYKPL	1	1	0.5	0	0	0	0	0	0	0	0
ENSG00000186105	LRRC70	1	1	0.5	0	0	0	0	0	0	0	0
ENSG00000197948	FCHSD1	1	7	3.5	0	0	0	0	0	0	1	0
ENSG00000204764	RANBP17	1	1	0.5	0	0	0	0	0	0	0	0
ENSG00000226650	KIF4B	1	1	0.5	0	0	0	0	0	0	0	0
ENSG00000253485	PCDHGA5	1	1	0.5	0	0	0	0	0	0	0	0
ENSG00000262209	PCDHGB3	1	1	0.5	0	0	0	0	0	0	0	0
ENSG00000047936	ROS1	1	11	5.5	0	0	0	0	0	0	1	0
ENSG00000112038	OPRM1	1	20	10	0	0	0	0	0	0	1	0
ENSG00000112053	SLC26A8	1	4	2	0	0	0	0	0	0	0	0
ENSG00000112200	ZNF451	1	1	0.5	0	0	0	0	0	0	0	0
ENSG00000112293	GPLD1	1	1	0.5	0	0	0	0	0	0	1	0
ENSG00000112297	CRYBG1	1	6	3	0	0	0	0	0	0	0	0
ENSG00000112299	VNN1	1	1	0.5	0	0	0	0	0	0	0	0
ENSG00000120262	CCDC170	1	1	0.5	0	0	0	0	0	0	0	0
ENSG00000120440	TTLL2	1	2	1	0	0	0	0	0	0	0	0
ENSG00000123552	USP45	1	1	0.5	0	0	0	0	0	0	1	0
ENSG00000124749	COL21A1	1	33	16.5	0	0	0	0	0	0	0	0
ENSG00000155085	AK9	1	3	1.5	0	0	0	0	0	0	0	0
ENSG00000164530	PI16	1	1	0.5	0	0	0	0	0	0	0	0
ENSG00000164627	KIF6	1	1	0.5	0	0	0	0	0	0	0	0
ENSG00000175003	SLC22A1	1	1	0.5	0	0	0	0	0	0	0	0
ENSG00000180113	TDRD6	1	1	0.5	0	0	0	0	0	0	0	0
ENSG00000186340	THBS2	1	7	3.5	0	0	0	0	0	0	0	0
ENSG00000001626	CFTR	1	1	0.5	1	0	0	0	0	0	0	0
ENSG00000004846	ABCB5	1	1	0.5	0	0	0	0	0	0	0	0
ENSG00000004864	SLC25A13	1	1	0.5	0	0	0	0	0	0	0	0
ENSG00000081800	SLC13A1	1	1	0.5	0	0	0	0	0	1	1	1
ENSG00000106012	IQCE	1	1	0.5	0	0	0	0	0	0	1	0
ENSG00000106211	HSPB1	1	1	0.5	0	0	0	0	0	0	0	0
ENSG00000106258	CYP3A5	1	1	0.5	0	0	0	0	0	0	1	0
ENSG00000126522	ASL	1	1	0.5	1	0	0	0	0	0	0	0
ENSG00000128510	CPA4	1	1	0.5	0	0	0	0	0	0	0	0
ENSG00000133597	ADCK2	1	1	0.5	0	0	0	0	0	0	1	0
ENSG00000136235	GPNMB	1	1	0.5	0	0	0	0	0	0	1	0
ENSG00000146530	VWDE	1	16	8	0	0	0	0	0	0	1	0
ENSG00000146828	SLC12A9	1	1	0.5	0	0	0	0	0	0	0	0
ENSG00000155530	LRGUK	1	1	0.5	0	0	0	0	0	0	0	0
ENSG00000158683	PKD1L1	1	35	18.75	1	0	0	0	0	0	0	0
ENSG00000164649	CDCA7L	1	7	3.5	0	0	0	0	0	0	0	0
ENSG00000174945	AMZ1	1	1	0.5	0	0	0	0	0	0	1	0
ENSG00000181444	ZNF467	1	1	0.5	0	0	0	0	0	0	0	0
ENSG00000197448	GSTK1	1	1	0.5	0	0	0	0	0	0	0	0
ENSG00000214415	GNAT3	1	3	1.5	0	0	0	0	0	0	1	0
ENSG00000240720	LRRD1	1	3	1.5	0	0	0	0	0	0	0	0
ENSG00000036448	MYOM2	1	66	33	0	0	0	0	0	0	1	0
ENSG00000042832	TG	1	1	0.5	0	0	0	0	0	0	0	0
ENSG00000042980	ADAM28	1	1	0.5	1	0	0	0	0	0	0	0
ENSG00000079112	CDH17	1	1	0.5	0	0	0	0	0	0	0	0
ENSG00000104290	FZD3	1	1	0.5	0	0	0	0	0	0	0	0
ENSG00000104689	TNFRSF10A	1	1	0.5	0	0	0	0	0	0	0	0
ENSG00000104691	UBXN8	1	43	31.25	0	0	0	0	0	0	0	0
ENSG00000120896	SORBS3	1	12	6	0	0	0	0	0	0	0	0
ENSG00000136982	DSCC1	1	9	4.5	0	0	0	0	0	0	0	0
ENSG00000147316	MCPH1	1	1	0.5	1	0	0	0	0	0	0	0
ENSG00000147485	PXDNL	1	7	3.5	0	0	0	0	0	0	1	0
ENSG00000147813	NAPRT	1	1	0.5	0	0	0	0	0	0	0	0
ENSG00000165046	LETM2	1	1	0.5	0	0	0	0	0	0	0	0
ENSG00000165084	C8orf34	1	1	0.5	0	0	0	0	0	0	0	0
ENSG00000170289	CNGB3	1	113	56.5	0	0	0	0	0	1	1	1
ENSG00000174417	TRHR	1	1	0.5	0	0	0	0	0	1	0	1
ENSG00000175806	MSRA	1	1	0.5	0	0	0	0	0	0	0	0
ENSG00000182325	FBXL6	1	1	0.5	0	0	0	0	0	0	0	0
ENSG00000183638	RP1L1	1	1	0.5	0	0	0	0	0	1	1	1
ENSG00000184661	CDCA2	1	1	0.5	0	0	0	0	0	0	0	0
ENSG00000187955	COL14A1	1	1	0.5	0	0	0	0	0	0	0	0
ENSG00000189233	NUGGC	1	1	0.5	0	0	0	0	0	0	0	0
ENSG00000215262	KCNU1	1	1	0.5	0	0	0	0	0	0	0	0
ENSG00000275074	NUDT18	1	1	0.5	0	0	0	0	0	0	0	0
ENSG00000106772	PRUNE2	1	3	1.5	0	0	0	0	0	0	0	0
ENSG00000106868	SUSD1	1	1	0.5	0	0	0	0	0	0	1	0
ENSG00000107104	KANK1	1	1	0.5	0	0	0	0	0	0	0	0
ENSG00000107282	APBA1	1	6	3	0	0	0	0	0	0	0	0
ENSG00000119397	CNTRL	1	12	6	0	0	0	0	0	0	1	0
ENSG00000122729	ACO1	1	1	0.5	1	0	0	0	0	0	0	0
ENSG00000125485	DDX31	1	1	0.5	0	0	0	0	0	0	0	0
ENSG00000148225	WDR31	1	1	0.5	0	0	0	0	0	0	0	0
ENSG00000167123	CERCAM	1	1	0.5	0	0	0	0	0	0	0	0
ENSG00000172014	ANKRD20A4P	1	1	0.5	0	0	0	0	0	0	0	0
ENSG00000176058	TPRN	1	1	0.5	0	0	0	0	0	0	0	0
ENSG00000176101	SSNA1	1	1	0.5	0	0	0	0	0	0	0	0
ENSG00000176978	DPP7	1	1	0.5	0	0	0	0	0	0	0	0
ENSG00000177943	MAMDC4	1	1	0.5	0	0	0	0	0	0	1	0
ENSG00000187609	EXD3	1	1	0.5	0	0	0	0	0	0	0	0
ENSG00000188352	FOCAD	1	25	12.5	0	0	0	0	0	0	0	0
ENSG00000188747	NOXA1	1	1	0.5	0	0	0	0	0	0	0	0
ENSG00000197816	CCDC180	1	1	0.5	0	0	0	0	0	0	0	0
ENSG00000065621	GSTO2	1	1	0.5	0	0	0	0	0	0	0	0
ENSG00000075826	SEC31B	1	1	0.5	0	0	0	0	0	0	0	0
ENSG00000078114	NEBL	1	1	0.5	0	0	0	0	0	0	1	0
ENSG00000107736	CDH23	1	1	0.5	0	0	0	0	0	0	0	0
ENSG00000107819	SFXN3	1	1	0.5	0	0	0	0	0	0	1	0
ENSG00000107959	PITRM1	1	5	2.5	0	0	0	0	0	0	0	0
ENSG00000108018	SORCS1	1	2	1	0	0	0	0	0	0	0	0
ENSG00000120051	CFAP58	1	82	41.25	0	0	0	0	0	0	0	0
ENSG00000138119	MYOF	1	3	1.5	0	0	0	0	0	0	1	0
ENSG00000138131	LOXL4	1	1	0.5	0	0	0	0	0	0	1	0
ENSG00000151651	ADAM8	1	1	0.5	0	0	0	0	0	0	1	0
ENSG00000154493	C10orf90	1	1	0.5	0	0	0	0	0	0	0	0
ENSG00000165406	MARCHF8	1	1	0.5	0	0	0	0	0	0	0	0
ENSG00000173269	MMRN2	1	1	0.5	0	0	0	0	0	0	0	0
ENSG00000182077	PTCHD3	1	6	3	0	0	0	0	0	0	1	0
ENSG00000187134	AKR1C1	1	1	0.5	0	0	0	0	0	0	1	0
ENSG00000188611	ASAH2	1	66	33	0	0	0	0	0	0	1	0
ENSG00000204740	MALRD1	1	17	8.5	0	0	0	0	0	0	0	0
ENSG00000006611	USH1C	1	93	67	0	0	0	0	0	0	0	0
ENSG00000026508	CD44	1	1	0.5	0	0	0	0	0	0	0	0
ENSG00000062282	DGAT2	1	1	0.5	1	0	0	0	0	0	0	0
ENSG00000110002	VWA5A	1	1	0.5	0	0	0	0	0	0	0	0
ENSG00000110244	APOA4	1	1	0.5	0	0	0	0	0	1	0	1
ENSG00000118369	USP35	1	3	2	0	0	0	0	0	0	0	0
ENSG00000129167	TPH1	1	1	0.5	0	0	0	0	0	0	0	0
ENSG00000132275	RRP8	1	3	1.5	0	0	0	0	0	0	0	0
ENSG00000137720	C11orf1	1	1	0.5	0	0	0	0	0	0	0	0
ENSG00000152270	PDE3B	1	1	0.5	0	0	0	0	0	0	1	0
ENSG00000158077	NLRP14	1	1	0.5	0	0	0	0	0	0	1	0
ENSG00000162148	PPP1R32	1	1	0.5	0	0	0	0	0	0	0	0
ENSG00000165325	DEUP1	1	1	0.5	0	0	0	0	0	0	0	0
ENSG00000166199	ALKBH3	1	3	1.5	0	0	0	0	0	0	0	0
ENSG00000166670	MMP10	1	22	11	0	0	0	0	0	0	1	0
ENSG00000166788	SAAL1	1	1	0.5	0	0	0	0	0	0	0	0
ENSG00000168014	C2CD3	1	23	11.5	1	0	0	0	0	0	0	0
ENSG00000172803	SNX32	1	1	0.5	0	0	0	0	0	0	1	0
ENSG00000174885	NLRP6	1	1	0.5	0	0	0	0	0	0	0	0
ENSG00000175634	RPS6KB2	1	1	0.5	0	0	0	0	0	0	0	0
ENSG00000182919	C11orf54	1	1	0.5	0	0	0	0	0	0	0	0
ENSG00000183378	OVCH2	1	1	0.5	0	0	0	0	0	0	0	0
ENSG00000185522	LMNTD2	1	1	0.5	0	0	0	0	0	0	0	0
ENSG00000196600	SLC22A25	1	24	12	0	0	0	0	0	1	0	1
ENSG00000235718	MFRP	1	23	11.5	0	0	0	0	0	1	0	1
ENSG00000013503	POLR3B	1	1	0.5	0	0	1	0	0	0	0	0
ENSG00000047617	ANO2	1	1	0.5	0	0	0	0	0	0	0	0
ENSG00000089094	KDM2B	1	1	0.5	1	1	0	0	0	0	0	0
ENSG00000110811	P3H3	1	1	0.5	0	0	0	0	0	0	0	0
ENSG00000133640	LRRIQ1	1	1	0.5	0	0	0	0	0	0	0	0
ENSG00000134538	SLCO1B1	1	1	0.5	0	0	0	0	0	1	1	1
ENSG00000136044	APPL2	1	1	0.5	0	0	0	0	0	0	1	0
ENSG00000139144	PIK3C2G	1	5	2.5	0	0	0	0	0	0	1	0
ENSG00000139292	LGR5	1	1	0.5	1	0	0	0	0	0	0	0
ENSG00000139631	CSAD	1	1	0.5	0	0	0	0	0	0	0	0
ENSG00000158023	CFAP251	1	7	3.5	0	0	0	0	0	0	0	0
ENSG00000158113	LRRC43	1	26	13.25	0	0	0	0	0	0	0	0
ENSG00000165899	OTOGL	1	10	5	0	0	0	0	0	0	1	0
ENSG00000166535	A2ML1	1	1	0.5	0	0	0	0	0	0	1	0
ENSG00000166866	MYO1A	1	1	0.5	0	0	0	0	0	0	0	0
ENSG00000167780	SOAT2	1	1	0.5	0	0	0	0	0	0	1	0
ENSG00000173157	ADAMTS20	1	1	0.5	0	0	0	0	0	0	0	0
ENSG00000174527	MYO1H	1	1	0.5	0	0	0	0	0	0	1	0
ENSG00000179520	SLC17A8	1	1	0.5	0	0	0	0	0	0	0	0
ENSG00000184445	KNTC1	1	10	5	0	0	0	0	0	0	0	0
ENSG00000185958	FAM186A	1	22	11	0	0	0	0	0	0	1	0
ENSG00000188596	CFAP54	1	3	1.5	0	0	0	0	0	0	0	0
ENSG00000188991	SLC15A5	1	1	0.5	0	0	0	0	0	0	1	0
ENSG00000204842	ATXN2	1	3	1.5	1	0	0	0	0	0	0	0
ENSG00000256797	KLRF2	1	1	0.5	0	0	0	0	0	0	0	0
ENSG00000075673	ATP12A	1	3	2	0	0	0	0	0	0	1	0
ENSG00000102763	VWA8	1	5	2.5	0	0	0	0	0	0	0	0
ENSG00000120662	MTRF1	1	1	0.5	0	0	0	0	0	0	0	0
ENSG00000123191	ATP7B	1	30	15	1	0	0	0	0	0	0	0
ENSG00000132958	TPTE2	1	1	0.5	0	0	0	0	0	0	0	0
ENSG00000169062	UPF3A	1	1	0.5	0	0	0	0	0	0	0	0
ENSG00000253309	SERPINE3	1	3	1.5	0	0	0	0	0	0	0	0
ENSG00000100461	RBM23	1	62	31	0	0	0	0	0	0	0	0
ENSG00000100503	NIN	1	1	0.5	0	0	0	0	0	0	1	0
ENSG00000100578	KIAA0586	1	1	0.5	1	0	0	0	0	0	1	0
ENSG00000100823	APEX1	1	1	0.5	1	0	0	0	0	0	0	0
ENSG00000129493	HEATR5A	1	22	11	0	0	0	0	0	0	0	0
ENSG00000131969	ABHD12B	1	1	0.5	0	0	0	0	0	0	1	0
ENSG00000139865	TTC6	1	1	0.5	0	0	0	0	0	0	0	0
ENSG00000139899	CBLN3	1	1	0.5	0	0	0	0	0	0	0	0
ENSG00000139908	TSSK4	1	1	0.5	0	0	0	0	0	0	0	0
ENSG00000156050	FAM161B	1	1	0.5	0	0	0	0	0	0	0	0
ENSG00000165929	TC2N	1	3	1.5	0	0	0	0	0	0	0	0
ENSG00000196497	IPO4	1	1	0.5	0	0	0	0	0	0	0	0
ENSG00000257115	OR11H12	1	3	1.5	0	0	0	0	0	0	0	0
ENSG00000129003	VPS13C	1	3	1.5	0	0	0	0	0	0	1	0
ENSG00000137831	UACA	1	1	0.5	0	0	0	0	0	0	1	0
ENSG00000137868	STRA6	1	74	37.25	0	0	0	0	0	0	0	0
ENSG00000138606	SHF	1	183	136	0	0	0	0	0	0	0	0
ENSG00000140279	DUOX2	1	5	2.5	0	0	0	0	0	0	1	0
ENSG00000140367	UBE2Q2	1	1	0.5	0	0	0	0	0	0	0	0
ENSG00000140400	MAN2C1	1	3	2	0	0	0	0	0	0	0	0
ENSG00000140563	MCTP2	1	6	4.25	0	0	0	0	0	0	1	0
ENSG00000159433	STARD9	1	15	7.5	0	0	0	0	0	0	0	0
ENSG00000169330	MINAR1	1	2	1	0	0	0	0	0	0	0	0
ENSG00000170776	AKAP13	1	1	0.5	0	0	0	0	0	0	0	0
ENSG00000172345	STARD5	1	1	0.5	0	0	0	0	0	0	0	0
ENSG00000174498	IGDCC3	1	1	0.5	0	0	0	0	0	0	0	0
ENSG00000215186	GOLGA6B	1	1	0.5	0	0	0	0	0	0	1	0
ENSG00000255346	NOX5	1	1	0.5	0	0	0	0	0	0	1	0
ENSG00000007516	BAIAP3	1	1	0.5	0	0	0	0	0	0	0	0
ENSG00000013364	MVP	1	1	0.5	0	0	0	0	0	0	0	0
ENSG00000086696	HSD17B2	1	1	0.5	1	0	0	0	0	0	0	0
ENSG00000091262	ABCC6	1	2	1	0	0	0	0	0	0	0	0
ENSG00000103152	MPG	1	3	1.5	0	0	0	0	0	0	0	0
ENSG00000130731	METTL26	1	1	0.5	0	0	0	0	0	0	0	0
ENSG00000140939	NOL3	1	1	0.5	1	0	0	0	0	0	1	0
ENSG00000149929	HIRIP3	1	1	0.5	0	0	0	0	0	0	0	0
ENSG00000158865	SLC5A11	1	5	2.5	0	0	0	0	0	0	0	0
ENSG00000159708	LRRC36	1	1	0.5	0	0	0	0	0	0	0	0
ENSG00000161996	WDR90	1	5	2.5	0	0	0	0	0	0	0	0
ENSG00000166558	SLC38A8	1	1	0.5	0	0	0	0	0	0	0	0
ENSG00000168418	KCNG4	1	1	0.5	0	0	0	0	0	1	0	1
ENSG00000169340	PDILT	1	1	0.5	0	0	0	0	0	1	0	1
ENSG00000185615	PDIA2	1	120	60	0	0	0	0	0	0	1	0
ENSG00000188897	AC099489.1	1	1	0.5	0	0	0	0	0	0	0	0
ENSG00000277481	PKD1L3	1	1	0.5	0	0	0	0	0	1	0	1
ENSG00000004139	SARM1	1	1	0.5	0	0	0	0	0	0	0	0
ENSG00000006788	MYH13	1	37	18.5	0	0	0	0	0	0	1	0
ENSG00000068097	HEATR6	1	14	7	0	0	0	0	0	0	0	0
ENSG00000070366	SMG6	1	3	1.5	0	0	1	0	0	0	0	0
ENSG00000092929	UNC13D	1	37	26.75	0	0	0	0	0	0	0	0
ENSG00000108469	RECQL5	1	1	0.5	0	0	0	0	0	0	0	0
ENSG00000108556	CHRNE	1	2	1	0	0	0	0	0	0	0	0
ENSG00000121101	TEX14	1	1	0.5	0	0	0	0	0	0	1	0
ENSG00000125414	MYH2	1	8	4.5	0	0	0	0	0	0	0	0
ENSG00000133020	MYH8	1	1	0.5	0	0	0	0	0	0	1	0
ENSG00000141219	C17orf80	1	52	26	0	0	0	0	0	0	1	0
ENSG00000141258	SGSM2	1	1	0.5	0	0	0	0	0	0	0	0
ENSG00000141497	ZMYND15	1	1	0.5	0	0	0	0	0	0	0	0
ENSG00000154263	ABCA10	1	4	2	0	0	0	0	0	0	0	0
ENSG00000154265	ABCA5	1	8	4	0	0	0	0	0	0	1	0
ENSG00000161542	PRPSAP1	1	21	15.5	0	0	0	0	0	0	0	0
ENSG00000167107	ACSF2	1	1	0.5	0	0	0	0	0	0	0	0
ENSG00000167258	CDK12	1	1	0.5	0	1	0	0	0	0	0	0
ENSG00000167447	SMG8	1	5	2.5	0	0	0	0	0	0	0	0
ENSG00000167524	RSKR	1	1	0.5	0	0	0	0	0	0	0	0
ENSG00000167880	EVPL	1	1	0.5	0	0	0	0	0	0	0	0
ENSG00000170160	CCDC144A	1	1	0.5	0	0	0	0	0	0	0	0
ENSG00000179148	ALOXE3	1	1	0.5	0	0	0	0	0	0	0	0
ENSG00000181481	RNF135	1	1	0.5	0	0	0	0	0	0	0	0
ENSG00000183011	NAA38	1	1	0.5	0	0	0	1	0	0	0	0
ENSG00000184060	ADAP2	1	1	0.5	0	0	0	0	0	0	1	0
ENSG00000187242	KRT12	1	2	1	0	0	0	0	0	0	0	0
ENSG00000196169	KIF19	1	35	17.5	0	0	0	0	0	0	1	0
ENSG00000196689	TRPV1	1	1	0.5	0	0	0	0	0	0	0	0
ENSG00000198920	KIAA0753	1	1	0.5	0	0	0	0	0	0	0	0
ENSG00000240505	TNFRSF13B	1	1	0.5	0	0	0	0	0	0	0	0
ENSG00000258472	AC005726.1	1	1	0.5	0	0	0	0	0	0	0	0
ENSG00000264424	MYH4	1	76	38	0	0	0	0	0	0	0	0
ENSG00000270379	HEATR9	1	1	0.5	0	0	0	0	0	0	0	0
ENSG00000278311	GGNBP2	1	72	36	0	1	0	0	0	0	0	0
ENSG00000046604	DSG2	1	1	0.5	1	0	0	0	0	0	0	0
ENSG00000060069	CTDP1	1	1	0.5	0	0	1	0	1	0	0	0
ENSG00000154864	PIEZO2	1	1	0.5	0	0	0	0	0	0	0	0
ENSG00000167210	LOXHD1	1	1	0.5	0	0	0	0	0	0	0	0
ENSG00000180777	ANKRD30B	1	1	0.5	0	0	0	0	0	0	1	0
ENSG00000186814	ZSCAN30	1	1	0.5	0	0	0	0	0	0	0	0
ENSG00000037757	MRI1	1	1	0.5	0	0	0	0	0	0	0	0
ENSG00000080031	PTPRH	1	1	0.5	0	0	0	0	0	0	1	0
ENSG00000090661	CERS4	1	1	0.5	0	0	0	0	0	0	1	0
ENSG00000104808	DHDH	1	1	0.5	0	0	0	0	0	0	1	0
ENSG00000104823	ECH1	1	1	0.5	0	0	0	0	0	0	0	0
ENSG00000105137	SYDE1	1	2	1	0	0	0	0	0	0	1	0
ENSG00000105398	SULT2A1	1	1	0.5	0	0	0	0	0	0	0	0
ENSG00000125498	KIR2DL1	1	84	42	0	0	0	0	0	1	1	1
ENSG00000125731	SH2D3A	1	5	2.5	0	0	0	0	0	0	0	0
ENSG00000126453	BCL2L12	1	1	0.5	0	0	0	0	0	0	0	0
ENSG00000130158	DOCK6	1	1	0.5	0	0	0	0	0	0	1	0
ENSG00000130812	ANGPTL6	1	1	0.5	1	0	0	0	0	0	0	0
ENSG00000142449	FBN3	1	1	0.5	0	0	0	0	0	0	0	0
ENSG00000160953	PWWP3A	1	1	0.5	0	0	0	0	0	0	0	0
ENSG00000161270	NPHS1	1	1	0.5	1	0	0	0	0	0	0	0
ENSG00000170848	PSG6	1	1	0.5	0	0	0	0	0	0	0	0
ENSG00000171804	WDR87	1	4	2	0	0	0	0	0	0	1	0
ENSG00000173572	NLRP13	1	1	0.5	0	0	0	0	0	0	0	0
ENSG00000177558	FAM187B	1	1	0.5	0	0	0	0	0	0	0	0
ENSG00000179709	NLRP8	1	4	2	0	0	0	0	0	1	0	1
ENSG00000186326	RGS9BP	1	9	5.75	0	0	0	0	0	0	0	0
ENSG00000188039	NWD1	1	1	0.5	0	0	0	0	0	0	1	0
ENSG00000197841	ZNF181	1	1	0.5	0	0	0	0	0	0	0	0
ENSG00000198028	ZNF560	1	1	0.5	0	0	0	0	0	0	0	0
ENSG00000198046	ZNF667	1	1	0.5	0	0	0	0	0	0	0	0
ENSG00000243137	PSG4	1	14	7	0	0	0	0	0	0	0	0
ENSG00000254521	SIGLEC12	1	1	0.5	0	0	0	0	0	0	0	0
ENSG00000269547	AC011455.2	1	1	0.5	0	0	0	0	0	0	0	0
ENSG00000275395	FCGBP	1	16	8	0	0	0	0	0	0	1	0
ENSG00000101311	FERMT1	1	10	5	1	0	0	0	0	0	0	0
ENSG00000132793	LPIN3	1	1	0.5	0	0	0	0	0	0	0	0
ENSG00000149451	ADAM33	1	1	0.5	0	0	0	0	0	0	0	0
ENSG00000142173	COL6A2	1	13	6.5	0	0	0	0	0	0	0	0
ENSG00000154646	TMPRSS15	1	1	0.5	0	0	0	0	0	1	1	1
ENSG00000160224	AIRE	1	1	0.5	0	0	0	0	0	0	0	0
ENSG00000175894	TSPEAR	1	1	0.5	0	0	0	0	0	0	1	0
ENSG00000100106	TRIOBP	1	1	0.5	1	0	0	0	0	0	0	0
ENSG00000138964	PARVG	1	1	0.5	0	0	0	0	0	0	0	0
ENSG00000184983	NDUFA6	1	11	5.5	0	0	0	0	0	0	0	0
ENSG00000187860	CCDC157	1	1	0.5	0	0	0	0	0	0	0	0
ENSG00000196236	XPNPEP3	1	1	0.5	0	0	0	0	0	0	0	0
ENSG00000242247	ARFGAP3	1	4	2	0	0	0	0	0	0	0	0
ENSG00000000457	SCYL3	0	0	0	0	0	0	0	0	0	0	0
ENSG00000000460	C1orf112	0	0	0	0	0	0	0	0	0	0	0
ENSG00000000938	FGR	0	0	0	0	0	0	0	0	0	0	0
ENSG00000000971	CFH	0	0	0	0	0	0	0	0	0	0	0
ENSG00000001460	STPG1	0	0	0	0	0	0	0	0	0	1	0
ENSG00000001461	NIPAL3	0	3	1.5	0	0	0	0	0	0	0	0
ENSG00000004455	AK2	0	0	0	0	0	0	0	0	0	0	0
ENSG00000004487	KDM1A	0	0	0	1	0	0	0	0	0	0	0
ENSG00000006555	TTC22	0	6	3	0	0	0	0	0	0	1	0
ENSG00000007341	ST7L	0	0	0	0	0	0	0	0	0	1	0
ENSG00000007908	SELE	0	0	0	0	0	0	0	0	0	0	0
ENSG00000007923	DNAJC11	0	0	0	0	1	0	0	0	0	0	0
ENSG00000007933	FMO3	0	0	0	0	0	0	0	0	0	0	0
ENSG00000007968	E2F2	0	0	0	0	0	0	0	0	0	0	0
ENSG00000008118	CAMK1G	0	0	0	0	0	0	0	0	0	0	0
ENSG00000008128	CDK11A	0	1	0.5	0	0	0	0	0	0	1	0
ENSG00000008130	NADK	0	0	0	0	0	0	0	0	0	0	0
ENSG00000009307	CSDE1	0	0	0	0	1	0	0	0	0	0	0
ENSG00000009709	PAX7	0	0	0	1	0	0	0	0	0	0	0
ENSG00000009724	MASP2	0	23	11.5	0	0	0	0	0	0	1	0
ENSG00000009780	FAM76A	0	0	0	0	0	0	0	0	0	0	0
ENSG00000009790	TRAF3IP3	0	3	1.5	0	0	0	0	0	0	0	0
ENSG00000010072	SPRTN	0	0	0	0	0	1	0	0	0	0	0
ENSG00000010165	EEF1AKNMT	0	0	0	0	0	0	0	0	0	0	0
ENSG00000010803	SCMH1	0	0	0	0	0	0	0	0	0	0	0
ENSG00000010932	FMO1	0	0	0	0	0	0	0	0	0	0	0
ENSG00000011007	ELOA	0	0	0	0	0	0	0	0	0	0	0
ENSG00000011009	LYPLA2	0	0	0	0	0	0	0	0	0	0	0
ENSG00000011021	CLCN6	0	2	1	0	0	0	0	0	0	0	0
ENSG00000016490	CLCA1	0	0	0	0	0	0	0	0	1	0	1
ENSG00000016602	CLCA4	0	1	0.5	0	0	0	0	0	0	0	0
ENSG00000018625	ATP1A2	0	0	0	1	0	0	0	0	0	0	0
ENSG00000020129	NCDN	0	0	0	1	1	0	0	0	0	0	0
ENSG00000020633	RUNX3	0	0	0	1	0	0	0	0	0	0	0
ENSG00000021852	C8B	0	0	0	0	0	0	0	0	1	0	1
ENSG00000023572	GLRX2	0	0	0	0	0	0	0	0	0	0	0
ENSG00000023902	PLEKHO1	0	0	0	0	0	0	0	0	0	0	0
ENSG00000023909	GCLM	0	0	0	0	1	0	0	0	0	0	0
ENSG00000024526	DEPDC1	0	0	0	0	0	0	0	0	0	0	0
ENSG00000025800	KPNA6	0	0	0	0	1	0	0	0	0	0	0
ENSG00000026751	SLAMF7	0	0	0	0	0	0	0	0	0	0	0
ENSG00000027644	INSRR	0	0	0	0	0	0	0	0	1	0	1
ENSG00000027869	SH2D2A	0	0	0	0	0	0	0	0	0	0	0
ENSG00000028137	TNFRSF1B	0	0	0	0	0	0	0	0	0	0	0
ENSG00000031698	SARS1	0	0	0	0	0	1	0	0	0	0	0
ENSG00000034971	MYOC	0	0	0	0	0	0	0	0	0	1	0
ENSG00000035687	ADSS2	0	2	1	0	0	0	0	0	0	0	0
ENSG00000036549	ZZZ3	0	0	0	0	1	0	0	0	0	0	0
ENSG00000037637	FBXO42	0	0	0	0	0	0	0	0	0	0	0
ENSG00000040487	SLC66A1	0	0	0	0	0	0	0	0	0	0	0
ENSG00000041988	THAP3	0	0	0	0	0	0	0	0	0	0	0
ENSG00000042781	USH2A	0	6	3	0	0	0	0	0	0	1	0
ENSG00000043514	TRIT1	0	0	0	0	0	0	0	0	0	0	0
ENSG00000044012	GUCA2B	0	0	0	0	0	0	0	0	0	0	0
ENSG00000047410	TPR	0	0	0	0	1	1	1	0	0	0	0
ENSG00000048707	VPS13D	0	0	0	1	0	0	0	0	0	0	0
ENSG00000049089	COL9A2	0	0	0	0	0	0	0	0	0	0	0
ENSG00000049239	H6PD	0	2	1	0	0	0	0	0	0	0	0
ENSG00000049245	VAMP3	0	0	0	0	0	0	0	0	0	0	0
ENSG00000049246	PER3	0	0	0	0	0	0	0	0	0	0	0
ENSG00000049247	UTS2	0	0	0	0	0	0	0	0	0	0	0
ENSG00000049249	TNFRSF9	0	0	0	0	0	0	0	0	0	0	0
ENSG00000050628	PTGER3	0	0	0	0	0	0	0	0	0	0	0
ENSG00000052723	SIKE1	0	0	0	0	0	0	0	0	0	0	0
ENSG00000053371	AKR7A2	0	0	0	0	0	0	0	0	0	0	0
ENSG00000053372	MRTO4	0	0	0	0	1	1	0	0	0	0	0
ENSG00000054116	TRAPPC3	0	0	0	0	0	1	0	1	0	0	0
ENSG00000054118	THRAP3	0	0	0	0	1	0	0	0	0	0	0
ENSG00000054267	ARID4B	0	0	0	1	1	0	0	0	0	0	0
ENSG00000054277	OPN3	0	0	0	0	0	0	0	0	0	0	0
ENSG00000054282	SDCCAG8	0	0	0	0	0	0	0	0	0	0	0
ENSG00000054392	HHAT	0	0	0	1	0	0	0	0	0	0	0
ENSG00000054523	KIF1B	0	0	0	1	1	0	0	0	0	0	0
ENSG00000055070	SZRD1	0	0	0	0	0	0	0	0	0	0	0
ENSG00000055732	MCOLN3	0	0	0	1	0	0	0	0	0	1	0
ENSG00000057468	MSH4	0	0	0	0	0	0	0	0	0	0	0
ENSG00000057757	PITHD1	0	0	0	0	0	0	0	0	0	0	0
ENSG00000058085	LAMC2	0	0	0	1	0	0	0	0	0	0	0
ENSG00000058453	CROCC	0	2	1	0	0	0	0	0	0	0	0
ENSG00000058668	ATP2B4	0	0	0	0	0	0	0	0	0	0	0
ENSG00000058673	ZC3H11A	0	0	0	0	1	0	0	0	0	0	0
ENSG00000058799	YIPF1	0	0	0	0	0	0	0	0	0	0	0
ENSG00000058804	NDC1	0	0	0	0	1	0	0	0	0	0	0
ENSG00000059588	TARBP1	0	2	1	0	0	0	0	0	0	1	0
ENSG00000060642	PIGV	0	0	0	0	0	0	0	0	0	0	0
ENSG00000060656	PTPRU	0	0	0	0	0	0	0	0	0	0	0
ENSG00000060688	SNRNP40	0	0	0	0	0	0	0	0	0	0	0
ENSG00000060718	COL11A1	0	0	0	1	1	0	0	0	0	0	0
ENSG00000064703	DDX20	0	0	0	1	0	1	0	1	0	0	0
ENSG00000064886	CHI3L2	0	0	0	0	0	0	0	0	0	1	0
ENSG00000065135	GNAI3	0	0	0	0	0	0	0	0	0	0	0
ENSG00000065183	WDR3	0	2	1	0	0	1	0	1	0	0	0
ENSG00000065243	PKN2	0	0	0	0	1	0	0	0	0	0	0
ENSG00000065526	SPEN	0	2	1	1	1	0	0	0	0	0	0
ENSG00000065600	PACC1	0	10	5	0	0	0	0	0	0	0	0
ENSG00000065978	YBX1	0	0	0	1	0	1	0	0	0	0	0
ENSG00000066027	PPP2R5A	0	0	0	0	0	0	0	0	0	0	0
ENSG00000066056	TIE1	0	0	0	1	0	0	0	0	0	0	0
ENSG00000066135	KDM4A	0	0	0	0	1	0	0	0	0	0	0
ENSG00000066136	NFYC	0	0	0	0	0	1	0	0	0	0	0
ENSG00000066185	ZMYND12	0	0	0	0	0	0	0	0	0	0	0
ENSG00000066294	CD84	0	0	0	0	0	0	0	0	0	0	0
ENSG00000066322	ELOVL1	0	0	0	0	0	0	0	0	0	0	0
ENSG00000066557	LRRC40	0	0	0	0	0	0	0	0	0	0	0
ENSG00000067208	EVI5	0	2	1	0	0	0	0	0	0	1	0
ENSG00000067334	DNTTIP2	0	0	0	0	0	0	1	0	0	0	0
ENSG00000067533	RRP15	0	0	0	0	0	1	0	0	0	0	0
ENSG00000067606	PRKCZ	0	0	0	0	0	0	0	0	0	0	0
ENSG00000067704	IARS2	0	0	0	0	0	1	1	0	0	0	0
ENSG00000069248	NUP133	0	0	0	1	0	1	1	1	0	0	0
ENSG00000069275	NUCKS1	0	0	0	0	0	0	0	0	0	0	0
ENSG00000069424	KCNAB2	0	0	0	0	0	0	0	0	0	0	0
ENSG00000069702	TGFBR3	0	2	1	1	0	0	0	0	0	1	0
ENSG00000069812	HES2	0	0	0	0	0	0	0	0	0	0	0
ENSG00000070759	TESK2	0	0	0	0	0	0	0	0	0	0	0
ENSG00000070785	EIF2B3	0	0	0	0	0	1	1	1	0	0	0
ENSG00000070886	EPHA8	0	0	0	0	0	0	0	0	0	0	0
ENSG00000072694	FCGR2B	0	0	0	0	0	0	0	0	0	0	0
ENSG00000073754	CD5L	0	0	0	0	0	0	0	0	0	1	0
ENSG00000073756	PTGS2	0	0	0	1	1	0	0	0	0	0	0
ENSG00000074800	ENO1	0	0	0	1	0	0	0	0	0	0	0
ENSG00000074964	ARHGEF10L	0	0	0	0	0	0	0	0	0	0	0
ENSG00000075151	EIF4G3	0	0	0	0	1	0	0	0	0	0	0
ENSG00000075391	RASAL2	0	0	0	0	0	0	0	0	0	0	0
ENSG00000075945	KIFAP3	0	0	0	1	0	0	0	0	0	0	0
ENSG00000076258	FMO4	0	0	0	0	0	0	0	0	0	1	0
ENSG00000076321	KLHL20	0	0	0	0	0	0	0	0	0	0	0
ENSG00000076356	PLXNA2	0	2	1	0	0	0	0	0	0	0	0
ENSG00000076864	RAP1GAP	0	0	0	0	0	0	0	0	0	0	0
ENSG00000077152	UBE2T	0	0	0	0	0	0	0	0	0	0	0
ENSG00000077157	PPP1R12B	0	0	0	0	0	0	0	0	0	0	0
ENSG00000077254	USP33	0	0	0	0	0	0	0	0	0	0	0
ENSG00000077522	ACTN2	0	0	0	0	1	0	0	0	0	0	0
ENSG00000077549	CAPZB	0	0	0	0	0	1	0	0	0	0	0
ENSG00000077585	GPR137B	0	4	2	0	0	0	0	0	0	0	0
ENSG00000078369	GNB1	0	0	0	1	1	0	0	0	0	0	0
ENSG00000078618	NRDC	0	0	0	0	0	0	0	0	0	0	0
ENSG00000078808	SDF4	0	0	0	0	0	0	0	0	0	0	0
ENSG00000078900	TP73	0	0	0	1	1	0	0	0	0	0	0
ENSG00000079277	MKNK1	0	0	0	0	0	0	0	0	0	0	0
ENSG00000079335	CDC14A	0	0	0	0	0	0	0	0	0	0	0
ENSG00000079739	PGM1	0	0	0	0	0	0	0	0	0	0	0
ENSG00000080910	CFHR2	0	0	0	0	0	0	0	0	1	1	1
ENSG00000081019	RSBN1	0	0	0	0	0	0	0	0	0	0	0
ENSG00000081026	MAGI3	0	0	0	0	0	0	0	0	0	0	0
ENSG00000081237	PTPRC	0	0	0	1	1	0	0	0	0	0	0
ENSG00000081248	CACNA1S	0	0	0	1	0	0	0	0	0	0	0
ENSG00000081277	PKP1	0	0	0	0	0	0	0	0	0	0	0
ENSG00000081692	JMJD4	0	0	0	0	0	0	0	0	0	0	0
ENSG00000081721	DUSP12	0	0	0	0	0	0	0	0	0	0	0
ENSG00000081870	HSPB11	0	0	0	0	0	0	1	0	0	0	0
ENSG00000081985	IL12RB2	0	0	0	0	0	0	0	0	0	0	0
ENSG00000082482	KCNK2	0	0	0	0	0	0	0	0	0	0	0
ENSG00000082497	SERTAD4	0	0	0	0	0	0	0	0	0	0	0
ENSG00000082512	TRAF5	0	0	0	0	0	0	0	0	0	1	0
ENSG00000083444	PLOD1	0	0	0	0	0	0	0	0	0	0	0
ENSG00000084070	SMAP2	0	0	0	0	0	0	0	0	0	0	0
ENSG00000084072	PPIE	0	0	0	0	0	0	1	0	0	0	0
ENSG00000084073	ZMPSTE24	0	0	0	1	0	0	0	0	0	0	0
ENSG00000084623	EIF3I	0	0	0	0	0	1	1	1	0	0	0
ENSG00000084628	NKAIN1	0	0	0	0	0	0	0	0	0	0	0
ENSG00000084652	TXLNA	0	0	0	0	1	0	0	0	0	0	0
ENSG00000085433	WDR47	0	0	0	0	0	0	0	0	0	0	0
ENSG00000085465	OVGP1	0	37	18.5	0	0	0	0	0	0	0	0
ENSG00000085491	SLC25A24	0	0	0	0	0	0	0	0	0	0	0
ENSG00000085552	IGSF9	0	0	0	0	0	0	0	0	0	0	0
ENSG00000085831	TTC39A	0	0	0	0	0	0	0	0	0	0	0
ENSG00000085832	EPS15	0	0	0	0	0	0	0	0	0	0	0
ENSG00000085840	ORC1	0	0	0	0	0	1	0	0	0	0	0
ENSG00000085998	POMGNT1	0	0	0	1	0	0	0	0	0	0	0
ENSG00000085999	RAD54L	0	0	0	0	0	0	0	0	0	1	0
ENSG00000086015	MAST2	0	0	0	0	0	0	0	0	0	1	0
ENSG00000086619	ERO1B	0	0	0	0	0	0	0	0	0	0	0
ENSG00000088035	ALG6	0	0	0	0	0	0	0	0	0	0	0
ENSG00000088280	ASAP3	0	0	0	0	0	0	0	0	0	0	0
ENSG00000090020	SLC9A1	0	0	0	1	0	0	0	0	0	0	0
ENSG00000090104	RGS1	0	0	0	0	0	0	0	0	0	0	0
ENSG00000090273	NUDC	0	0	0	0	0	1	0	1	0	0	0
ENSG00000090432	MUL1	0	3	1.5	0	0	0	0	0	0	0	0
ENSG00000090621	PABPC4	0	0	0	0	1	0	0	0	0	0	0
ENSG00000090686	USP48	0	0	0	0	1	0	0	0	0	0	0
ENSG00000091483	FH	0	0	0	1	0	0	0	0	0	0	0
ENSG00000092607	TBX15	0	0	0	1	0	0	0	0	0	0	0
ENSG00000092621	PHGDH	0	0	0	1	0	0	0	0	0	0	0
ENSG00000092847	AGO1	0	0	0	0	1	0	0	0	0	0	0
ENSG00000092850	TEKT2	0	0	0	0	0	0	0	0	0	0	0
ENSG00000092853	CLSPN	0	0	0	0	0	0	0	0	0	1	0
ENSG00000092969	TGFB2	0	0	0	1	1	0	0	0	0	0	0
ENSG00000092978	GPATCH2	0	0	0	0	0	0	0	0	0	0	0
ENSG00000094963	FMO2	0	0	0	0	0	0	0	0	0	1	0
ENSG00000094975	SUCO	0	0	0	0	0	0	0	0	0	1	0
ENSG00000097021	ACOT7	0	0	0	0	0	0	0	0	0	0	0
ENSG00000097033	SH3GLB1	0	0	0	0	1	0	0	0	0	0	0
ENSG00000097046	CDC7	0	0	0	1	0	1	0	0	0	0	0
ENSG00000097096	SYDE2	0	0	0	0	0	0	0	0	0	1	0
ENSG00000099260	PALMD	0	0	0	0	0	0	0	0	0	0	0
ENSG00000107404	DVL1	0	0	0	0	0	0	0	0	0	0	0
ENSG00000116128	BCL9	0	29	14.5	0	0	0	0	0	0	0	0
ENSG00000116132	PRRX1	0	0	0	1	0	0	0	0	0	0	0
ENSG00000116133	DHCR24	0	0	0	1	0	0	0	0	0	0	0
ENSG00000116138	DNAJC16	0	2	1	0	0	0	0	0	0	0	0
ENSG00000116141	MARK1	0	0	0	0	0	0	0	0	0	0	0
ENSG00000116147	TNR	0	0	0	0	0	0	0	0	1	0	1
ENSG00000116151	MORN1	0	0	0	0	0	0	0	0	0	0	0
ENSG00000116157	GPX7	0	0	0	0	0	0	0	0	0	1	0
ENSG00000116161	CACYBP	0	0	0	0	0	0	0	0	0	0	0
ENSG00000116171	SCP2	0	0	0	0	0	0	0	0	0	0	0
ENSG00000116183	PAPPA2	0	0	0	0	0	0	0	0	0	0	0
ENSG00000116191	RALGPS2	0	0	0	0	0	0	0	0	0	0	0
ENSG00000116194	ANGPTL1	0	0	0	0	0	0	0	0	0	0	0
ENSG00000116198	CEP104	0	0	0	0	0	0	0	0	0	0	0
ENSG00000116199	FAM20B	0	0	0	0	0	0	0	0	0	0	0
ENSG00000116205	TCEANC2	0	0	0	0	0	0	0	0	0	0	0
ENSG00000116209	TMEM59	0	0	0	0	0	0	0	0	0	0	0
ENSG00000116212	LRRC42	0	13	9.5	0	0	0	0	0	0	0	0
ENSG00000116213	WRAP73	0	0	0	0	0	0	0	0	0	0	0
ENSG00000116218	NPHS2	0	3	1.5	1	0	0	0	0	1	0	1
ENSG00000116221	MRPL37	0	0	0	0	0	0	0	0	0	0	0
ENSG00000116237	ICMT	0	0	0	1	0	0	0	0	0	0	0
ENSG00000116251	RPL22	0	0	0	0	0	0	0	0	0	0	0
ENSG00000116254	CHD5	0	0	0	0	1	0	0	0	0	0	0
ENSG00000116260	QSOX1	0	0	0	0	0	0	0	0	0	0	0
ENSG00000116266	STXBP3	0	2	1	1	0	0	0	0	0	0	0
ENSG00000116285	ERRFI1	0	0	0	1	0	0	0	0	0	0	0
ENSG00000116288	PARK7	0	0	0	0	0	0	0	0	0	0	0
ENSG00000116299	ELAPOR1	0	1	0.75	0	0	0	0	0	0	0	0
ENSG00000116329	OPRD1	0	0	0	0	0	0	0	0	0	0	0
ENSG00000116337	AMPD2	0	0	0	0	0	0	0	0	0	0	0
ENSG00000116350	SRSF4	0	0	0	0	0	0	0	0	0	0	0
ENSG00000116353	MECR	0	0	0	0	0	0	0	0	0	0	0
ENSG00000116396	KCNC4	0	0	0	0	0	0	0	0	0	0	0
ENSG00000116406	EDEM3	0	0	0	0	0	0	0	0	0	0	0
ENSG00000116455	WDR77	0	0	0	1	0	1	0	1	0	0	0
ENSG00000116459	ATP5PB	0	0	0	0	0	0	0	0	0	0	0
ENSG00000116473	RAP1A	0	0	0	1	0	0	0	0	0	0	0
ENSG00000116478	HDAC1	0	2	1	1	0	0	0	0	0	0	0
ENSG00000116489	CAPZA1	0	0	0	0	0	0	0	0	0	0	0
ENSG00000116497	S100PBP	0	0	0	0	0	0	0	0	0	0	0
ENSG00000116514	RNF19B	0	0	0	0	0	0	0	0	0	0	0
ENSG00000116521	SCAMP3	0	0	0	0	0	0	0	0	0	0	0
ENSG00000116525	TRIM62	0	0	0	0	0	0	0	0	0	0	0
ENSG00000116539	ASH1L	0	3	1.5	0	1	0	0	0	0	0	0
ENSG00000116544	DLGAP3	0	0	0	1	1	0	0	0	0	0	0
ENSG00000116560	SFPQ	0	0	0	0	1	1	1	0	0	0	0
ENSG00000116574	RHOU	0	0	0	0	0	0	0	0	0	0	0
ENSG00000116580	GON4L	0	0	0	0	0	0	0	0	0	0	0
ENSG00000116584	ARHGEF2	0	0	0	0	1	0	0	0	0	0	0
ENSG00000116586	LAMTOR2	0	0	0	1	0	0	0	0	0	0	0
ENSG00000116604	MEF2D	0	0	0	0	1	0	0	0	0	0	0
ENSG00000116641	DOCK7	0	3	1.5	0	0	0	0	0	0	0	0
ENSG00000116649	SRM	0	0	0	0	0	0	0	0	0	0	0
ENSG00000116661	FBXO2	0	0	0	0	0	0	0	0	0	0	0
ENSG00000116663	FBXO6	0	0	0	0	0	0	0	0	0	0	0
ENSG00000116667	C1orf21	0	0	0	0	0	0	0	0	0	0	0
ENSG00000116668	SWT1	0	0	0	0	0	0	0	0	0	0	0
ENSG00000116670	MAD2L2	0	0	0	0	0	1	0	0	0	0	0
ENSG00000116675	DNAJC6	0	0	0	1	1	0	0	0	0	0	0
ENSG00000116678	LEPR	0	0	0	0	0	0	0	0	0	0	0
ENSG00000116679	IVNS1ABP	0	0	0	1	0	0	0	0	0	0	0
ENSG00000116685	KIAA2013	0	0	0	0	0	0	0	0	0	0	0
ENSG00000116688	MFN2	0	0	0	1	0	0	0	0	0	0	0
ENSG00000116690	PRG4	0	4	3	0	0	0	0	0	0	0	0
ENSG00000116691	MIIP	0	0	0	0	0	0	0	0	0	1	0
ENSG00000116698	SMG7	0	0	0	0	1	0	0	0	0	0	0
ENSG00000116701	NCF2	0	0	0	0	0	0	0	0	0	0	0
ENSG00000116703	PDC	0	0	0	0	0	0	0	0	0	0	0
ENSG00000116704	SLC35D1	0	0	0	1	0	0	0	0	0	0	0
ENSG00000116711	PLA2G4A	0	0	0	0	0	0	0	0	0	0	0
ENSG00000116717	GADD45A	0	3	1.5	0	0	0	0	0	0	0	0
ENSG00000116721	PRAMEF1	0	0	0	0	0	0	0	0	1	0	1
ENSG00000116726	PRAMEF12	0	0	0	0	0	0	0	0	0	0	0
ENSG00000116729	WLS	0	0	0	1	0	0	0	0	0	0	0
ENSG00000116731	PRDM2	0	0	0	0	1	0	0	0	0	0	0
ENSG00000116741	RGS2	0	0	0	0	0	0	0	0	0	0	0
ENSG00000116745	RPE65	0	0	0	0	0	0	0	0	1	0	1
ENSG00000116747	RO60	0	2	1.5	0	0	0	0	0	0	0	0
ENSG00000116748	AMPD1	0	0	0	0	0	0	0	0	0	0	0
ENSG00000116750	UCHL5	0	0	0	1	0	0	0	0	0	0	0
ENSG00000116752	BCAS2	0	0	0	0	0	1	0	0	0	0	0
ENSG00000116754	SRSF11	0	0	0	0	1	1	0	0	0	0	0
ENSG00000116761	CTH	0	0	0	0	0	0	0	0	0	0	0
ENSG00000116771	AGMAT	0	0	0	0	0	0	0	0	0	0	0
ENSG00000116774	OLFML3	0	0	0	0	0	0	0	0	0	0	0
ENSG00000116785	CFHR3	0	0	0	0	0	0	0	0	0	1	0
ENSG00000116786	PLEKHM2	0	4	2	0	0	0	0	0	0	0	0
ENSG00000116791	CRYZ	0	0	0	0	0	0	0	0	0	1	0
ENSG00000116793	PHTF1	0	0	0	0	0	0	0	0	0	0	0
ENSG00000116809	ZBTB17	0	0	0	1	0	1	0	0	0	0	0
ENSG00000116815	CD58	0	0	0	0	0	0	0	0	0	0	0
ENSG00000116819	TFAP2E	0	0	0	0	0	0	0	0	0	0	0
ENSG00000116824	CD2	0	0	0	0	0	0	0	0	0	0	0
ENSG00000116830	TTF2	0	1	0.5	0	0	0	0	0	0	0	0
ENSG00000116833	NR5A2	0	0	0	1	0	0	0	0	0	0	0
ENSG00000116852	KIF21B	0	0	0	0	0	0	0	0	0	0	0
ENSG00000116857	TMEM9	0	0	0	0	0	0	0	0	0	0	0
ENSG00000116863	ADPRS	0	0	0	0	0	0	0	0	0	0	0
ENSG00000116871	MAP7D1	0	0	0	0	0	0	0	0	0	0	0
ENSG00000116874	WARS2	0	0	0	0	0	0	0	0	0	0	0
ENSG00000116885	OSCP1	0	0	0	0	0	0	0	0	0	0	0
ENSG00000116898	MRPS15	0	0	0	0	0	0	0	0	0	0	0
ENSG00000116903	EXOC8	0	0	0	0	1	0	0	0	0	0	0
ENSG00000116906	GNPAT	0	0	0	0	0	0	0	0	0	0	0
ENSG00000116918	TSNAX	0	0	0	0	0	0	0	0	0	0	0
ENSG00000116922	C1orf109	0	0	0	0	0	1	0	1	0	0	0
ENSG00000116954	RRAGC	0	0	0	0	0	0	0	0	0	0	0
ENSG00000116962	NID1	0	0	0	0	0	0	0	0	0	1	0
ENSG00000116977	LGALS8	0	0	0	0	0	0	0	0	0	0	0
ENSG00000116981	NT5C1A	0	1	0.5	0	0	0	0	0	0	1	0
ENSG00000116983	HPCAL4	0	0	0	0	0	0	0	0	0	0	0
ENSG00000116984	MTR	0	0	0	1	0	0	0	0	0	0	0
ENSG00000116985	BMP8B	0	0	0	1	0	0	0	0	0	1	0
ENSG00000116990	MYCL	0	0	0	0	0	0	0	0	0	0	0
ENSG00000116991	SIPA1L2	0	0	0	0	0	0	0	0	0	0	0
ENSG00000117000	RLF	0	0	0	0	1	0	0	0	0	0	0
ENSG00000117009	KMO	0	0	0	0	0	0	0	0	0	0	0
ENSG00000117010	ZNF684	0	0	0	0	0	0	0	0	0	0	0
ENSG00000117013	KCNQ4	0	0	0	0	0	0	0	0	0	0	0
ENSG00000117016	RIMS3	0	0	0	0	0	0	0	0	0	0	0
ENSG00000117020	AKT3	0	0	0	0	1	0	0	0	0	0	0
ENSG00000117036	ETV3	0	0	0	0	0	0	0	0	0	0	0
ENSG00000117054	ACADM	0	0	0	1	0	0	0	0	0	0	0
ENSG00000117069	ST6GALNAC5	0	3	1.5	0	0	0	0	0	0	0	0
ENSG00000117090	SLAMF1	0	0	0	0	0	0	0	0	0	0	0
ENSG00000117091	CD48	0	0	0	0	0	0	0	0	0	0	0
ENSG00000117114	ADGRL2	0	0	0	0	0	0	0	0	0	0	0
ENSG00000117115	PADI2	0	0	0	0	0	0	0	0	0	1	0
ENSG00000117118	SDHB	0	0	0	0	0	0	0	0	0	0	0
ENSG00000117122	MFAP2	0	0	0	0	0	0	0	0	0	0	0
ENSG00000117133	RPF1	0	0	0	0	0	1	0	0	0	0	0
ENSG00000117139	KDM5B	0	0	0	0	0	0	0	0	0	0	0
ENSG00000117143	UAP1	0	0	0	0	0	0	0	0	0	0	0
ENSG00000117148	ACTL8	0	0	0	0	0	0	0	0	0	0	0
ENSG00000117151	CTBS	0	0	0	0	0	0	0	0	0	0	0
ENSG00000117152	RGS4	0	0	0	1	0	0	0	0	0	0	0
ENSG00000117153	KLHL12	0	0	0	0	0	0	0	0	0	0	0
ENSG00000117154	IGSF21	0	2	1	0	0	0	0	0	0	0	0
ENSG00000117155	SSX2IP	0	0	0	0	0	0	0	0	0	0	0
ENSG00000117174	ZNHIT6	0	0	0	0	0	0	0	0	0	0	0
ENSG00000117215	PLA2G2D	0	0	0	0	0	0	0	0	0	1	0
ENSG00000117222	RBBP5	0	0	0	0	1	1	0	0	0	0	0
ENSG00000117226	GBP3	0	0	0	0	0	0	0	0	0	1	0
ENSG00000117245	KIF17	0	0	0	0	0	0	0	0	0	1	0
ENSG00000117262	GPR89A	0	0	0	0	0	0	0	0	0	0	0
ENSG00000117266	CDK18	0	4	2	0	0	0	0	0	0	0	0
ENSG00000117280	RAB29	0	0	0	0	0	0	0	0	0	0	0
ENSG00000117281	CD160	0	0	0	0	0	0	0	0	0	0	0
ENSG00000117298	ECE1	0	0	0	1	0	0	0	0	0	0	0
ENSG00000117305	HMGCL	0	0	0	1	0	0	0	0	0	0	0
ENSG00000117308	GALE	0	0	0	0	0	0	0	0	0	0	0
ENSG00000117318	ID3	0	0	0	0	0	0	0	0	0	0	0
ENSG00000117335	CD46	0	0	0	0	0	0	0	0	0	0	0
ENSG00000117360	PRPF3	0	0	0	1	1	1	1	0	0	0	0
ENSG00000117362	APH1A	0	0	0	1	0	0	0	0	0	0	0
ENSG00000117385	P3H1	0	0	0	0	0	0	0	0	0	0	0
ENSG00000117394	SLC2A1	0	0	0	1	1	0	0	0	0	0	0
ENSG00000117395	EBNA1BP2	0	0	0	0	0	1	0	0	0	0	0
ENSG00000117399	CDC20	0	0	0	1	0	1	0	1	0	0	0
ENSG00000117400	MPL	0	0	0	0	0	0	0	0	0	0	0
ENSG00000117407	ARTN	0	0	0	0	0	0	0	0	0	0	0
ENSG00000117408	IPO13	0	0	0	0	1	1	0	1	0	0	0
ENSG00000117410	ATP6V0B	0	0	0	0	0	1	0	1	0	0	0
ENSG00000117411	B4GALT2	0	0	0	0	0	0	0	0	0	0	0
ENSG00000117419	ERI3	0	0	0	0	0	0	0	0	0	0	0
ENSG00000117425	PTCH2	0	7	3.5	0	0	0	0	0	0	1	0
ENSG00000117448	AKR1A1	0	2	1	0	0	0	0	0	0	0	0
ENSG00000117450	PRDX1	0	0	0	0	0	0	0	0	0	0	0
ENSG00000117461	PIK3R3	0	0	0	0	0	0	0	0	0	0	0
ENSG00000117472	TSPAN1	0	0	0	0	0	0	0	0	0	0	0
ENSG00000117475	BLZF1	0	0	0	0	0	0	0	0	0	1	0
ENSG00000117477	CCDC181	0	0	0	0	0	0	0	0	0	0	0
ENSG00000117479	SLC19A2	0	0	0	0	0	0	0	0	0	0	0
ENSG00000117480	FAAH	0	0	0	0	0	0	0	0	0	0	0
ENSG00000117481	NSUN4	0	0	0	0	0	0	0	0	0	0	0
ENSG00000117500	TMED5	0	2	1	0	0	0	0	0	0	0	0
ENSG00000117501	MROH9	0	0	0	0	0	0	0	0	0	0	0
ENSG00000117505	DR1	0	0	0	0	0	0	0	0	0	0	0
ENSG00000117519	CNN3	0	0	0	0	0	0	0	0	0	0	0
ENSG00000117523	PRRC2C	0	4	2	0	1	0	0	0	0	0	0
ENSG00000117525	F3	0	0	0	1	0	0	0	0	0	0	0
ENSG00000117528	ABCD3	0	0	0	0	0	0	0	0	0	0	0
ENSG00000117533	VAMP4	0	0	0	0	0	0	0	0	0	0	0
ENSG00000117543	DPH5	0	0	0	0	0	0	0	0	0	0	0
ENSG00000117560	FASLG	0	0	0	0	0	0	0	0	0	0	0
ENSG00000117569	PTBP2	0	0	0	0	1	0	0	0	0	0	0
ENSG00000117592	PRDX6	0	0	0	0	0	0	0	0	0	0	0
ENSG00000117593	DARS2	0	6	3	0	0	0	0	0	0	0	0
ENSG00000117594	HSD11B1	0	0	0	0	0	0	0	0	0	0	0
ENSG00000117595	IRF6	0	0	0	1	1	0	0	0	0	0	0
ENSG00000117597	UTP25	0	0	0	0	0	1	0	1	0	0	0
ENSG00000117598	PLPPR5	0	0	0	0	0	0	0	0	0	0	0
ENSG00000117600	PLPPR4	0	0	0	0	0	0	0	0	0	0	0
ENSG00000117601	SERPINC1	0	0	0	1	1	0	0	0	0	0	0
ENSG00000117602	RCAN3	0	0	0	0	0	0	0	0	0	1	0
ENSG00000117614	SYF2	0	0	0	0	0	1	0	0	0	0	0
ENSG00000117620	SLC35A3	0	0	0	0	0	0	0	0	0	0	0
ENSG00000117625	RCOR3	0	2	1	0	0	0	0	0	0	0	0
ENSG00000117632	STMN1	0	0	0	0	0	0	0	0	0	0	0
ENSG00000117640	MTFR1L	0	0	0	0	0	0	0	0	0	0	0
ENSG00000117643	MAN1C1	0	0	0	0	0	0	0	0	0	0	0
ENSG00000117650	NEK2	0	0	0	0	0	0	0	0	0	0	0
ENSG00000117676	RPS6KA1	0	0	0	0	0	0	0	0	0	0	0
ENSG00000117682	DHDDS	0	0	0	0	0	1	0	0	0	0	0
ENSG00000117691	NENF	0	0	0	0	0	0	0	0	0	0	0
ENSG00000117697	NSL1	0	0	0	0	0	1	0	0	0	0	0
ENSG00000117707	PROX1	0	0	0	1	1	0	0	0	0	0	0
ENSG00000117713	ARID1A	0	1	0.5	1	1	0	0	0	0	0	0
ENSG00000117724	CENPF	0	0	0	0	0	0	0	0	0	0	0
ENSG00000117748	RPA2	0	0	0	0	0	1	1	1	0	0	0
ENSG00000117751	PPP1R8	0	0	0	1	1	1	0	0	0	0	0
ENSG00000117758	STX12	0	0	0	0	0	0	0	0	0	0	0
ENSG00000117791	MTARC2	0	0	0	0	0	0	0	0	0	0	0
ENSG00000117834	SLC5A9	0	0	0	0	0	0	0	0	0	1	0
ENSG00000117859	OSBPL9	0	0	0	0	0	0	0	0	0	0	0
ENSG00000117862	TXNDC12	0	0	0	0	0	0	0	0	0	0	0
ENSG00000118193	KIF14	0	0	0	0	0	0	0	0	0	0	0
ENSG00000118194	TNNT2	0	0	0	1	0	0	0	0	0	0	0
ENSG00000118197	DDX59	0	0	0	0	0	0	0	0	0	0	0
ENSG00000118200	CAMSAP2	0	0	0	0	1	0	0	0	0	0	0
ENSG00000118217	ATF6	0	9	4.5	0	0	0	0	0	0	0	0
ENSG00000118292	C1orf54	0	0	0	0	0	0	0	0	0	0	0
ENSG00000118298	CA14	0	0	0	0	0	0	0	0	0	1	0
ENSG00000118454	ANKRD13C	0	0	0	0	1	0	0	0	0	0	0
ENSG00000118473	SGIP1	0	0	0	0	1	0	0	0	0	0	0
ENSG00000118655	DCLRE1B	0	0	0	1	0	0	0	0	0	0	0
ENSG00000118729	CASQ2	0	0	0	0	0	0	0	0	0	0	0
ENSG00000118733	OLFM3	0	0	0	0	0	0	0	0	0	0	0
ENSG00000118873	RAB3GAP2	0	10	5	0	0	0	0	0	0	0	0
ENSG00000119280	C1orf198	0	0	0	0	0	0	0	0	0	0	0
ENSG00000119283	TRIM67	0	10	5	0	0	0	0	0	1	0	1
ENSG00000119285	HEATR1	0	1	0.5	0	1	1	1	1	0	0	0
ENSG00000119535	CSF3R	0	0	0	0	0	0	0	0	0	0	0
ENSG00000120332	TNN	0	0	0	0	0	0	0	0	0	1	0
ENSG00000120333	MRPS14	0	0	0	0	0	0	0	1	0	0	0
ENSG00000120334	CENPL	0	0	0	0	0	0	0	0	0	0	0
ENSG00000120337	TNFSF18	0	0	0	0	0	0	0	0	0	0	0
ENSG00000120341	SEC16B	0	0	0	0	0	0	0	0	0	0	0
ENSG00000120370	GORAB	0	0	0	0	0	0	0	0	0	0	0
ENSG00000120656	TAF12	0	0	0	0	0	0	0	0	0	0	0
ENSG00000120937	NPPB	0	0	0	0	0	0	0	0	0	0	0
ENSG00000120942	UBIAD1	0	0	0	0	0	0	0	0	0	0	0
ENSG00000120948	TARDBP	0	0	0	1	0	1	0	0	0	0	0
ENSG00000120949	TNFRSF8	0	0	0	0	0	0	0	0	0	0	0
ENSG00000120952	PRAMEF2	0	0	0	0	0	0	0	0	1	0	1
ENSG00000121310	ECHDC2	0	2	1	0	0	0	0	0	0	0	0
ENSG00000121454	LHX4	0	0	0	1	0	0	0	0	0	0	0
ENSG00000121481	RNF2	0	0	0	1	1	0	0	0	0	0	0
ENSG00000121486	TRMT1L	0	0	0	0	0	0	0	0	0	0	0
ENSG00000121634	GJA8	0	0	0	0	0	0	0	0	1	0	1
ENSG00000121644	DESI2	0	0	0	0	0	0	0	0	0	0	0
ENSG00000121753	ADGRB2	0	1	0.5	0	0	0	0	0	0	0	0
ENSG00000121764	HCRTR1	0	0	0	0	0	0	0	0	0	0	0
ENSG00000121766	ZCCHC17	0	0	0	0	0	0	0	0	0	0	0
ENSG00000121769	FABP3	0	0	0	0	0	0	0	0	0	0	0
ENSG00000121774	KHDRBS1	0	0	0	1	1	0	0	0	0	0	0
ENSG00000121775	TMEM39B	0	0	0	0	0	0	0	0	0	0	0
ENSG00000121851	POLR3GL	0	0	0	0	0	0	0	0	0	0	0
ENSG00000121900	TMEM54	0	0	0	0	0	0	0	0	0	1	0
ENSG00000121903	ZSCAN20	0	0	0	0	0	0	0	0	0	0	0
ENSG00000121904	CSMD2	0	0	0	0	0	0	0	0	0	0	0
ENSG00000121905	HPCA	0	0	0	0	0	0	0	0	0	0	0
ENSG00000121931	LRIF1	0	1	0.5	0	0	0	0	0	0	0	0
ENSG00000121933	TMIGD3	0	0	0	0	0	0	0	0	0	0	0
ENSG00000121940	CLCC1	0	0	0	0	0	0	0	0	0	0	0
ENSG00000121957	GPSM2	0	0	0	0	0	0	0	0	0	0	0
ENSG00000122176	FMOD	0	0	0	0	0	0	0	0	0	0	0
ENSG00000122180	MYOG	0	0	0	1	0	0	0	0	0	0	0
ENSG00000122188	LAX1	0	0	0	0	0	0	0	0	0	0	0
ENSG00000122218	COPA	0	0	0	0	1	1	1	1	0	0	0
ENSG00000122223	CD244	0	0	0	0	0	0	0	0	0	0	0
ENSG00000122224	LY9	0	0	0	0	0	0	0	0	0	0	0
ENSG00000122406	RPL5	0	0	0	0	1	1	1	0	0	0	0
ENSG00000122420	PTGFR	0	0	0	0	0	0	0	0	0	0	0
ENSG00000122432	SPATA1	0	0	0	0	0	0	0	0	0	0	0
ENSG00000122435	TRMT13	0	0	0	0	0	0	0	0	0	0	0
ENSG00000122477	LRRC39	0	0	0	0	0	0	0	0	0	1	0
ENSG00000122481	RWDD3	0	0	0	0	0	0	0	0	0	0	0
ENSG00000122482	ZNF644	0	0	0	0	1	0	0	0	0	0	0
ENSG00000122483	CCDC18	0	0	0	0	0	0	0	0	0	1	0
ENSG00000122484	RPAP2	0	0	0	0	0	1	0	0	0	0	0
ENSG00000123080	CDKN2C	0	0	0	0	0	0	0	0	0	0	0
ENSG00000123091	RNF11	0	0	0	0	0	0	0	0	0	0	0
ENSG00000123472	ATPAF1	0	0	0	0	0	0	0	0	0	0	0
ENSG00000123473	STIL	0	0	0	1	0	0	0	0	0	0	0
ENSG00000123684	LPGAT1	0	0	0	0	0	0	0	0	0	0	0
ENSG00000123685	BATF3	0	0	0	0	0	0	0	0	0	0	0
ENSG00000123836	PFKFB2	0	0	0	0	0	0	0	0	0	0	0
ENSG00000123838	C4BPA	0	0	0	0	0	0	0	0	0	0	0
ENSG00000123843	C4BPB	0	0	0	0	0	0	0	0	0	0	0
ENSG00000125459	MSTO1	0	0	0	0	0	0	0	1	0	0	0
ENSG00000125462	C1orf61	0	0	0	0	0	0	0	0	0	0	0
ENSG00000125703	ATG4C	0	0	0	0	0	0	0	0	0	1	0
ENSG00000125944	HNRNPR	0	0	0	0	1	0	0	0	0	0	0
ENSG00000125945	ZNF436	0	0	0	0	0	0	0	0	0	0	0
ENSG00000126067	PSMB2	0	0	0	0	0	1	1	1	0	0	0
ENSG00000126070	AGO3	0	0	0	0	1	0	0	0	0	0	0
ENSG00000126088	UROD	0	0	0	1	0	0	0	1	0	0	0
ENSG00000126091	ST3GAL3	0	0	0	0	0	0	0	0	0	0	0
ENSG00000126106	TMEM53	0	0	0	0	0	0	0	0	0	0	0
ENSG00000126107	HECTD3	0	0	0	0	0	0	0	0	0	1	0
ENSG00000126698	DNAJC8	0	0	0	0	0	1	0	0	0	0	0
ENSG00000126705	AHDC1	0	0	0	0	1	0	0	0	0	0	0
ENSG00000126709	IFI6	0	0	0	0	0	0	0	0	0	0	0
ENSG00000127054	INTS11	0	0	0	0	0	1	0	0	0	0	0
ENSG00000127074	RGS13	0	0	0	0	0	0	0	0	0	0	0
ENSG00000127124	HIVEP3	0	0	0	0	0	0	0	0	0	0	0
ENSG00000127125	PPCS	0	0	0	0	0	0	0	0	0	0	0
ENSG00000127129	EDN2	0	0	0	0	0	0	0	0	0	0	0
ENSG00000127423	AUNIP	0	656	328	0	0	0	0	0	0	0	0
ENSG00000127463	EMC1	0	0	0	0	0	0	0	0	0	0	0
ENSG00000127472	PLA2G5	0	0	0	0	0	0	0	0	0	0	0
ENSG00000127481	UBR4	0	0	0	1	1	1	0	0	0	0	0
ENSG00000127483	HP1BP3	0	2	1	0	0	0	0	0	0	0	0
ENSG00000127603	MACF1	0	0	0	1	1	0	0	0	0	0	0
ENSG00000130695	CEP85	0	0	0	0	0	0	0	0	0	0	0
ENSG00000130762	ARHGEF16	0	0	0	0	0	0	0	0	0	0	0
ENSG00000130764	LRRC47	0	0	0	0	0	0	0	0	0	0	0
ENSG00000130766	SESN2	0	0	0	0	0	0	0	0	0	0	0
ENSG00000130768	SMPDL3B	0	0	0	0	0	0	0	0	0	0	0
ENSG00000130770	ATP5IF1	0	0	0	0	0	0	0	0	0	0	0
ENSG00000130772	MED18	0	0	0	0	0	1	0	1	0	0	0
ENSG00000130775	THEMIS2	0	0	0	0	0	0	0	0	0	0	0
ENSG00000130939	UBE4B	0	0	0	1	1	0	0	0	0	0	0
ENSG00000130940	CASZ1	0	0	0	0	1	0	0	0	0	0	0
ENSG00000131233	GJA9	0	0	0	0	0	0	0	0	0	0	0
ENSG00000131236	CAP1	0	0	0	0	0	0	1	0	0	0	0
ENSG00000131238	PPT1	0	2	1.5	0	0	0	0	0	0	0	0
ENSG00000131584	ACAP3	0	0	0	0	0	0	0	0	0	0	0
ENSG00000131591	C1orf159	0	0	0	0	0	0	0	0	0	0	0
ENSG00000131686	CA6	0	0	0	0	0	0	0	0	0	0	0
ENSG00000131697	NPHP4	0	28	14	0	0	0	0	0	0	1	0
ENSG00000131778	CHD1L	0	1	0.5	0	0	0	0	0	0	1	0
ENSG00000131779	PEX11B	0	0	0	1	0	0	0	0	0	0	0
ENSG00000131781	FMO5	0	11	5.5	0	0	0	0	0	0	0	0
ENSG00000131788	PIAS3	0	0	0	0	0	0	0	0	0	0	0
ENSG00000131791	PRKAB2	0	11	5.5	0	0	0	1	0	0	0	0
ENSG00000131910	NR0B2	0	0	0	0	0	0	0	0	0	0	0
ENSG00000131914	LIN28A	0	0	0	1	0	0	0	0	1	0	1
ENSG00000132122	SPATA6	0	6	3	0	0	0	0	0	0	1	0
ENSG00000132128	LRRC41	0	0	0	0	1	0	0	0	0	0	0
ENSG00000132185	FCRLA	0	0	0	0	0	0	0	0	0	0	0
ENSG00000132196	HSD17B7	0	0	0	1	0	0	0	0	0	0	0
ENSG00000132485	ZRANB2	0	0	0	0	1	0	0	0	0	0	0
ENSG00000132676	DAP3	0	0	0	0	0	0	0	0	0	0	0
ENSG00000132677	RHBG	0	0	0	0	0	0	0	0	0	0	0
ENSG00000132680	KHDC4	0	0	0	0	0	0	0	0	0	0	0
ENSG00000132681	ATP1A4	0	10	5	0	0	0	0	0	0	0	0
ENSG00000132688	NES	0	0	0	1	0	0	0	0	0	0	0
ENSG00000132692	BCAN	0	0	0	0	0	0	0	0	0	0	0
ENSG00000132693	CRP	0	0	0	0	0	0	0	0	0	0	0
ENSG00000132694	ARHGEF11	0	0	0	0	1	0	0	0	0	0	0
ENSG00000132702	HAPLN2	0	0	0	0	0	0	0	0	0	0	0
ENSG00000132704	FCRL2	0	0	0	0	0	0	0	0	0	0	0
ENSG00000132716	DCAF8	0	0	0	0	1	0	0	0	0	0	0
ENSG00000132718	SYT11	0	0	0	0	0	0	0	0	0	0	0
ENSG00000132763	MMACHC	0	0	0	0	0	0	0	0	0	0	0
ENSG00000132768	DPH2	0	5	3.75	0	0	0	0	0	0	0	0
ENSG00000132773	TOE1	0	0	0	0	0	0	0	0	0	0	0
ENSG00000132780	NASP	0	0	0	1	0	0	0	0	0	0	0
ENSG00000132781	MUTYH	0	5	2.5	0	0	0	0	0	0	1	0
ENSG00000132849	PATJ	0	0	0	0	0	0	0	0	0	0	0
ENSG00000132854	KANK4	0	0	0	0	0	0	0	0	0	1	0
ENSG00000132855	ANGPTL3	0	0	0	0	0	0	0	0	0	0	0
ENSG00000132879	FBXO44	0	0	0	0	0	0	0	0	0	0	0
ENSG00000132881	CPLANE2	0	0	0	0	0	0	0	0	0	0	0
ENSG00000132906	CASP9	0	0	0	1	0	0	0	0	0	0	0
ENSG00000133019	CHRM3	0	0	0	0	1	0	0	0	0	0	0
ENSG00000133048	CHI3L1	0	0	0	0	0	0	0	0	0	0	0
ENSG00000133055	MYBPH	0	0	0	0	0	0	0	0	0	1	0
ENSG00000133056	PIK3C2B	0	0	0	0	0	0	0	0	0	0	0
ENSG00000133059	DSTYK	0	0	0	0	0	0	0	0	0	0	0
ENSG00000133063	CHIT1	0	0	0	0	0	0	0	0	0	1	0
ENSG00000133065	SLC41A1	0	0	0	0	0	0	0	0	0	0	0
ENSG00000133067	LGR6	0	0	0	0	0	0	0	0	0	0	0
ENSG00000133069	TMCC2	0	0	0	0	0	0	0	0	0	0	0
ENSG00000133216	EPHB2	0	0	0	0	1	0	0	0	0	0	0
ENSG00000133226	SRRM1	0	0	0	0	1	1	0	1	0	0	0
ENSG00000134183	GNAT2	0	0	0	0	0	0	0	0	0	0	0
ENSG00000134186	PRPF38B	0	0	0	0	0	1	0	1	0	0	0
ENSG00000134193	REG4	0	0	0	0	0	0	0	0	0	0	0
ENSG00000134198	TSPAN2	0	0	0	0	0	0	0	0	0	0	0
ENSG00000134200	TSHB	0	0	0	0	0	0	0	0	1	0	1
ENSG00000134201	GSTM5	0	0	0	0	0	0	0	0	0	0	0
ENSG00000134202	GSTM3	0	2	1	0	0	0	0	0	0	0	0
ENSG00000134207	SYT6	0	0	0	0	0	0	0	0	0	0	0
ENSG00000134215	VAV3	0	0	0	0	0	0	0	0	0	0	0
ENSG00000134216	CHIA	0	12	6	0	0	0	0	0	0	1	0
ENSG00000134222	PSRC1	0	0	0	0	0	0	0	0	0	0	0
ENSG00000134240	HMGCS2	0	5	2.5	0	0	0	0	0	0	0	0
ENSG00000134242	PTPN22	0	0	0	0	0	0	0	0	0	1	0
ENSG00000134243	SORT1	0	0	0	0	1	0	0	0	0	0	0
ENSG00000134245	WNT2B	0	0	0	0	0	0	0	0	0	0	0
ENSG00000134247	PTGFRN	0	1	0.5	0	0	0	0	0	0	0	0
ENSG00000134248	LAMTOR5	0	0	0	0	0	0	0	0	0	0	0
ENSG00000134249	ADAM30	0	0	0	0	0	0	0	0	1	0	1
ENSG00000134250	NOTCH2	0	3	1.5	1	1	0	0	0	0	0	0
ENSG00000134253	TRIM45	0	0	0	0	0	0	0	0	0	1	0
ENSG00000134255	CEPT1	0	0	0	0	1	0	0	0	0	0	0
ENSG00000134256	CD101	0	0	0	0	0	0	0	0	0	0	0
ENSG00000134258	VTCN1	0	0	0	0	0	0	0	0	0	0	0
ENSG00000134259	NGF	0	0	0	1	0	0	0	0	0	0	0
ENSG00000134262	AP4B1	0	0	0	0	0	0	0	0	0	0	0
ENSG00000134365	CFHR4	0	0	0	0	0	0	0	0	0	1	0
ENSG00000134369	NAV1	0	6	3	0	1	0	0	0	0	0	0
ENSG00000134371	CDC73	0	0	0	1	1	1	0	1	0	0	0
ENSG00000134375	TIMM17A	0	0	0	0	0	0	0	0	0	0	0
ENSG00000134376	CRB1	0	0	0	1	0	0	0	0	0	0	0
ENSG00000134389	CFHR5	0	0	0	0	0	0	0	0	1	0	1
ENSG00000134644	PUM1	0	0	0	0	1	0	0	0	0	0	0
ENSG00000134668	SPOCD1	0	0	0	0	0	0	0	0	0	0	0
ENSG00000134684	YARS1	0	0	0	0	0	1	0	0	0	0	0
ENSG00000134686	PHC2	0	0	0	0	0	0	0	0	0	0	0
ENSG00000134690	CDCA8	0	0	0	1	0	1	0	0	0	0	0
ENSG00000134697	GNL2	0	2	1	0	0	1	0	0	0	0	0
ENSG00000134698	AGO4	0	0	0	0	1	0	0	0	0	0	0
ENSG00000134709	HOOK1	0	6	3	0	0	0	0	0	0	0	0
ENSG00000134716	CYP2J2	0	0	0	0	0	0	0	0	0	0	0
ENSG00000134717	BTF3L4	0	0	0	0	0	0	0	0	0	0	0
ENSG00000134744	TUT4	0	0	0	0	0	0	0	0	0	0	0
ENSG00000134748	PRPF38A	0	0	0	0	0	1	1	1	0	0	0
ENSG00000135744	AGT	0	0	0	0	0	0	0	0	0	0	0
ENSG00000135749	PCNX2	0	15	7.5	0	0	0	0	0	0	0	0
ENSG00000135750	KCNK1	0	0	0	0	0	0	0	0	0	0	0
ENSG00000135763	URB2	0	0	0	0	0	0	0	0	0	0	0
ENSG00000135766	EGLN1	0	0	0	1	0	0	0	0	0	0	0
ENSG00000135775	COG2	0	0	0	0	0	0	0	0	0	0	0
ENSG00000135776	ABCB10	0	0	0	0	0	0	0	0	0	0	0
ENSG00000135778	NTPCR	0	0	0	0	0	0	0	0	0	0	0
ENSG00000135801	TAF5L	0	0	0	0	1	0	0	0	0	0	0
ENSG00000135821	GLUL	0	0	0	1	1	0	0	0	0	0	0
ENSG00000135823	STX6	0	0	0	0	0	0	0	0	0	0	0
ENSG00000135824	RGS8	0	0	0	0	0	0	0	0	0	0	0
ENSG00000135828	RNASEL	0	0	0	0	0	0	0	0	0	1	0
ENSG00000135829	DHX9	0	0	0	1	1	1	0	1	0	0	0
ENSG00000135835	KIAA1614	0	0	0	0	0	0	0	0	0	0	0
ENSG00000135837	CEP350	0	0	0	0	1	0	0	0	0	0	0
ENSG00000135838	NPL	0	0	0	0	0	0	0	0	0	0	0
ENSG00000135842	NIBAN1	0	2	1	0	0	0	0	0	0	0	0
ENSG00000135845	PIGC	0	19	9.5	0	0	0	0	0	0	0	0
ENSG00000135862	LAMC1	0	2	1	1	1	0	0	0	0	0	0
ENSG00000135870	RC3H1	0	0	0	0	0	0	0	0	0	0	0
ENSG00000136628	EPRS1	0	0	0	0	0	0	0	0	0	0	0
ENSG00000136630	HLX	0	0	0	1	0	0	0	0	0	0	0
ENSG00000136631	VPS45	0	0	0	0	0	0	0	0	0	0	0
ENSG00000136634	IL10	0	0	0	0	0	0	0	0	0	0	0
ENSG00000136636	KCTD3	0	0	0	0	0	0	0	0	0	0	0
ENSG00000136643	RPS6KC1	0	0	0	0	0	0	0	0	0	0	0
ENSG00000137936	BCAR3	0	0	0	0	0	0	0	0	0	0	0
ENSG00000137941	TTLL7	0	4	2	0	0	0	0	0	0	0	0
ENSG00000137942	FNBP1L	0	0	0	0	0	0	0	0	0	0	0
ENSG00000137944	KYAT3	0	0	0	0	0	0	0	0	0	0	0
ENSG00000137947	GTF2B	0	0	0	0	0	1	0	1	0	0	0
ENSG00000137948	BRDT	0	2	1	0	0	0	0	0	1	0	1
ENSG00000137955	RABGGTB	0	4	2	0	0	1	0	1	0	0	0
ENSG00000137959	IFI44L	0	0	0	0	0	0	0	0	0	0	0
ENSG00000137960	GIPC2	0	0	0	0	0	0	0	0	0	0	0
ENSG00000137962	ARHGAP29	0	0	0	0	1	0	0	0	0	0	0
ENSG00000137965	IFI44	0	0	0	0	0	0	0	0	0	0	0
ENSG00000137968	SLC44A5	0	4	2	0	0	0	0	0	0	0	0
ENSG00000137975	CLCA2	0	2	1	0	0	0	0	0	0	1	0
ENSG00000137976	DNASE2B	0	0	0	0	0	0	0	0	0	1	0
ENSG00000137992	DBT	0	0	0	1	0	0	0	0	0	0	0
ENSG00000137996	RTCA	0	0	0	0	0	0	0	0	0	0	0
ENSG00000142224	IL19	0	0	0	0	0	0	0	0	0	1	0
ENSG00000142583	SLC2A5	0	0	0	0	0	0	0	0	0	0	0
ENSG00000142599	RERE	0	0	0	1	1	0	0	0	0	0	0
ENSG00000142611	PRDM16	0	0	0	1	1	0	0	0	0	0	0
ENSG00000142615	CELA2A	0	0	0	0	0	0	0	0	1	1	1
ENSG00000142619	PADI3	0	0	0	0	0	0	0	0	0	0	0
ENSG00000142627	EPHA2	0	0	0	0	0	0	0	0	0	0	0
ENSG00000142632	ARHGEF19	0	0	0	0	0	0	0	0	0	0	0
ENSG00000142634	EFHD2	0	0	0	0	0	0	0	0	0	0	0
ENSG00000142655	PEX14	0	0	0	1	0	0	0	0	0	0	0
ENSG00000142657	PGD	0	0	0	0	0	0	0	0	0	0	0
ENSG00000142661	MYOM3	0	0	0	0	0	0	0	0	0	1	0
ENSG00000142669	SH3BGRL3	0	0	0	0	0	0	0	0	0	0	0
ENSG00000142675	CNKSR1	0	2	1	0	0	0	0	0	0	1	0
ENSG00000142676	RPL11	0	0	0	0	0	1	1	1	0	0	0
ENSG00000142677	IL22RA1	0	0	0	0	0	0	0	0	0	0	0
ENSG00000142684	ZNF593	0	0	0	0	0	0	0	0	0	0	0
ENSG00000142686	C1orf216	0	0	0	0	0	0	0	0	0	1	0
ENSG00000142687	KIAA0319L	0	0	0	0	0	0	0	0	0	0	0
ENSG00000142694	EVA1B	0	10	5	0	0	0	0	0	0	0	0
ENSG00000142698	C1orf94	0	0	0	0	0	0	0	0	0	1	0
ENSG00000142700	DMRTA2	0	0	0	0	0	0	0	0	0	0	0
ENSG00000142733	MAP3K6	0	0	0	0	0	0	0	0	0	1	0
ENSG00000142748	FCN3	0	0	0	0	0	0	0	0	0	1	0
ENSG00000142751	GPN2	0	0	0	0	0	1	0	0	0	0	0
ENSG00000142784	WDTC1	0	0	0	1	1	0	0	0	0	0	0
ENSG00000142789	CELA3A	0	0	0	0	0	0	0	0	1	1	1
ENSG00000142794	NBPF3	0	0	0	0	0	0	0	0	0	0	0
ENSG00000142798	HSPG2	0	6	3	1	0	0	0	0	0	0	0
ENSG00000142856	ITGB3BP	0	0	0	0	0	0	0	0	0	0	0
ENSG00000142864	SERBP1	0	0	0	0	1	0	0	0	0	0	0
ENSG00000142867	BCL10	0	0	0	1	0	0	0	0	0	0	0
ENSG00000142871	CCN1	0	0	0	0	0	0	0	0	0	0	0
ENSG00000142875	PRKACB	0	0	0	0	0	0	0	0	0	0	0
ENSG00000142892	PIGK	0	0	0	0	0	0	0	0	0	0	0
ENSG00000142910	TINAGL1	0	0	0	1	0	0	0	0	0	0	0
ENSG00000142920	AZIN2	0	0	0	0	0	0	0	0	0	0	0
ENSG00000142945	KIF2C	0	0	0	0	0	0	0	0	0	0	0
ENSG00000142949	PTPRF	0	0	0	0	1	0	0	0	0	0	0
ENSG00000142959	BEST4	0	0	0	0	0	0	0	0	0	0	0
ENSG00000142961	MOB3C	0	0	0	0	0	0	0	0	0	0	0
ENSG00000142973	CYP4B1	0	2	1	0	0	0	0	0	0	1	0
ENSG00000143001	TMEM61	0	0	0	0	0	0	0	0	0	0	0
ENSG00000143006	DMRTB1	0	0	0	0	0	0	0	0	1	0	1
ENSG00000143013	LMO4	0	0	0	1	0	0	0	0	0	0	0
ENSG00000143028	SYPL2	0	0	0	0	0	0	0	0	0	0	0
ENSG00000143032	BARHL2	0	0	0	1	0	0	0	0	0	0	0
ENSG00000143033	MTF2	0	0	0	1	1	0	0	0	0	0	0
ENSG00000143036	SLC44A3	0	0	0	0	0	0	0	0	0	0	0
ENSG00000143061	IGSF3	0	204	102	0	0	0	0	0	0	0	0
ENSG00000143067	ZNF697	0	0	0	0	0	0	0	0	0	1	0
ENSG00000143079	CTTNBP2NL	0	0	0	0	0	0	0	0	0	0	0
ENSG00000143093	STRIP1	0	0	0	0	0	0	0	0	0	0	0
ENSG00000143105	KCNA10	0	0	0	0	0	0	0	0	1	0	1
ENSG00000143106	PSMA5	0	0	0	0	1	1	0	1	0	0	0
ENSG00000143110	C1orf162	0	0	0	0	0	0	0	0	0	0	0
ENSG00000143119	CD53	0	0	0	0	0	0	0	0	0	0	0
ENSG00000143125	PROK1	0	0	0	0	0	0	0	0	0	0	0
ENSG00000143126	CELSR2	0	0	0	0	1	0	0	0	0	0	0
ENSG00000143127	ITGA10	0	1	0.5	0	0	0	0	0	0	0	0
ENSG00000143147	GPR161	0	0	0	0	0	0	0	0	0	0	0
ENSG00000143149	ALDH9A1	0	2	1	0	0	0	0	0	0	0	0
ENSG00000143153	ATP1B1	0	0	0	0	1	0	0	0	0	0	0
ENSG00000143155	TIPRL	0	0	0	0	0	0	0	0	0	0	0
ENSG00000143156	NME7	0	0	0	0	0	0	0	0	0	0	0
ENSG00000143157	POGK	0	0	0	0	0	0	0	0	0	0	0
ENSG00000143158	MPC2	0	0	0	0	0	0	0	0	0	1	0
ENSG00000143162	CREG1	0	0	0	0	0	0	0	0	0	0	0
ENSG00000143164	DCAF6	0	0	0	0	0	0	0	0	0	0	0
ENSG00000143167	GPA33	0	0	0	0	0	0	0	0	0	0	0
ENSG00000143171	RXRG	0	0	0	0	0	0	0	0	0	0	0
ENSG00000143178	TBX19	0	0	0	0	0	0	0	0	0	0	0
ENSG00000143179	UCK2	0	0	0	0	0	0	0	0	0	0	0
ENSG00000143183	TMCO1	0	0	0	0	0	0	0	0	0	0	0
ENSG00000143184	XCL1	0	0	0	0	0	0	0	0	0	0	0
ENSG00000143185	XCL2	0	0	0	0	0	0	0	0	0	0	0
ENSG00000143190	POU2F1	0	0	0	1	0	0	0	0	0	0	0
ENSG00000143194	MAEL	0	0	0	0	0	0	0	0	0	0	0
ENSG00000143195	ILDR2	0	0	0	0	0	0	0	0	0	0	0
ENSG00000143196	DPT	0	0	0	0	0	0	0	0	0	0	0
ENSG00000143198	MGST3	0	0	0	0	0	0	0	0	0	0	0
ENSG00000143207	COP1	0	0	0	0	0	0	0	0	0	0	0
ENSG00000143217	NECTIN4	0	0	0	0	0	0	0	0	0	0	0
ENSG00000143222	UFC1	0	0	0	0	0	0	0	0	0	0	0
ENSG00000143224	PPOX	0	0	0	0	0	0	0	0	0	0	0
ENSG00000143226	FCGR2A	0	0	0	0	0	0	0	0	0	0	0
ENSG00000143228	NUF2	0	0	0	0	0	1	0	1	0	0	0
ENSG00000143248	RGS5	0	0	0	0	0	0	0	0	0	0	0
ENSG00000143252	SDHC	0	0	0	0	0	0	0	1	0	0	0
ENSG00000143256	PFDN2	0	0	0	1	0	1	1	1	0	0	0
ENSG00000143257	NR1I3	0	0	0	0	0	0	0	0	0	0	0
ENSG00000143258	USP21	0	0	0	1	0	0	0	0	0	0	0
ENSG00000143278	F13B	0	0	0	0	0	0	0	0	1	1	1
ENSG00000143294	PRCC	0	0	0	0	0	0	0	0	0	0	0
ENSG00000143297	FCRL5	0	0	0	0	0	0	0	0	0	0	0
ENSG00000143303	RRNAD1	0	0	0	0	0	0	0	0	0	0	0
ENSG00000143314	MRPL24	0	0	0	0	0	0	0	0	0	0	0
ENSG00000143315	PIGM	0	0	0	0	0	0	0	0	0	0	0
ENSG00000143318	CASQ1	0	7	3.5	0	0	0	0	0	0	1	0
ENSG00000143319	ISG20L2	0	0	0	0	0	1	0	1	0	0	0
ENSG00000143320	CRABP2	0	0	0	0	0	0	0	0	0	0	0
ENSG00000143321	HDGF	0	0	0	0	0	0	0	0	0	0	0
ENSG00000143322	ABL2	0	0	0	0	0	0	0	0	0	0	0
ENSG00000143324	XPR1	0	0	0	0	1	0	0	0	0	0	0
ENSG00000143333	RGS16	0	0	0	0	0	0	0	0	0	0	0
ENSG00000143337	TOR1AIP1	0	13	6.5	1	0	0	0	0	0	1	0
ENSG00000143340	FAM163A	0	0	0	0	0	0	0	0	0	0	0
ENSG00000143341	HMCN1	0	0	0	0	0	0	0	0	0	0	0
ENSG00000143344	RGL1	0	0	0	0	0	0	0	0	0	0	0
ENSG00000143353	LYPLAL1	0	0	0	0	0	0	0	0	0	0	0
ENSG00000143355	LHX9	0	0	0	0	0	0	0	0	0	0	0
ENSG00000143363	PRUNE1	0	0	0	0	0	0	0	0	0	0	0
ENSG00000143365	RORC	0	0	0	0	1	0	0	0	0	0	0
ENSG00000143367	TUFT1	0	0	0	0	0	0	0	0	0	0	0
ENSG00000143368	SF3B4	0	0	0	0	1	1	1	0	0	0	0
ENSG00000143369	ECM1	0	31	15.5	0	0	0	0	0	0	0	0
ENSG00000143373	ZNF687	0	0	0	0	0	0	0	0	0	0	0
ENSG00000143374	TARS2	0	0	0	0	0	0	0	0	0	0	0
ENSG00000143376	SNX27	0	0	0	1	1	0	0	0	0	0	0
ENSG00000143379	SETDB1	0	0	0	1	1	0	0	0	0	0	0
ENSG00000143382	ADAMTSL4	0	0	0	0	0	0	0	0	0	1	0
ENSG00000143384	MCL1	0	0	0	0	0	0	0	0	0	0	0
ENSG00000143387	CTSK	0	0	0	0	0	0	0	0	0	0	0
ENSG00000143390	RFX5	0	0	0	0	0	0	0	0	0	0	0
ENSG00000143393	PI4KB	0	0	0	0	0	0	0	0	0	0	0
ENSG00000143398	PIP5K1A	0	0	0	0	0	0	0	0	0	0	0
ENSG00000143401	ANP32E	0	0	0	0	0	0	0	0	0	0	0
ENSG00000143409	MINDY1	0	0	0	0	0	0	0	0	0	0	0
ENSG00000143412	ANXA9	0	0	0	0	0	0	0	0	0	0	0
ENSG00000143416	SELENBP1	0	0	0	0	0	0	0	0	0	0	0
ENSG00000143418	CERS2	0	0	0	0	0	0	0	0	0	0	0
ENSG00000143420	ENSA	0	0	0	0	0	0	0	0	0	0	0
ENSG00000143434	SEMA6C	0	0	0	0	0	0	0	0	0	0	0
ENSG00000143436	MRPL9	0	0	0	0	0	0	0	0	0	0	0
ENSG00000143437	ARNT	0	0	0	1	0	0	0	0	0	0	0
ENSG00000143442	POGZ	0	0	0	0	1	0	0	0	0	0	0
ENSG00000143443	C1orf56	0	0	0	0	0	0	0	0	0	1	0
ENSG00000143450	OAZ3	0	0	0	0	0	0	0	0	0	0	0
ENSG00000143452	HORMAD1	0	0	0	0	0	0	0	0	0	0	0
ENSG00000143457	GOLPH3L	0	0	0	0	0	0	0	0	0	0	0
ENSG00000143458	GABPB2	0	0	0	0	0	0	0	0	0	0	0
ENSG00000143469	SYT14	0	0	0	0	0	0	0	0	0	0	0
ENSG00000143473	KCNH1	0	0	0	0	0	0	0	0	0	0	0
ENSG00000143479	DYRK3	0	0	0	0	0	0	0	0	0	1	0
ENSG00000143486	EIF2D	0	0	0	0	0	0	0	0	0	0	0
ENSG00000143493	INTS7	0	0	0	0	0	1	0	0	0	0	0
ENSG00000143494	VASH2	0	0	0	0	0	0	0	0	0	0	0
ENSG00000143498	TAF1A	0	15	7.5	0	0	0	0	0	0	0	0
ENSG00000143499	SMYD2	0	0	0	0	0	0	0	0	0	0	0
ENSG00000143502	SUSD4	0	0	0	0	0	0	0	0	0	0	0
ENSG00000143507	DUSP10	0	0	0	0	0	0	0	0	0	0	0
ENSG00000143512	HHIPL2	0	23	11.5	0	0	0	0	0	0	1	0
ENSG00000143514	TP53BP2	0	0	0	1	0	0	0	0	0	0	0
ENSG00000143515	ATP8B2	0	0	0	0	0	0	0	0	0	0	0
ENSG00000143520	FLG2	0	0	0	0	0	0	0	0	1	0	1
ENSG00000143536	CRNN	0	0	0	0	0	0	0	0	1	0	1
ENSG00000143543	JTB	0	0	0	0	0	0	0	0	0	0	0
ENSG00000143545	RAB13	0	0	0	0	0	0	0	0	0	0	0
ENSG00000143546	S100A8	0	0	0	1	0	0	0	0	0	0	0
ENSG00000143549	TPM3	0	0	0	1	0	0	0	0	0	0	0
ENSG00000143552	NUP210L	0	0	0	0	0	0	0	0	0	0	0
ENSG00000143553	SNAPIN	0	15	7.5	1	0	0	0	0	0	0	0
ENSG00000143554	SLC27A3	0	0	0	0	0	0	0	0	0	1	0
ENSG00000143556	S100A7	0	0	0	0	0	0	0	0	0	0	0
ENSG00000143569	UBAP2L	0	0	0	0	1	0	0	0	0	0	0
ENSG00000143570	SLC39A1	0	11	5.5	0	0	0	0	0	0	0	0
ENSG00000143575	HAX1	0	0	0	0	0	0	0	0	0	0	0
ENSG00000143578	CREB3L4	0	0	0	0	0	0	0	0	0	0	0
ENSG00000143590	EFNA3	0	0	0	0	0	0	0	0	0	0	0
ENSG00000143595	AQP10	0	0	0	0	0	0	0	0	0	0	0
ENSG00000143603	KCNN3	0	0	0	0	0	0	0	0	0	0	0
ENSG00000143612	C1orf43	0	0	0	0	0	0	0	0	0	0	0
ENSG00000143621	ILF2	0	0	0	1	1	1	0	0	0	0	0
ENSG00000143622	RIT1	0	0	0	0	0	0	0	0	0	0	0
ENSG00000143624	INTS3	0	7	3.5	0	1	1	0	1	0	0	0
ENSG00000143627	PKLR	0	58	29	0	0	0	0	0	0	0	0
ENSG00000143630	HCN3	0	0	0	0	0	0	0	0	0	0	0
ENSG00000143631	FLG	0	0	0	1	0	0	0	0	0	0	0
ENSG00000143632	ACTA1	0	0	0	1	0	0	0	0	0	0	0
ENSG00000143633	C1orf131	0	11	5.5	0	0	0	0	0	0	0	0
ENSG00000143641	GALNT2	0	13	6.5	0	0	0	0	0	0	0	0
ENSG00000143643	TTC13	0	0	0	0	0	0	0	0	0	0	0
ENSG00000143653	SCCPDH	0	0	0	0	0	0	0	0	0	0	0
ENSG00000143669	LYST	0	0	0	0	0	0	0	0	0	0	0
ENSG00000143674	MAP3K21	0	2	1	0	0	0	0	0	0	0	0
ENSG00000143702	CEP170	0	0	0	0	1	0	0	0	0	0	0
ENSG00000143740	SNAP47	0	0	0	0	0	0	0	0	0	0	0
ENSG00000143742	SRP9	0	0	0	0	0	1	0	0	0	0	0
ENSG00000143748	NVL	0	0	0	0	0	1	0	1	0	0	0
ENSG00000143751	SDE2	0	0	0	0	0	1	0	0	0	0	0
ENSG00000143753	DEGS1	0	0	0	0	0	0	0	0	0	0	0
ENSG00000143756	FBXO28	0	0	0	0	0	0	0	0	0	0	0
ENSG00000143761	ARF1	0	0	0	0	0	0	0	0	0	0	0
ENSG00000143768	LEFTY2	0	0	0	1	0	0	0	0	0	0	0
ENSG00000143771	CNIH4	0	0	0	0	0	0	0	0	0	0	0
ENSG00000143772	ITPKB	0	0	0	0	1	0	0	0	0	0	0
ENSG00000143774	GUK1	0	0	0	0	0	1	0	1	0	0	0
ENSG00000143776	CDC42BPA	0	0	0	0	0	0	0	0	0	0	0
ENSG00000143786	CNIH3	0	8	4	0	0	0	0	0	0	0	0
ENSG00000143793	C1orf35	0	5	2.5	0	0	0	0	0	0	0	0
ENSG00000143799	PARP1	0	0	0	1	0	0	0	0	0	0	0
ENSG00000143801	PSEN2	0	0	0	0	0	0	0	0	0	0	0
ENSG00000143811	PYCR2	0	0	0	0	0	0	0	0	0	0	0
ENSG00000143815	LBR	0	0	0	1	0	0	0	0	0	0	0
ENSG00000143816	WNT9A	0	0	0	1	0	0	0	0	0	0	0
ENSG00000143819	EPHX1	0	0	0	0	0	0	0	0	0	0	0
ENSG00000143839	REN	0	0	0	1	0	0	0	0	0	0	0
ENSG00000143842	SOX13	0	0	0	0	0	0	0	0	0	0	0
ENSG00000143845	ETNK2	0	0	0	0	0	0	0	0	0	0	0
ENSG00000143847	PPFIA4	0	0	0	0	0	0	0	0	0	0	0
ENSG00000143850	PLEKHA6	0	0	0	0	0	0	0	0	0	0	0
ENSG00000143851	PTPN7	0	0	0	0	0	0	0	0	0	0	0
ENSG00000143858	SYT2	0	0	0	1	0	0	0	0	0	0	0
ENSG00000143862	ARL8A	0	0	0	0	0	0	0	0	0	0	0
ENSG00000146463	ZMYM4	0	0	0	0	1	0	0	0	0	0	0
ENSG00000149527	PLCH2	0	0	0	0	0	0	0	0	0	0	0
ENSG00000150337	FCGR1A	0	0	0	0	0	0	0	0	0	0	0
ENSG00000150681	RGS18	0	0	0	0	0	0	0	0	0	0	0
ENSG00000151414	NEK7	0	0	0	1	0	0	0	0	0	0	0
ENSG00000151418	ATP6V1G3	0	0	0	0	0	0	0	0	1	0	1
ENSG00000152061	RABGAP1L	0	0	0	0	0	0	0	0	0	0	0
ENSG00000152078	TLCD4	0	0	0	0	0	0	0	0	0	0	0
ENSG00000152092	ASTN1	0	0	0	0	1	0	0	0	0	0	0
ENSG00000152104	PTPN14	0	0	0	0	0	0	0	0	0	0	0
ENSG00000152332	UHMK1	0	0	0	0	0	0	0	0	0	0	0
ENSG00000152382	TADA1	0	0	0	0	0	0	0	0	0	0	0
ENSG00000152760	TCTEX1D1	0	0	0	0	0	0	0	0	0	1	0
ENSG00000152763	WDR78	0	0	0	0	0	0	0	0	0	0	0
ENSG00000152904	GGPS1	0	0	0	0	0	1	0	1	0	0	0
ENSG00000153029	MR1	0	0	0	0	0	0	0	0	0	0	0
ENSG00000153187	HNRNPU	0	0	0	1	1	1	1	1	0	0	0
ENSG00000153207	AHCTF1	0	1	0.5	1	1	1	0	0	0	0	0
ENSG00000153898	MCOLN2	0	0	0	0	0	0	0	0	0	1	0
ENSG00000153904	DDAH1	0	0	0	1	0	0	0	0	0	0	0
ENSG00000154007	ASB17	0	0	0	0	0	0	0	0	1	0	1
ENSG00000154027	AK5	0	0	0	0	0	0	0	0	0	0	0
ENSG00000154222	CC2D1B	0	0	0	0	0	0	0	0	0	0	0
ENSG00000154305	MIA3	0	0	0	0	0	0	0	0	0	0	0
ENSG00000154309	DISP1	0	0	0	0	0	0	0	0	0	0	0
ENSG00000154342	WNT3A	0	0	0	1	0	0	0	0	0	0	0
ENSG00000154370	TRIM11	0	0	0	0	0	0	0	0	0	0	0
ENSG00000154380	ENAH	0	0	0	0	1	0	0	0	0	0	0
ENSG00000154429	CCSAP	0	0	0	0	0	0	0	0	0	0	0
ENSG00000154451	GBP5	0	0	0	0	0	0	0	0	0	0	0
ENSG00000154511	DIPK1A	0	0	0	0	0	0	0	0	0	0	0
ENSG00000155363	MOV10	0	0	0	0	0	0	0	0	0	0	0
ENSG00000155366	RHOC	0	0	0	0	0	0	0	0	0	0	0
ENSG00000155367	PPM1J	0	0	0	0	0	0	0	0	0	1	0
ENSG00000155380	SLC16A1	0	0	0	0	0	0	0	0	0	0	0
ENSG00000155761	SPAG17	0	0	0	0	0	0	0	0	0	0	0
ENSG00000155816	FMN2	0	0	0	0	0	0	0	0	0	0	0
ENSG00000156097	GPR61	0	0	0	0	0	0	0	0	0	0	0
ENSG00000156150	ALX3	0	0	0	0	0	0	0	0	1	0	1
ENSG00000156171	DRAM2	0	0	0	0	0	0	0	0	0	0	0
ENSG00000156869	FRRS1	0	0	0	0	0	0	0	0	0	0	0
ENSG00000156875	MFSD14A	0	0	0	0	0	0	0	0	0	0	0
ENSG00000156876	SASS6	0	0	0	0	0	1	0	0	0	0	0
ENSG00000157060	SHCBP1L	0	4	2	0	0	0	0	0	1	0	1
ENSG00000157064	NMNAT2	0	0	0	0	1	0	0	0	0	0	0
ENSG00000157077	ZFYVE9	0	0	0	0	0	0	0	0	0	0	0
ENSG00000157131	C8A	0	2	1	0	0	0	0	0	1	0	1
ENSG00000157181	ODR4	0	0	0	0	0	0	0	0	0	0	0
ENSG00000157184	CPT2	0	0	0	0	0	0	0	0	0	0	0
ENSG00000157191	NECAP2	0	0	0	0	0	0	0	0	0	0	0
ENSG00000157193	LRP8	0	0	0	0	1	0	0	0	0	0	0
ENSG00000157211	CDCP2	0	0	0	0	0	0	0	0	1	0	1
ENSG00000157216	SSBP3	0	0	0	1	1	0	0	0	0	0	0
ENSG00000157330	C1orf158	0	0	0	0	0	0	0	0	0	0	0
ENSG00000157870	PRXL2B	0	0	0	0	0	0	0	0	0	0	0
ENSG00000157873	TNFRSF14	0	0	0	0	0	0	0	0	0	0	0
ENSG00000157881	PANK4	0	0	0	0	0	0	0	0	0	0	0
ENSG00000157911	PEX10	0	0	0	0	0	0	0	0	0	0	0
ENSG00000157916	RER1	0	0	0	0	0	0	0	0	0	0	0
ENSG00000157933	SKI	0	3	1.5	1	1	0	0	0	0	0	0
ENSG00000157978	LDLRAP1	0	0	0	0	0	0	0	0	0	0	0
ENSG00000158006	PAFAH2	0	35	17.5	0	0	0	0	0	0	1	0
ENSG00000158008	EXTL1	0	0	0	0	0	0	0	0	0	1	0
ENSG00000158014	SLC30A2	0	0	0	0	0	0	0	0	0	0	0
ENSG00000158022	TRIM63	0	0	0	0	0	0	0	0	0	0	0
ENSG00000158055	GRHL3	0	2	1	1	0	0	0	0	0	0	0
ENSG00000158062	UBXN11	0	0	0	0	0	0	0	0	0	1	0
ENSG00000158109	TPRG1L	0	0	0	0	0	0	0	0	0	1	0
ENSG00000158156	XKR8	0	0	0	0	0	0	0	0	0	0	0
ENSG00000158161	EYA3	0	0	0	0	1	0	0	0	0	0	0
ENSG00000158195	WASF2	0	0	0	1	0	0	0	0	0	0	0
ENSG00000158246	TENT5B	0	0	0	0	0	0	0	0	0	0	0
ENSG00000158286	RNF207	0	0	0	0	0	0	0	0	0	1	0
ENSG00000158292	GPR153	0	0	0	0	0	0	0	0	0	0	0
ENSG00000158315	RHBDL2	0	0	0	0	0	0	0	0	0	0	0
ENSG00000158473	CD1D	0	0	0	0	0	0	0	0	0	1	0
ENSG00000158477	CD1A	0	0	0	0	0	0	0	0	0	0	0
ENSG00000158481	CD1C	0	0	0	0	0	0	0	0	0	0	0
ENSG00000158485	CD1B	0	0	0	0	0	0	0	0	0	1	0
ENSG00000158488	CD1E	0	0	0	0	0	0	0	0	0	0	0
ENSG00000158615	PPP1R15B	0	0	0	1	0	0	0	0	0	0	0
ENSG00000158710	TAGLN2	0	0	0	0	0	0	0	0	0	0	0
ENSG00000158711	ELK4	0	2	1	0	0	0	0	0	0	0	0
ENSG00000158714	SLAMF8	0	0	0	0	0	0	0	0	0	1	0
ENSG00000158715	SLC45A3	0	8	4	0	0	0	0	0	0	0	0
ENSG00000158716	DUSP23	0	0	0	0	0	0	0	0	0	0	0
ENSG00000158747	NBL1	0	53	26.5	0	0	0	0	0	0	0	0
ENSG00000158748	HTR6	0	0	0	0	0	0	0	0	1	0	1
ENSG00000158764	ITLN2	0	0	0	0	0	0	0	0	0	0	0
ENSG00000158769	F11R	0	0	0	1	0	0	0	0	0	0	0
ENSG00000158773	USF1	0	0	0	0	0	0	0	0	0	0	0
ENSG00000158786	PLA2G2F	0	0	0	0	0	0	0	0	1	0	1
ENSG00000158793	NIT1	0	0	0	0	0	0	0	0	0	0	0
ENSG00000158796	DEDD	0	0	0	0	0	0	0	0	0	0	0
ENSG00000158816	VWA5B1	0	6	3	0	0	0	0	0	0	1	0
ENSG00000158825	CDA	0	0	0	0	0	0	0	0	0	0	0
ENSG00000158828	PINK1	0	0	0	0	0	0	0	0	0	0	0
ENSG00000158850	B4GALT3	0	0	0	0	0	0	0	0	0	0	0
ENSG00000158859	ADAMTS4	0	0	0	0	0	0	0	0	0	0	0
ENSG00000158864	NDUFS2	0	0	0	0	0	0	0	0	0	0	0
ENSG00000158869	FCER1G	0	0	0	0	0	0	0	0	0	0	0
ENSG00000158874	APOA2	0	0	0	0	0	0	0	0	0	0	0
ENSG00000158882	TOMM40L	0	0	0	0	0	0	0	0	0	0	0
ENSG00000158887	MPZ	0	0	0	0	0	0	0	0	0	0	0
ENSG00000158966	CACHD1	0	0	0	0	0	0	0	0	0	0	0
ENSG00000159023	EPB41	0	0	0	0	0	0	0	0	0	0	0
ENSG00000159164	SV2A	0	0	0	1	0	0	0	0	0	0	0
ENSG00000159166	LAD1	0	2	1	0	0	0	0	0	0	1	0
ENSG00000159173	TNNI1	0	0	0	0	0	0	0	0	0	0	0
ENSG00000159176	CSRP1	0	0	0	0	0	0	0	0	0	0	0
ENSG00000159189	C1QC	0	0	0	0	0	0	0	0	0	0	0
ENSG00000159208	CIART	0	0	0	0	0	0	0	0	0	0	0
ENSG00000159214	CCDC24	0	0	0	0	0	0	0	0	0	0	0
ENSG00000159339	PADI4	0	0	0	0	0	0	0	0	0	1	0
ENSG00000159346	ADIPOR1	0	0	0	0	0	0	0	0	0	0	0
ENSG00000159348	CYB5R1	0	0	0	0	0	0	0	0	0	0	0
ENSG00000159352	PSMD4	0	0	0	1	1	1	1	1	0	0	0
ENSG00000159363	ATP13A2	0	0	0	0	0	0	0	0	0	0	0
ENSG00000159377	PSMB4	0	0	0	0	0	1	0	1	0	0	0
ENSG00000159388	BTG2	0	0	0	0	0	0	0	0	0	0	0
ENSG00000159409	CELF3	0	0	0	0	0	0	0	0	0	0	0
ENSG00000159423	ALDH4A1	0	0	0	0	0	0	0	0	0	0	0
ENSG00000159445	THEM4	0	0	0	0	0	0	0	0	0	0	0
ENSG00000159450	TCHH	0	0	0	0	0	0	0	0	0	0	0
ENSG00000159479	MED8	0	0	0	0	0	1	0	0	0	0	0
ENSG00000159516	SPRR2G	0	0	0	0	0	0	0	0	0	0	0
ENSG00000159527	PGLYRP3	0	0	0	0	0	0	0	0	1	0	1
ENSG00000159588	CCDC17	0	78	39	0	0	0	0	0	0	0	0
ENSG00000159592	GPBP1L1	0	0	0	0	0	0	0	0	0	0	0
ENSG00000159596	TMEM69	0	0	0	0	0	0	0	0	0	0	0
ENSG00000159658	EFCAB14	0	0	0	0	0	0	0	0	0	0	0
ENSG00000160049	DFFA	0	0	0	0	0	0	0	0	0	0	0
ENSG00000160050	CCDC28B	0	0	0	0	0	0	0	0	0	0	0
ENSG00000160051	IQCC	0	0	0	0	0	0	0	0	0	0	0
ENSG00000160055	TMEM234	0	0	0	0	0	0	0	0	0	0	0
ENSG00000160058	BSDC1	0	0	0	0	0	0	0	0	0	0	0
ENSG00000160062	ZBTB8A	0	0	0	0	0	0	0	0	0	0	0
ENSG00000160072	ATAD3B	0	0	0	0	0	0	0	0	0	1	0
ENSG00000160075	SSU72	0	0	0	0	0	1	0	1	0	0	0
ENSG00000160087	UBE2J2	0	0	0	0	0	0	0	0	0	0	0
ENSG00000160094	ZNF362	0	0	0	0	0	0	0	0	0	0	0
ENSG00000160097	FNDC5	0	0	0	0	0	0	0	0	0	0	0
ENSG00000160678	S100A1	0	0	0	0	0	0	0	0	0	0	0
ENSG00000160679	CHTOP	0	0	0	0	0	0	0	0	0	0	0
ENSG00000160685	ZBTB7B	0	0	0	0	0	0	0	0	0	0	0
ENSG00000160688	FLAD1	0	0	0	0	0	0	1	0	0	0	0
ENSG00000160691	SHC1	0	0	0	1	0	0	0	0	0	0	0
ENSG00000160710	ADAR	0	0	0	1	0	0	0	0	0	0	0
ENSG00000160712	IL6R	0	5	2.5	0	0	0	0	0	0	0	0
ENSG00000160714	UBE2Q1	0	0	0	0	1	0	0	0	0	0	0
ENSG00000160741	CRTC2	0	0	0	0	1	0	0	0	0	0	0
ENSG00000160752	FDPS	0	0	0	0	0	0	1	0	0	0	0
ENSG00000160753	RUSC1	0	0	0	0	0	0	0	0	0	0	0
ENSG00000160767	FAM189B	0	0	0	0	0	0	0	0	0	1	0
ENSG00000160781	PAQR6	0	0	0	0	0	0	0	0	0	1	0
ENSG00000160783	PMF1	0	0	0	0	0	1	0	0	0	0	0
ENSG00000160785	SLC25A44	0	0	0	0	0	0	0	0	0	0	0
ENSG00000160789	LMNA	0	0	0	0	1	0	0	0	0	0	0
ENSG00000160803	UBQLN4	0	0	0	0	0	0	0	0	0	0	0
ENSG00000160818	GPATCH4	0	0	0	0	0	0	0	0	0	0	0
ENSG00000160838	LRRC71	0	0	0	0	0	0	0	0	0	1	0
ENSG00000160856	FCRL3	0	0	0	0	0	0	0	0	0	0	0
ENSG00000162365	CYP4A22	0	4	2	0	0	0	0	0	1	1	1
ENSG00000162366	PDZK1IP1	0	0	0	0	0	0	0	0	0	0	0
ENSG00000162367	TAL1	0	0	0	1	0	0	0	0	0	0	0
ENSG00000162368	CMPK1	0	2	1	0	0	1	0	1	0	0	0
ENSG00000162373	BEND5	0	0	0	0	0	0	0	0	0	0	0
ENSG00000162374	ELAVL4	0	0	0	0	0	0	0	0	0	0	0
ENSG00000162377	COA7	0	0	0	0	0	0	0	0	0	0	0
ENSG00000162378	ZYG11B	0	0	0	0	1	0	0	0	0	1	0
ENSG00000162383	SLC1A7	0	0	0	0	0	0	0	0	0	0	0
ENSG00000162384	CZIB	0	0	0	0	0	0	0	0	0	0	0
ENSG00000162390	ACOT11	0	0	0	0	0	0	0	0	0	0	0
ENSG00000162391	FAM151A	0	0	0	0	0	0	0	0	0	1	0
ENSG00000162396	PARS2	0	0	0	0	0	0	0	0	0	0	0
ENSG00000162398	LEXM	0	0	0	0	0	0	0	0	0	0	0
ENSG00000162399	BSND	0	0	0	1	0	0	0	0	1	0	1
ENSG00000162402	USP24	0	0	0	0	1	0	0	0	0	0	0
ENSG00000162407	PLPP3	0	0	0	0	0	0	0	0	0	0	0
ENSG00000162408	NOL9	0	0	0	0	0	1	0	1	0	0	0
ENSG00000162409	PRKAA2	0	0	0	0	0	0	0	0	0	0	0
ENSG00000162413	KLHL21	0	0	0	0	0	0	0	0	0	0	0
ENSG00000162415	ZSWIM5	0	0	0	0	0	0	0	0	0	0	0
ENSG00000162419	GMEB1	0	0	0	0	0	0	0	0	0	0	0
ENSG00000162426	SLC45A1	0	0	0	0	0	0	0	0	0	0	0
ENSG00000162430	SELENON	0	0	0	0	0	0	0	0	0	0	0
ENSG00000162433	AK4	0	0	0	0	0	0	0	0	0	0	0
ENSG00000162434	JAK1	0	0	0	1	1	0	0	0	0	0	0
ENSG00000162437	RAVER2	0	0	0	0	0	0	0	0	0	0	0
ENSG00000162438	CTRC	0	0	0	0	0	0	0	0	0	0	0
ENSG00000162441	LZIC	0	0	0	0	0	0	1	0	0	0	0
ENSG00000162444	RBP7	0	0	0	0	0	0	0	0	0	0	0
ENSG00000162456	KNCN	0	0	0	0	0	0	0	0	0	0	0
ENSG00000162458	FBLIM1	0	0	0	0	0	0	0	0	0	0	0
ENSG00000162460	TMEM82	0	0	0	0	0	0	0	0	0	0	0
ENSG00000162461	SLC25A34	0	0	0	0	0	0	0	0	0	0	0
ENSG00000162482	AKR7A3	0	0	0	0	0	0	0	0	0	1	0
ENSG00000162493	PDPN	0	0	0	1	0	0	0	0	0	0	0
ENSG00000162494	LRRC38	0	0	0	0	0	0	0	0	0	0	0
ENSG00000162496	DHRS3	0	0	0	0	0	0	0	0	0	0	0
ENSG00000162510	MATN1	0	0	0	0	0	0	0	0	0	0	0
ENSG00000162511	LAPTM5	0	0	0	0	0	0	0	0	0	0	0
ENSG00000162512	SDC3	0	0	0	0	0	0	0	0	0	0	0
ENSG00000162517	PEF1	0	0	0	0	0	0	0	0	0	0	0
ENSG00000162520	SYNC	0	0	0	0	0	0	0	0	0	0	0
ENSG00000162521	RBBP4	0	0	0	0	1	1	0	0	0	0	0
ENSG00000162522	KIAA1522	0	0	0	0	0	0	0	0	0	0	0
ENSG00000162526	TSSK3	0	0	0	0	0	0	0	0	0	0	0
ENSG00000162543	UBXN10	0	0	0	0	0	0	0	0	0	0	0
ENSG00000162551	ALPL	0	0	0	1	0	0	0	0	0	0	0
ENSG00000162552	WNT4	0	0	0	1	0	0	0	0	0	0	0
ENSG00000162571	TTLL10	0	0	0	0	0	0	0	0	0	1	0
ENSG00000162572	SCNN1D	0	0	0	0	0	0	0	0	0	0	0
ENSG00000162576	MXRA8	0	0	0	0	0	0	0	0	0	0	0
ENSG00000162585	FAAP20	0	0	0	0	0	0	0	0	0	0	0
ENSG00000162594	IL23R	0	0	0	0	0	0	0	0	0	0	0
ENSG00000162598	C1orf87	0	0	0	0	0	0	0	0	0	1	0
ENSG00000162599	NFIA	0	0	0	1	1	0	0	0	0	0	0
ENSG00000162601	MYSM1	0	0	0	0	0	0	0	0	0	0	0
ENSG00000162604	TM2D1	0	0	0	0	0	0	0	0	0	0	0
ENSG00000162607	USP1	0	0	0	1	1	0	0	0	0	0	0
ENSG00000162613	FUBP1	0	0	0	0	1	0	0	0	0	0	0
ENSG00000162614	NEXN	0	0	0	0	0	0	0	0	0	1	0
ENSG00000162616	DNAJB4	0	0	0	0	0	0	0	0	0	0	0
ENSG00000162618	ADGRL4	0	0	0	0	0	0	0	0	0	0	0
ENSG00000162620	LRRIQ3	0	0	0	0	0	0	0	0	0	1	0
ENSG00000162623	TYW3	0	0	0	0	0	0	0	0	0	0	0
ENSG00000162624	LHX8	0	0	0	1	0	0	0	0	0	0	0
ENSG00000162627	SNX7	0	0	0	0	0	0	0	0	0	0	0
ENSG00000162630	B3GALT2	0	0	0	0	0	0	0	0	0	0	0
ENSG00000162631	NTNG1	0	0	0	0	0	0	0	0	0	0	0
ENSG00000162636	FAM102B	0	0	0	0	0	0	0	0	0	0	0
ENSG00000162639	HENMT1	0	0	0	0	0	0	0	0	0	0	0
ENSG00000162641	AKNAD1	0	0	0	0	0	0	0	0	0	0	0
ENSG00000162642	C1orf52	0	0	0	0	0	0	0	0	0	0	0
ENSG00000162643	WDR63	0	0	0	0	0	0	0	0	0	0	0
ENSG00000162645	GBP2	0	0	0	0	0	0	0	0	0	0	0
ENSG00000162650	ATXN7L2	0	0	0	0	0	0	0	0	0	0	0
ENSG00000162654	GBP4	0	0	0	0	0	0	0	0	0	1	0
ENSG00000162664	ZNF326	0	0	0	0	0	0	0	0	0	0	0
ENSG00000162669	HFM1	0	1	0.5	0	0	0	0	0	0	0	0
ENSG00000162670	BRINP3	0	0	0	0	0	0	0	0	0	0	0
ENSG00000162676	GFI1	0	0	0	0	0	0	0	0	0	0	0
ENSG00000162687	KCNT2	0	0	0	0	0	0	0	0	0	0	0
ENSG00000162688	AGL	0	0	0	0	0	0	0	0	0	0	0
ENSG00000162692	VCAM1	0	0	0	1	0	0	0	0	0	0	0
ENSG00000162694	EXTL2	0	0	0	0	0	0	0	0	0	0	0
ENSG00000162695	SLC30A7	0	0	0	0	0	0	0	0	0	0	0
ENSG00000162702	ZNF281	0	0	0	0	1	0	0	0	0	0	0
ENSG00000162704	ARPC5	0	0	0	0	0	0	0	0	0	0	0
ENSG00000162706	CADM3	0	0	0	0	0	0	0	0	0	0	0
ENSG00000162711	NLRP3	0	0	0	1	0	0	0	0	0	0	0
ENSG00000162714	ZNF496	0	0	0	0	1	0	0	0	0	0	0
ENSG00000162722	TRIM58	0	0	0	0	0	0	0	0	0	0	0
ENSG00000162723	SLAMF9	0	0	0	0	0	0	0	0	0	0	0
ENSG00000162728	KCNJ9	0	0	0	0	0	0	0	0	0	0	0
ENSG00000162729	IGSF8	0	0	0	0	0	0	0	0	0	1	0
ENSG00000162733	DDR2	0	0	0	0	0	0	0	0	0	0	0
ENSG00000162734	PEA15	0	0	0	0	0	0	0	0	0	0	0
ENSG00000162735	PEX19	0	0	0	0	0	0	0	0	0	0	0
ENSG00000162736	NCSTN	0	0	0	1	1	0	0	0	0	0	0
ENSG00000162738	VANGL2	0	0	0	1	0	0	0	0	0	0	0
ENSG00000162739	SLAMF6	0	0	0	0	0	0	0	0	0	0	0
ENSG00000162745	OLFML2B	0	0	0	0	0	0	0	0	0	1	0
ENSG00000162746	FCRLB	0	0	0	0	0	0	0	0	0	1	0
ENSG00000162747	FCGR3B	0	0	0	0	0	0	0	0	0	0	0
ENSG00000162753	SLC9C2	0	0	0	0	0	0	0	0	0	0	0
ENSG00000162755	KLHDC9	0	0	0	0	0	0	0	0	0	1	0
ENSG00000162757	C1orf74	0	0	0	0	0	0	0	0	0	0	0
ENSG00000162761	LMX1A	0	0	0	1	0	0	0	0	0	0	0
ENSG00000162763	LRRC52	0	0	0	0	0	0	0	0	0	0	0
ENSG00000162769	FLVCR1	0	0	0	1	0	0	0	0	0	0	0
ENSG00000162772	ATF3	0	0	0	0	0	0	0	0	0	0	0
ENSG00000162775	RBM15	0	0	0	1	0	0	0	0	0	0	0
ENSG00000162777	DENND2D	0	0	0	0	0	0	0	0	0	0	0
ENSG00000162779	AXDND1	0	0	0	0	0	0	0	0	0	0	0
ENSG00000162782	TDRD5	0	0	0	0	0	0	0	0	0	0	0
ENSG00000162783	IER5	0	0	0	0	0	0	0	0	0	0	0
ENSG00000162813	BPNT1	0	0	0	0	0	0	0	0	0	0	0
ENSG00000162814	SPATA17	0	0	0	0	0	0	0	0	0	1	0
ENSG00000162817	C1orf115	0	0	0	0	0	0	0	0	0	0	0
ENSG00000162819	BROX	0	3	2.25	0	0	0	0	0	0	0	0
ENSG00000162825	NBPF20	0	0	0	0	0	0	0	0	0	0	0
ENSG00000162836	ACP6	0	0	0	0	0	0	0	0	0	0	0
ENSG00000162843	WDR64	0	15	7.5	0	0	0	0	0	0	1	0
ENSG00000162849	KIF26B	0	15	7.5	1	1	0	0	0	0	0	0
ENSG00000162851	TFB2M	0	0	0	0	0	0	0	0	0	0	0
ENSG00000162852	CNST	0	0	0	0	0	0	0	0	0	0	0
ENSG00000162873	KLHDC8A	0	0	0	0	0	0	0	0	0	0	0
ENSG00000162877	PM20D1	0	0	0	0	0	0	0	0	0	1	0
ENSG00000162885	B3GALNT2	0	0	0	0	0	0	0	0	0	0	0
ENSG00000162889	MAPKAPK2	0	0	0	0	1	0	0	0	0	0	0
ENSG00000162891	IL20	0	0	0	0	0	0	0	0	0	1	0
ENSG00000162892	IL24	0	0	0	0	0	0	0	0	0	0	0
ENSG00000162894	FCMR	0	2	1	0	0	0	0	0	0	0	0
ENSG00000162896	PIGR	0	3	1.5	0	0	0	0	0	0	0	0
ENSG00000162897	FCAMR	0	0	0	0	0	0	0	0	0	0	0
ENSG00000162909	CAPN2	0	19	10.75	1	0	0	0	0	0	0	0
ENSG00000162910	MRPL55	0	0	0	0	0	0	0	0	0	0	0
ENSG00000162923	WDR26	0	0	0	0	1	0	0	0	0	0	0
ENSG00000162931	TRIM17	0	0	0	0	0	0	0	0	0	1	0
ENSG00000162946	DISC1	0	0	0	0	0	0	0	0	0	0	0
ENSG00000163050	COQ8A	0	0	0	0	0	0	0	0	0	0	0
ENSG00000163125	RPRD2	0	0	0	0	1	0	0	0	0	0	0
ENSG00000163131	CTSS	0	0	0	0	0	0	0	0	0	0	0
ENSG00000163141	BNIPL	0	0	0	0	0	0	0	0	0	0	0
ENSG00000163154	TNFAIP8L2	0	0	0	0	0	0	0	0	0	0	0
ENSG00000163155	LYSMD1	0	0	0	0	0	0	0	0	0	0	0
ENSG00000163156	SCNM1	0	0	0	0	0	0	0	0	0	0	0
ENSG00000163157	TMOD4	0	0	0	0	0	0	0	0	0	1	0
ENSG00000163159	VPS72	0	4	2	0	0	0	0	0	0	0	0
ENSG00000163191	S100A11	0	0	0	0	0	0	0	0	0	0	0
ENSG00000163202	LCE3D	0	0	0	0	0	0	0	0	0	0	0
ENSG00000163207	IVL	0	0	0	0	0	0	0	0	0	0	0
ENSG00000163216	SPRR2D	0	0	0	0	0	0	0	0	0	0	0
ENSG00000163220	S100A9	0	0	0	0	0	0	0	0	0	0	0
ENSG00000163221	S100A12	0	0	0	0	0	0	0	0	0	0	0
ENSG00000163239	TDRD10	0	0	0	0	0	0	0	0	0	0	0
ENSG00000163263	C1orf189	0	0	0	0	0	0	0	0	0	0	0
ENSG00000163344	PMVK	0	0	0	0	0	0	0	0	0	0	0
ENSG00000163346	PBXIP1	0	0	0	0	0	0	0	0	0	0	0
ENSG00000163348	PYGO2	0	0	0	1	0	0	0	0	0	0	0
ENSG00000163349	HIPK1	0	0	0	0	1	0	0	0	0	0	0
ENSG00000163352	LENEP	0	0	0	0	0	0	0	0	0	0	0
ENSG00000163354	DCST2	0	0	0	0	0	0	0	0	0	0	0
ENSG00000163357	DCST1	0	0	0	0	0	0	0	0	0	0	0
ENSG00000163362	INAVA	0	0	0	0	0	0	0	0	0	0	0
ENSG00000163374	YY1AP1	0	0	0	0	0	0	0	0	0	0	0
ENSG00000163382	NAXE	0	1	0.5	0	0	0	0	0	0	0	0
ENSG00000163393	SLC22A15	0	0	0	0	0	0	0	0	0	0	0
ENSG00000163399	ATP1A1	0	0	0	1	1	0	0	0	0	0	0
ENSG00000163431	LMOD1	0	0	0	0	0	0	0	0	0	0	0
ENSG00000163435	ELF3	0	0	0	1	0	0	0	0	0	0	0
ENSG00000163444	TMEM183A	0	0	0	0	0	0	0	0	0	0	0
ENSG00000163462	TRIM46	0	0	0	0	1	0	0	0	0	0	0
ENSG00000163463	KRTCAP2	0	0	0	0	0	0	0	0	0	0	0
ENSG00000163467	TSACC	0	0	0	0	0	0	0	0	0	0	0
ENSG00000163468	CCT3	0	0	0	1	1	1	1	1	0	0	0
ENSG00000163472	TMEM79	0	0	0	0	0	0	0	0	0	0	0
ENSG00000163479	SSR2	0	0	0	0	0	0	0	0	0	0	0
ENSG00000163485	ADORA1	0	0	0	0	0	0	0	0	0	0	0
ENSG00000163518	FCRL4	0	0	0	0	0	0	0	0	1	0	1
ENSG00000163531	NFASC	0	0	0	1	1	0	0	0	0	0	0
ENSG00000163534	FCRL1	0	0	0	0	0	0	0	0	0	0	0
ENSG00000163545	NUAK2	0	0	0	1	0	0	0	0	0	0	0
ENSG00000163554	SPTA1	0	0	0	1	0	0	0	0	0	0	0
ENSG00000163563	MNDA	0	37	18.5	0	0	0	0	0	0	0	0
ENSG00000163564	PYHIN1	0	0	0	0	0	0	0	0	0	0	0
ENSG00000163565	IFI16	0	0	0	0	0	0	0	0	0	0	0
ENSG00000163568	AIM2	0	0	0	0	0	0	0	0	0	0	0
ENSG00000163866	SMIM12	0	0	0	0	0	0	0	0	0	0	0
ENSG00000163867	ZMYM6	0	0	0	0	0	0	0	0	0	0	0
ENSG00000163873	GRIK3	0	0	0	0	1	0	0	0	0	0	0
ENSG00000163874	ZC3H12A	0	2	1	0	0	0	0	0	0	0	0
ENSG00000163875	MEAF6	0	0	0	0	0	0	0	0	0	0	0
ENSG00000163877	SNIP1	0	0	0	0	0	0	0	0	0	0	0
ENSG00000163879	DNALI1	0	0	0	0	0	0	0	0	0	0	0
ENSG00000163909	HEYL	0	0	0	0	0	0	0	0	0	0	0
ENSG00000164002	EXO5	0	0	0	0	0	0	0	0	0	1	0
ENSG00000164007	CLDN19	0	0	0	0	0	0	0	0	0	0	0
ENSG00000164008	C1orf50	0	3	1.5	0	0	0	0	0	0	0	0
ENSG00000164010	ERMAP	0	0	0	0	0	0	0	0	0	0	0
ENSG00000164011	ZNF691	0	0	0	0	0	0	0	0	0	0	0
ENSG00000168118	RAB4A	0	0	0	0	0	0	0	0	0	0	0
ENSG00000168148	H3-4	0	0	0	0	0	0	0	0	0	0	0
ENSG00000168159	RNF187	0	0	0	0	0	0	0	0	0	0	0
ENSG00000168243	GNG4	0	0	0	0	0	0	0	0	0	0	0
ENSG00000168264	IRF2BP2	0	0	0	0	0	0	0	0	0	0	0
ENSG00000168275	COA6	0	0	0	0	0	0	0	0	0	0	0
ENSG00000168389	MFSD2A	0	0	0	0	0	0	0	0	0	0	0
ENSG00000168509	HJV	0	0	0	0	0	0	0	0	0	0	0
ENSG00000168528	SERINC2	0	6	3	0	0	0	0	0	0	0	0
ENSG00000168653	NDUFS5	0	0	0	0	0	0	0	0	0	0	0
ENSG00000168679	SLC16A4	0	0	0	0	0	0	0	0	0	0	0
ENSG00000168710	AHCYL1	0	0	0	0	0	0	0	0	0	0	0
ENSG00000168765	GSTM4	0	0	0	0	0	0	0	0	0	1	0
ENSG00000169213	RAB3B	0	0	0	0	0	0	0	0	0	0	0
ENSG00000169218	RSPO1	0	0	0	0	0	0	0	0	0	0	0
ENSG00000169224	GCSAML	0	0	0	0	0	0	0	0	0	0	0
ENSG00000169231	THBS3	0	1	0.5	0	0	0	0	0	0	0	0
ENSG00000169241	SLC50A1	0	0	0	0	0	0	0	0	0	0	0
ENSG00000169242	EFNA1	0	2	1	0	0	0	0	0	0	0	0
ENSG00000169291	SHE	0	0	0	0	0	0	0	0	0	0	0
ENSG00000169403	PTAFR	0	0	0	0	0	0	0	0	0	0	0
ENSG00000169418	NPR1	0	0	0	0	0	0	0	0	0	0	0
ENSG00000169442	CD52	0	0	0	0	0	0	0	0	0	0	0
ENSG00000169469	SPRR1B	0	0	0	0	0	0	0	0	0	0	0
ENSG00000169474	SPRR1A	0	0	0	0	0	0	0	0	0	0	0
ENSG00000169504	CLIC4	0	0	0	0	0	0	0	0	0	0	0
ENSG00000169509	CRCT1	0	0	0	0	0	0	0	0	0	0	0
ENSG00000169598	DFFB	0	0	0	0	0	0	0	0	0	1	0
ENSG00000169717	ACTRT2	0	0	0	0	0	0	0	0	0	0	0
ENSG00000169885	CALML6	0	0	0	0	0	0	0	0	0	0	0
ENSG00000169905	TOR1AIP2	0	0	0	0	0	0	0	0	0	0	0
ENSG00000169914	OTUD3	0	0	0	0	0	0	0	0	0	0	0
ENSG00000169962	TAS1R3	0	0	0	0	0	0	0	0	0	1	0
ENSG00000169972	PUSL1	0	0	0	0	0	0	0	0	0	0	0
ENSG00000169991	IFFO2	0	0	0	0	0	0	0	0	0	0	0
ENSG00000170075	GPR37L1	0	0	0	0	0	0	0	0	0	0	0
ENSG00000170128	GPR25	0	0	0	0	0	0	0	0	0	0	0
ENSG00000170382	LRRN2	0	0	0	0	0	0	0	0	0	0	0
ENSG00000170385	SLC30A1	0	0	0	1	1	0	0	0	0	0	0
ENSG00000170498	KISS1	0	0	0	0	0	0	0	0	0	0	0
ENSG00000170989	S1PR1	0	0	0	1	0	0	0	0	0	0	0
ENSG00000171161	ZNF672	0	0	0	0	0	0	0	0	0	0	0
ENSG00000171163	ZNF692	0	0	0	0	0	0	0	0	0	0	0
ENSG00000171357	LURAP1	0	0	0	0	0	0	0	0	0	1	0
ENSG00000171385	KCND3	0	0	0	0	0	0	0	0	0	0	0
ENSG00000171488	LRRC8C	0	0	0	0	0	0	0	0	0	0	0
ENSG00000171492	LRRC8D	0	0	0	0	0	0	0	0	0	0	0
ENSG00000171502	COL24A1	0	0	0	0	0	0	0	0	0	0	0
ENSG00000171517	LPAR3	0	0	0	0	0	0	0	0	0	0	0
ENSG00000171603	CLSTN1	0	0	0	0	0	0	0	0	0	0	0
ENSG00000171608	PIK3CD	0	0	0	0	1	0	0	0	0	0	0
ENSG00000171612	SLC25A33	0	0	0	0	0	0	0	0	0	0	0
ENSG00000171621	SPSB1	0	0	0	0	0	0	0	0	0	0	0
ENSG00000171722	SPATA46	0	0	0	0	0	0	0	0	0	0	0
ENSG00000171729	TMEM51	0	0	0	0	0	0	0	0	0	0	0
ENSG00000171735	CAMTA1	0	0	0	0	1	0	0	0	0	0	0
ENSG00000171786	NHLH1	0	0	0	0	0	0	0	0	0	0	0
ENSG00000171793	CTPS1	0	0	0	0	0	0	0	1	0	0	0
ENSG00000171806	METTL18	0	4	3	0	0	0	0	0	0	0	0
ENSG00000171812	COL8A2	0	0	0	0	0	0	0	0	0	0	0
ENSG00000171819	ANGPTL7	0	2	1	0	0	0	0	0	0	0	0
ENSG00000171824	EXOSC10	0	0	0	0	0	0	1	0	0	0	0
ENSG00000171872	KLF17	0	0	0	0	0	0	0	0	0	0	0
ENSG00000171943	SRGAP2C	0	0	0	0	0	0	0	0	0	0	0
ENSG00000171960	PPIH	0	0	0	0	0	0	0	0	0	0	0
ENSG00000172031	EPHX4	0	0	0	0	0	0	0	0	0	0	0
ENSG00000172155	LCE1D	0	0	0	0	0	0	0	0	0	0	0
ENSG00000172260	NEGR1	0	0	0	0	1	0	0	0	0	0	0
ENSG00000172339	ALG14	0	0	0	0	0	1	0	1	0	0	0
ENSG00000172380	GNG12	0	0	0	0	0	0	0	0	0	0	0
ENSG00000172410	INSL5	0	0	0	0	0	0	0	0	1	0	1
ENSG00000172456	FGGY	0	0	0	0	0	0	0	0	0	1	0
ENSG00000173080	RXFP4	0	0	0	0	0	0	0	0	0	0	0
ENSG00000173110	HSPA6	0	0	0	0	0	0	0	0	0	0	0
ENSG00000173171	MTX1	0	0	0	0	0	0	1	0	0	0	0
ENSG00000173207	CKS1B	0	0	0	0	0	0	0	0	0	0	0
ENSG00000173212	MAB21L3	0	0	0	0	0	0	0	0	0	1	0
ENSG00000173218	VANGL1	0	2	1	0	0	0	0	0	0	0	0
ENSG00000173369	C1QB	0	0	0	0	0	0	0	0	0	0	0
ENSG00000173372	C1QA	0	0	0	0	0	0	0	0	0	0	0
ENSG00000173406	DAB1	0	0	0	1	1	0	0	0	0	0	0
ENSG00000173409	ARV1	0	0	0	0	0	0	0	0	0	0	0
ENSG00000173436	MICOS10	0	0	0	0	0	0	0	0	0	0	0
ENSG00000173614	NMNAT1	0	0	0	0	0	0	0	0	0	0	0
ENSG00000173627	APOBEC4	0	0	0	0	0	0	0	0	0	0	0
ENSG00000173641	HSPB7	0	0	0	0	0	0	0	0	0	0	0
ENSG00000173660	UQCRH	0	0	0	0	0	1	0	0	0	0	0
ENSG00000173662	TAS1R1	0	0	0	0	0	0	0	0	0	1	0
ENSG00000173673	HES3	0	0	0	0	0	0	0	0	0	0	0
ENSG00000173726	TOMM20	0	0	0	0	0	0	0	0	0	0	0
ENSG00000173728	C1orf100	0	0	0	0	0	0	0	0	0	0	0
ENSG00000173846	PLK3	0	0	0	0	0	0	0	0	0	0	0
ENSG00000173947	PIFO	0	0	0	1	0	0	0	0	0	0	0
ENSG00000174059	CD34	0	0	0	0	0	0	0	0	0	0	0
ENSG00000174151	CYB561D1	0	0	0	0	0	0	0	0	0	0	0
ENSG00000174307	PHLDA3	0	0	0	0	0	0	0	0	0	0	0
ENSG00000174332	GLIS1	0	0	0	0	0	0	0	0	0	0	0
ENSG00000174348	PODN	0	0	0	0	0	0	0	0	0	0	0
ENSG00000174371	EXO1	0	0	0	0	0	0	0	0	0	1	0
ENSG00000174502	SLC26A9	0	0	0	0	0	0	0	0	0	0	0
ENSG00000174514	MFSD4A	0	0	0	0	0	0	0	0	0	0	0
ENSG00000174567	GOLT1A	0	0	0	0	0	0	0	0	0	0	0
ENSG00000174574	AKIRIN1	0	0	0	0	0	0	0	0	0	0	0
ENSG00000174606	ANGEL2	0	0	0	0	0	0	0	0	0	0	0
ENSG00000174827	PDZK1	0	0	0	0	0	0	0	0	0	0	0
ENSG00000174842	GLMN	0	0	0	0	0	0	0	0	0	0	0
ENSG00000174950	CD164L2	0	0	0	0	0	0	0	0	0	0	0
ENSG00000175087	PDIK1L	0	0	0	0	0	0	0	0	0	0	0
ENSG00000175130	MARCKSL1	0	0	0	1	0	0	0	0	0	0	0
ENSG00000175137	SH3BP5L	0	3	1.5	0	0	0	0	0	0	0	0
ENSG00000175206	NPPA	0	0	0	0	0	0	0	0	0	0	0
ENSG00000175262	C1orf127	0	0	0	0	0	0	0	0	0	0	0
ENSG00000175279	CENPS	0	0	0	0	0	0	0	0	0	0	0
ENSG00000175707	KDF1	0	0	0	0	0	0	0	0	0	0	0
ENSG00000175756	AURKAIP1	0	0	0	1	0	0	0	0	0	0	0
ENSG00000175793	SFN	0	0	0	1	0	0	0	0	0	0	0
ENSG00000175984	DENND2C	0	0	0	0	0	0	0	0	0	0	0
ENSG00000176022	B3GALT6	0	0	0	0	0	0	0	0	0	0	0
ENSG00000176083	ZNF683	0	0	0	0	0	0	0	0	0	0	0
ENSG00000176092	CRYBG2	0	0	0	0	0	0	0	0	0	0	0
ENSG00000176261	ZBTB8OS	0	0	0	0	0	1	0	1	0	0	0
ENSG00000176444	CLK2	0	0	0	0	1	0	0	0	0	0	0
ENSG00000177000	MTHFR	0	11	5.5	0	0	0	0	0	0	0	0
ENSG00000177181	RIMKLA	0	0	0	0	0	0	0	0	0	0	0
ENSG00000177272	KCNA3	0	0	0	0	0	0	0	0	0	0	0
ENSG00000177301	KCNA2	0	0	0	1	0	0	0	0	0	0	0
ENSG00000177414	UBE2U	0	0	0	0	0	0	0	0	0	0	0
ENSG00000177551	NHLH2	0	0	0	0	0	0	0	0	0	0	0
ENSG00000177606	JUN	0	0	0	1	0	0	0	0	0	0	0
ENSG00000177614	PGBD5	0	0	0	0	0	0	0	0	0	0	0
ENSG00000177628	GBA	0	0	0	1	0	0	0	0	0	0	0
ENSG00000177674	AGTRAP	0	0	0	0	0	0	0	0	0	0	0
ENSG00000177807	KCNJ10	0	0	0	1	0	0	0	0	0	0	0
ENSG00000177868	SVBP	0	0	0	0	0	0	0	0	0	0	0
ENSG00000177888	ZBTB41	0	0	0	0	0	0	0	0	0	0	0
ENSG00000177954	RPS27	0	0	0	0	0	0	0	0	0	0	0
ENSG00000178028	DMAP1	0	0	0	1	0	1	0	1	0	0	0
ENSG00000178096	BOLA1	0	0	0	0	0	0	0	0	0	0	0
ENSG00000178104	PDE4DIP	0	0	0	0	0	0	0	0	0	0	0
ENSG00000178585	CTNNBIP1	0	0	0	1	0	0	0	0	0	0	0
ENSG00000178796	RIIAD1	0	0	0	0	0	0	0	0	0	0	0
ENSG00000178821	TMEM52	0	0	0	0	0	0	0	0	0	1	0
ENSG00000178828	RNF186	0	0	0	0	0	0	0	0	0	0	0
ENSG00000178922	HYI	0	0	0	0	0	0	0	0	0	1	0
ENSG00000178965	ERICH3	0	0	0	0	0	0	0	0	0	0	0
ENSG00000179002	TAS1R2	0	0	0	0	0	0	0	0	1	0	1
ENSG00000179023	KLHDC7A	0	0	0	0	0	0	0	0	0	0	0
ENSG00000179051	RCC2	0	0	0	0	0	0	0	0	0	0	0
ENSG00000179085	DPM3	0	0	0	0	0	0	0	0	0	0	0
ENSG00000179163	FUCA1	0	0	0	0	0	0	0	0	0	0	0
ENSG00000179172	HNRNPCL1	0	0	0	0	0	0	0	0	0	0	0
ENSG00000179178	TMEM125	0	4	2	0	0	0	0	0	0	0	0
ENSG00000179397	CATSPERE	0	0	0	0	0	0	0	0	0	0	0
ENSG00000179403	VWA1	0	0	0	0	0	0	0	0	0	0	0
ENSG00000179456	ZBTB18	0	0	0	1	1	0	0	0	0	0	0
ENSG00000179639	FCER1A	0	0	0	0	0	0	0	0	0	0	0
ENSG00000179862	CITED4	0	0	0	0	0	0	0	0	0	0	0
ENSG00000179902	C1orf194	0	0	0	0	0	0	0	0	0	1	0
ENSG00000179914	ITLN1	0	0	0	0	0	0	0	0	0	0	0
ENSG00000179930	ZNF648	0	0	0	0	0	0	0	0	1	1	1
ENSG00000180098	TRNAU1AP	0	0	0	0	0	0	0	1	0	0	0
ENSG00000180198	RCC1	0	0	0	0	0	1	0	1	0	0	0
ENSG00000180287	PLD5	0	0	0	0	0	0	0	0	0	0	0
ENSG00000180433	OR6K6	0	0	0	0	0	0	0	0	1	0	1
ENSG00000180488	MIGA1	0	0	0	0	0	0	0	0	0	0	0
ENSG00000180667	YOD1	0	0	0	0	0	0	0	0	0	0	0
ENSG00000180758	GPR157	0	0	0	0	0	0	0	0	0	0	0
ENSG00000180875	GREM2	0	0	0	0	0	0	0	0	0	0	0
ENSG00000180999	C1orf105	0	0	0	0	0	0	0	0	0	1	0
ENSG00000181218	H2AW	0	0	0	0	0	0	0	0	0	0	0
ENSG00000181450	ZNF678	0	0	0	0	0	0	0	0	0	0	0
ENSG00000181656	GPR88	0	0	0	0	0	0	0	0	0	0	0
ENSG00000181773	GPR3	0	0	0	0	0	0	0	0	0	0	0
ENSG00000181817	LSM10	0	0	0	0	0	0	0	0	0	0	0
ENSG00000181873	IBA57	0	0	0	0	0	0	0	0	0	0	0
ENSG00000182118	FAM89A	0	0	0	0	0	0	0	0	0	0	0
ENSG00000182134	TDRKH	0	0	0	0	0	0	0	0	0	0	0
ENSG00000182183	SHISAL2A	0	0	0	0	0	0	0	0	0	0	0
ENSG00000182330	PRAMEF8	0	0	0	0	0	0	0	0	0	0	0
ENSG00000182749	PAQR7	0	0	0	0	0	0	0	0	0	0	0
ENSG00000182795	C1orf116	0	0	0	0	0	0	0	0	0	0	0
ENSG00000182827	ACBD3	0	0	0	0	0	0	0	0	0	0	0
ENSG00000182866	LCK	0	0	0	0	1	0	0	0	0	0	0
ENSG00000182898	TCHHL1	0	0	0	0	0	0	0	0	1	0	1
ENSG00000182901	RGS7	0	0	0	0	0	0	0	0	0	0	0
ENSG00000183114	FAM43B	0	0	0	0	0	0	0	0	0	0	0
ENSG00000183155	RABIF	0	0	0	0	0	0	0	0	0	0	0
ENSG00000183291	SELENOF	0	7	3.5	0	0	0	0	0	0	0	0
ENSG00000183317	EPHA10	0	0	0	0	0	0	0	0	0	1	0
ENSG00000183347	GBP6	0	0	0	0	0	0	0	0	0	0	0
ENSG00000183386	FHL3	0	0	0	0	0	0	0	0	0	0	0
ENSG00000183431	SF3A3	0	0	0	0	1	1	0	1	0	0	0
ENSG00000183508	TENT5C	0	0	0	0	0	0	0	0	0	0	0
ENSG00000183520	UTP11	0	0	0	0	0	1	0	0	0	0	0
ENSG00000183598	H3C13	0	54	27	0	0	1	0	0	0	0	0
ENSG00000183615	FAM167B	0	0	0	0	0	0	0	0	0	0	0
ENSG00000183682	BMP8A	0	0	0	0	0	0	0	0	0	0	0
ENSG00000183726	TMEM50A	0	0	0	0	0	0	0	0	0	0	0
ENSG00000183780	SLC35F3	0	0	0	0	0	0	0	0	0	0	0
ENSG00000183814	LIN9	0	0	0	1	1	0	0	0	0	0	0
ENSG00000183831	ANKRD45	0	0	0	0	0	0	0	0	0	0	0
ENSG00000183856	IQGAP3	0	0	0	0	0	0	0	0	0	1	0
ENSG00000183888	SRARP	0	0	0	0	0	0	0	0	0	0	0
ENSG00000184005	ST6GALNAC3	0	0	0	0	0	0	0	0	0	0	0
ENSG00000184007	PTP4A2	0	0	0	0	0	0	0	0	0	0	0
ENSG00000184022	OR2T10	0	0	0	0	0	0	0	0	1	0	1
ENSG00000184144	CNTN2	0	0	0	0	0	0	0	0	0	1	0
ENSG00000184155	OR10J5	0	0	0	0	0	0	0	0	0	0	0
ENSG00000184163	C1QTNF12	0	4	2	0	0	0	0	0	0	0	0
ENSG00000184260	H2AC20	0	0	0	0	0	1	0	0	0	0	0
[truncated: 15,691 more rows]

## Sheet: LoF_compound_het_event_details
List of compound heterozygous events identified for LoF variants. "vars_hap1" and "vars_hap2" are the variants associated with the compound heterozygous event on haplotype 1 and 2 of an individual. Note: an event can involve more than 2 mutations. "vars_hap1_prob" and "vars_hap2_prob" are the phasing confidence values for the variants. Note: the same event can occur across different individuals, …
gene	gene_name	vars_hap1	vars_hap2	vars_hap1_prob	vars_hap2_prob
ENSG00000014914	MTMR11	chr1_149929917_C_A	chr1_149930548_C_CACAAGGAG	1	1
ENSG00000057252	SOAT1	chr1_179335655_GAAGT_G	chr1_179342114_A_AT	1	0.576
ENSG00000057252	SOAT1	chr1_179342114_A_AT	chr1_179335655_GAAGT_G	0.5	1
ENSG00000066279	ASPM	chr1_197103737_A_T	chr1_197101467_TTC_T	0.761	0.977
ENSG00000084636	COL16A1	chr1_31693090_A_T	chr1_31656436_A_AG	1	1
ENSG00000116783	TNNI3K	chr1_74369586_G_A	chr1_74489223_T_TA	1	1
ENSG00000116783	TNNI3K	chr1_74369586_G_A	chr1_74236100_A_G	1	1
ENSG00000116882	HAO2	chr1_119384988_C_T	chr1_119384865_C_T	1	1
ENSG00000116996	ZP4	chr1_237885843_GGA_G	chr1_237885269_G_A	1	1
ENSG00000117228	GBP1	chr1_89059015_G_A	chr1_89054714_C_A	1	1
ENSG00000117228	GBP1	chr1_89059015_G_A	chr1_89054714_C_A	1	1
ENSG00000117322	CR2	chr1_207485518_AGT_A	chr1_207466891_C_T	1	1
ENSG00000117616	RSRP1	chr1_25242707_T_G	chr1_25246676_CCT_C	1	1
ENSG00000121446	RGSL1	chr1_182553459_CA_C	chr1_182474503_GATCC_G	1	1
ENSG00000122417	ODF2L	chr1_86384670_CCTTA_C	chr1_86356604_T_G	0.705	1
ENSG00000122417	ODF2L	chr1_86354607_T_TA	chr1_86384670_CCTTA_C	1	0.501
ENSG00000132698	RAB25	chr1_156066057_C_T	chr1_156070183_CAG_C	1	1
ENSG00000135773	CAPN9	chr1_230759511_G_C	chr1_230747668_AGT_A	1	1
ENSG00000135773	CAPN9	chr1_230747668_AGT_A	chr1_230780238_G_T	1	1
ENSG00000135773	CAPN9	chr1_230795280_G_A	chr1_230747668_AGT_A	1	1
ENSG00000135773	CAPN9	chr1_230791929_G_A	chr1_230780498_AGTGCCCTGACAAAGAC_A	1	1
ENSG00000142606	MMEL1	chr1_2611297_AG_A	chr1_2629330_C_T	1	0.513
ENSG00000142609	CFAP74	chr1_1988514_CATCTT_C	chr1_1960009_CAG_C	1	1
ENSG00000142621	FHAD1	chr1_15360589_C_T	chr1_15251878_G_A	1	1
ENSG00000142623	PADI1	chr1_17205311_T_G	chr1_17225809_A_C	1	1
ENSG00000142765	SYTL1	chr1_27351257_G_A	chr1_27347838_C_CTGTG	1	1
ENSG00000143107	FNDC7	chr1_108727975_G_T	chr1_108727974_AG_A	0.502	0.509
ENSG00000143199	ADCY10	chr1_167861065_T_C	chr1_167878445_C_A	1	1
ENSG00000143375	CGN	chr1_151527042_C_T	chr1_151530594_C_CG	1	0.777
ENSG00000143375	CGN	chr1_151523453_CA_C	chr1_151529533_C_T	1	1
ENSG00000143375	CGN	chr1_151530739_ACAAGGAGGTGGGG_A	chr1_151530732_C_T	1	1
ENSG00000143375	CGN	chr1_151532558_C_T	chr1_151524672_A_G	1	0.994
ENSG00000143476	DTL	chr1_212101072_A_AGCCCGGTAAGTCAGCAG	chr1_212101070_A_ACATTGCC	0.997	0.822
ENSG00000143537	ADAM15	chr1_155057102_G_GT	chr1_155058725_C_T	1	1
ENSG00000154358	OBSCN	chr1_228299475_CAT_C	chr1_228366978_CGT_C	1	0.966
ENSG00000154358	OBSCN	chr1_228373082_G_A	chr1_228337315_C_T	0.593	1
ENSG00000154358	OBSCN	chr1_228371738_C_A	chr1_228274842_G_T	1	1
ENSG00000154358	OBSCN	chr1_228337375_C_T	chr1_228374013_G_A	1	1
ENSG00000154358	OBSCN	chr1_228374013_G_A	chr1_228274842_G_T	1	1
ENSG00000154358	OBSCN	chr1_228274842_G_T	chr1_228372516_GCC_G	1	1
ENSG00000154358	OBSCN	chr1_228211877_C_T	chr1_228246756_C_CAGGGGCCCCAGCCG	1	1
ENSG00000154358	OBSCN	chr1_228212329_C_G	chr1_228294956_C_T	1	1
ENSG00000154358	OBSCN	chr1_228273781_C_T	chr1_228367085_GA_G	0.543	1
ENSG00000154358	OBSCN	chr1_228274842_G_T	chr1_228307169_T_C	1	1
ENSG00000154358	OBSCN	chr1_228274842_G_T	chr1_228293592_ACCTCAGC_A	1	1
ENSG00000154358	OBSCN	chr1_228244402_GGTGAC_G	chr1_228274842_G_T	1	1
ENSG00000160716	CHRNB2	chr1_154571683_TG_T	chr1_154571786_G_GCACCACCGCTCGCCCACCACGCA	1	0.884
ENSG00000162490	DRAXIN	chr1_11711850_G_C	chr1_11709467_T_C	1	1
ENSG00000162542	TMCO4	chr1_19745634_G_A	chr1_19737450_G_A	1	1
ENSG00000162591	MEGF6	chr1_3499696_C_CA	chr1_3496784_C_T	1	1
ENSG00000162592	CCDC27	chr1_3763798_C_T	chr1_3756802_C_CTT	1	1
ENSG00000162592	CCDC27	chr1_3763407_C_G	chr1_3769793_T_G	1	1
ENSG00000163218	PGLYRP4	chr1_153340383_A_T	chr1_153345168_C_T	1	1
ENSG00000163395	IGFN1	chr1_201206555_GAA_G	chr1_201221442_A_T	1	1
ENSG00000163395	IGFN1	chr1_201224729_CA_C	chr1_201215703_GC_G	1	1
ENSG00000163395	IGFN1	chr1_201208563_C_T	chr1_201206555_GAA_G	1	1
ENSG00000163395	IGFN1	chr1_201213258_C_T	chr1_201215703_GC_G	1	1
ENSG00000169174	PCSK9	chr1_55061557_G_A	chr1_55052792_G_GT	1	0.773
ENSG00000169641	LUZP1	chr1_23092768_G_GTCCA	chr1_23092767_C_CACTCTCCACATTTCCCTTCA	0.635	1
ENSG00000171680	PLEKHG5	chr1_6472526_C_T	chr1_6468567_C_A	0.693	1
ENSG00000171790	SLFNL1	chr1_41017911_G_GATCA	chr1_41017312_CT_C	1	1
ENSG00000174175	SELP	chr1_169611654_C_CTT	chr1_169617360_GC_G	0.998	0.919
ENSG00000176393	RNPEP	chr1_201996258_G_A	chr1_201996193_G_T	1	1
ENSG00000179546	HTR1D	chr1_23193258_GA_G;chr1_23193256_GA_G;	chr1_23193263_CA_C	0.781;0.781;	0.5
ENSG00000181036	FCRL6	chr1_159809602_C_T	chr1_159809625_C_A	1	1
ENSG00000186510	CLCNKA	chr1_16028061_C_T	chr1_16032247_C_T	1	1
ENSG00000198483	ANKRD35	chr1_145873751_G_A	chr1_145867382_TC_T	1	1
ENSG00000198483	ANKRD35	chr1_145879301_T_A	chr1_145879257_C_T	0.985	1
ENSG00000204479	PRAMEF17	chr1_13390562_G_A	chr1_13390675_C_T	0.975	1
ENSG00000204624	DISP3	chr1_11519415_T_TC	chr1_11501181_CCTGGGCTGGGCCTTCACCAATCCGTG_C	1	1
ENSG00000215883	CYB5RL	chr1_54195421_G_A	chr1_54184199_G_A	1	1
ENSG00000215883	CYB5RL	chr1_54195421_G_A	chr1_54184199_G_A	1	0.987
ENSG00000215910	C1orf167	chr1_11784298_C_T	chr1_11787894_GC_G	1	1
ENSG00000215910	C1orf167	chr1_11784298_C_T	chr1_11768102_C_T	1	1
ENSG00000215910	C1orf167	chr1_11779963_G_GGCGGCTGGCACGAGATGCCCTAT	chr1_11784298_C_T	0.833	1
ENSG00000259030	FPGT-TNNI3K	chr1_74369586_G_A	chr1_74489223_T_TA	1	1
ENSG00000259030	FPGT-TNNI3K	chr1_74369586_G_A	chr1_74236100_A_G	1	1
ENSG00000005436	GCFC2	chr2_75687836_G_A	chr2_75706653_T_C	1	1
ENSG00000071909	MYO3B	chr2_170407713_A_G	chr2_170401686_CAT_C	1	1
ENSG00000071909	MYO3B	chr2_170519493_C_CTTGA	chr2_170386188_G_A	1	1
ENSG00000082126	MPP4	chr2_201685089_GATGAT_G	chr2_201682829_A_T	1	1
ENSG00000084674	APOB	chr2_21043917_GC_G	chr2_21010330_G_A	1	0.655
ENSG00000091106	NLRC4	chr2_32235416_CTG_C	chr2_32252592_CA_C	0.947	1
ENSG00000115267	IFIH1	chr2_162288297_G_T	chr2_162277422_TAA_T	1	1
ENSG00000115267	IFIH1	chr2_162278232_G_A	chr2_162280047_GT_G	1	1
ENSG00000115271	GCA	chr2_162347577_G_A	chr2_162359152_T_TG	1	1
ENSG00000115423	DNAH6	chr2_84713161_C_T	chr2_84814085_CAG_C	1	1
ENSG00000115687	PASK	chr2_241138037_C_CA	chr2_241127103_GC_G	1	1
ENSG00000115750	TAF1B	chr2_9904885_C_A	chr2_9904884_A_AT	0.954	1
ENSG00000115828	QPCT	chr2_37359709_C_T	chr2_37369737_AT_A	1	1
ENSG00000116005	PCYOX1	chr2_70275511_CAG_C	chr2_70276911_CTTTAG_C	1	0.804
ENSG00000116127	ALMS1	chr2_73448007_A_T	chr2_73386151_C_T	1	1
ENSG00000118997	DNAH7	chr2_195796637_AC_A	chr2_195861874_G_A	1	1
ENSG00000118997	DNAH7	chr2_195738128_C_T	chr2_195861874_G_A	1	1
ENSG00000118997	DNAH7	chr2_195957323_C_A	chr2_195864706_G_A	1	1
ENSG00000118997	DNAH7	chr2_195960300_G_A	chr2_195906685_G_A	1	1
ENSG00000118997	DNAH7	chr2_195796637_AC_A	chr2_195906685_G_A	1	1
ENSG00000118997	DNAH7	chr2_195906685_G_A	chr2_195988064_G_A	1	1
ENSG00000118997	DNAH7	chr2_195886164_G_A	chr2_195864706_G_A	1	1
ENSG00000119004	CYP20A1	chr2_203278686_C_T	chr2_203285611_G_C	1	1
ENSG00000123600	METTL8	chr2_171339183_C_T	chr2_171330698_A_AC	1	1
ENSG00000123610	TNFAIP6	chr2_151364042_TC_T	chr2_151370113_G_A	1	1
ENSG00000124003	MOGAT1	chr2_222688439_AC_A	chr2_222694361_G_A	1	0.502
ENSG00000124006	OBSL1	chr2_219556209_G_A	chr2_219553008_G_GT	1	1
ENSG00000128694	OSGEPL1	chr2_189761604_T_TA	chr2_189761572_TA_T	0.922	1
ENSG00000135912	TTLL4	chr2_218754132_A_G	chr2_218737695_C_T	0.997	1
ENSG00000135976	ANKRD36	chr2_97122981_A_AT	chr2_97144547_G_C	1	0.998
ENSG00000136542	GALNT5	chr2_157296480_C_CA	chr2_157258614_G_T	0.5	1
ENSG00000138381	ASNSD1	chr2_189667028_T_A	chr2_189667096_GT_G	1	1
ENSG00000138399	FASTKD1	chr2_169557280_A_C	chr2_169571936_G_A	1	1
ENSG00000144406	UNC80	chr2_209776028_C_A	chr2_209936907_C_T	1	1
ENSG00000144504	ANKMY1	chr2_240511957_GC_G	chr2_240529384_GA_G	1	1
ENSG00000151687	ANKAR	chr2_189677056_CAAAT_C	chr2_189676588_C_CT	1	1
ENSG00000152254	G6PC2	chr2_168902474_G_A	chr2_168902461_C_T	1	1
ENSG00000152527	PLEKHH2	chr2_43699795_T_TG	chr2_43743833_G_A	1	1
ENSG00000155657	TTN	chr2_178689897_C_T	chr2_178665777_G_A	1	1
ENSG00000155657	TTN	chr2_178756795_G_A	chr2_178732641_G_A	1	1
ENSG00000155657	TTN	chr2_178756292_T_TC	chr2_178528273_C_T	1	1
ENSG00000157856	DRC1	chr2_26414426_C_T	chr2_26421396_C_T	1	1
ENSG00000158125	XDH	chr2_31348306_TC_T	chr2_31339487_A_G	1	1
ENSG00000163006	CCDC138	chr2_108856823_CTTTG_C	chr2_108788883_TG_T	1	1
ENSG00000163040	CCDC74A	chr2_131528142_C_T	chr2_131528003_GC_G	1	1
ENSG00000163060	TEKT4	chr2_94871651_C_A	chr2_94876557_TTGAG_T	1	0.996
ENSG00000163093	BBS5	chr2_169504312_G_GT	chr2_169504313_C_CTTACAGGCTTACG	0.559	0.5
ENSG00000163803	PLB1	chr2_28605851_A_G	chr2_28618352_C_T	0.694	1
ENSG00000163803	PLB1	chr2_28540439_C_T	chr2_28628587_GT_G	1	0.97
ENSG00000182177	ASB18	chr2_236214370_AGGCGTCG_A	chr2_236237735_C_A	1	1
ENSG00000182329	KIAA2012	chr2_202194364_T_C	chr2_202194317_C_T	1	1
ENSG00000183091	NEB	chr2_151501423_G_A	chr2_151631184_CT_C	1	1
ENSG00000185038	MROH2A	chr2_233829073_G_A	chr2_233829727_G_A	1	1
ENSG00000188738	FSIP2	chr2_185804235_GT_G	chr2_185793973_TAAAGA_T	1	1
ENSG00000188738	FSIP2	chr2_185792239_A_AG	chr2_185790681_C_G	0.962	1
ENSG00000188738	FSIP2	chr2_185797036_AAG_A	chr2_185800505_GC_G	1	1
ENSG00000196151	WDSUB1	chr2_159275585_G_A	chr2_159271779_A_C	1	1
ENSG00000205221	VIT	chr2_36755013_C_A	chr2_36767164_G_GC	1	1
ENSG00000214842	RAD51AP2	chr2_17515796_G_A	chr2_17515768_ACTTC_A	1	1
ENSG00000226321	CROCC2	chr2_240935439_C_CA	chr2_240982996_GA_G	1	1
ENSG00000226321	CROCC2	chr2_240935439_C_CA	chr2_240965834_C_T	1	1
ENSG00000235118	FAM237A	chr2_206644435_AAC_A	chr2_206644533_G_A	1	1
ENSG00000243135	UGT1A3	chr2_233729559_T_TC	chr2_233767873_C_T	1	1
ENSG00000251569	AC093899.2	chr2_169504312_G_GT	chr2_169504313_C_CTTACAGGCTTACG	0.559	0.5
ENSG00000008226	DLEC1	chr3_38093706_C_T	chr3_38120487_T_TATCA	1	1
ENSG00000010327	STAB1	chr3_52523979_C_T	chr3_52502226_C_A	1	0.851
ENSG00000010327	STAB1	chr3_52513891_G_GC	chr3_52507654_T_TC	1	0.765
ENSG00000051341	POLQ	chr3_121436128_G_A	chr3_121488292_G_A	1	1
ENSG00000051341	POLQ	chr3_121436178_T_TG	chr3_121488948_G_C	1	1
ENSG00000051341	POLQ	chr3_121468429_G_A	chr3_121541348_C_A	1	1
ENSG00000051341	POLQ	chr3_121519940_G_A	chr3_121436128_G_A	1	1
ENSG00000053524	MCF2L2	chr3_183228296_C_T	chr3_183297041_AC_A	1	1
ENSG00000055957	ITIH1	chr3_52786380_AC_A	chr3_52785042_AG_A	1	0.999
ENSG00000055957	ITIH1	chr3_52786380_AC_A	chr3_52785042_AG_A	1	1
ENSG00000113790	EHHADH	chr3_185192747_G_A	chr3_185204730_CAG_C	1	1
ENSG00000114054	PCCB	chr3_136327178_AT_A	chr3_136327173_G_GTA	0.502	1
ENSG00000114654	EFCC1	chr3_129039802_C_CCT	chr3_129037032_T_TG	0.796	1
ENSG00000114654	EFCC1	chr3_129002277_CTGCGCGCCGCGCTGCAGAGCAGTGA_C	chr3_129037032_T_TG	1	1
ENSG00000114841	DNAH1	chr3_52364643_C_CTTCTG	chr3_52399099_G_A	0.872	1
ENSG00000114841	DNAH1	chr3_52394474_C_T	chr3_52349022_C_A	1	0.988
ENSG00000114841	DNAH1	chr3_52358738_G_T	chr3_52356692_C_T	0.554	1
ENSG00000134070	IRAK2	chr3_10200367_A_G	chr3_10165043_AGT_A	1	1
ENSG00000134115	CNTN6	chr3_1325912_G_GTA	chr3_1383176_G_GGTAA	1	1
ENSG00000144554	FANCD2	chr3_10072982_G_A	chr3_10073363_G_A	1	1
ENSG00000144821	MYH15	chr3_108498054_G_A	chr3_108428692_G_A	1	0.8
ENSG00000145113	MUC4	chr3_195759123_C_G	chr3_195751211_G_A	1	1
ENSG00000145113	MUC4	chr3_195782053_G_T	chr3_195786421_G_T	1	0.999
ENSG00000145113	MUC4	chr3_195761052_CAG_C	chr3_195749032_ATCTGAAGTAAGCCTTCAGCGTGCTCACGTTCACTG_A	0.5	0.946
ENSG00000145113	MUC4	chr3_195782053_G_T	chr3_195771775_G_T	1	0.921
ENSG00000145113	MUC4	chr3_195751211_G_A	chr3_195782053_G_T	0.992	0.816
ENSG00000145113	MUC4	chr3_195782053_G_T	chr3_195786421_G_T	1	0.5
ENSG00000145113	MUC4	chr3_195751211_G_A	chr3_195749032_ATCTGAAGTAAGCCTTCAGCGTGCTCACGTTCACTG_A	1	1
ENSG00000145113	MUC4	chr3_195786421_G_T	chr3_195782053_G_T	0.998	0.569
ENSG00000145113	MUC4	chr3_195782053_G_T	chr3_195786421_G_T	0.987	0.999
ENSG00000154175	ABI3BP	chr3_100810478_C_G	chr3_100874840_C_CAATTAGTTCAAGACA	1	1
ENSG00000154767	XPC	chr3_14158010_C_T	chr3_14168346_TTC_T	1	1
ENSG00000155890	TRIM42	chr3_140678571_G_A	chr3_140688421_ACAGC_A	1	1
ENSG00000163645	ERICH6	chr3_150669423_GA_G	chr3_150667015_C_T	1	1
ENSG00000164078	MST1R	chr3_49895182_G_A	chr3_49891788_G_A	1	1
ENSG00000164078	MST1R	chr3_49891788_G_A	chr3_49896004_AG_A	1	0.517
ENSG00000168038	ULK4	chr3_41681527_G_A	chr3_41918530_TG_T	1	1
ENSG00000168356	SCN11A	chr3_38885338_C_T	chr3_38926918_C_CAGTGAAGA	1	0.999
ENSG00000170854	RIOX2	chr3_97961708_CCTTTA_C;chr3_97961701_A_AAG;	chr3_97967523_AACTTCATC_A	1;1;	1
ENSG00000170854	RIOX2	chr3_97967523_AACTTCATC_A	chr3_97949985_G_A	1	1
ENSG00000172752	COL6A5	chr3_130440301_C_G	chr3_130395039_C_T	1	1
ENSG00000174776	WDR49	chr3_167500152_C_T	chr3_167532887_G_T	1	1
ENSG00000175054	ATR	chr3_142468069_CTGTCATAAAAAAGAGTTAAA_C	chr3_142553231_CAG_C	1	1
ENSG00000175697	GPR156	chr3_120167323_AG_A	chr3_120244056_GA_G	1	1
ENSG00000185313	SCN10A	chr3_38697525_CT_C	chr3_38752440_G_A	1	1
ENSG00000186446	ZNF501	chr3_44734751_A_AT	chr3_44735208_C_T	1	0.678
ENSG00000187527	ATP13A5	chr3_193321762_G_A	chr3_193364266_G_C	1	1
ENSG00000187527	ATP13A5	chr3_193351130_G_C	chr3_193327017_GT_G	0.504	1
ENSG00000187715	KBTBD12	chr3_127984225_C_T	chr3_127923653_G_GAAGCA	1	1
ENSG00000197415	VEPH1	chr3_157381190_G_A	chr3_157261206_C_T	1	1
ENSG00000206384	COL6A6	chr3_130608950_C_CT	chr3_130675395_T_TA	1	1
ENSG00000214021	TTLL3	chr3_9834707_AC_A	chr3_9813265_G_T	1	1
ENSG00000250151	ARPC4-TTLL3	chr3_9825861_C_T	chr3_9834801_C_T	1	1
ENSG00000250151	ARPC4-TTLL3	chr3_9834707_AC_A	chr3_9813265_G_T	1	1
ENSG00000004468	CD38	chr4_15778610_C_T	chr4_15834240_GA_G	1	1
ENSG00000004468	CD38	chr4_15816587_G_GTCTT	chr4_15816619_TCAGACCG_T	1	1
ENSG00000035928	RFC1	chr4_39288845_C_CTGTT	chr4_39326561_A_T	0.609	1
ENSG00000047662	FAM184B	chr4_17636548_CCTCT_C	chr4_17632544_G_C	0.999	1
ENSG00000087266	SH3BP2	chr4_2833701_C_CT	chr4_2825197_G_C	1	1
ENSG00000109501	WFS1	chr4_6301353_C_T	chr4_6295145_G_T	1	1
ENSG00000125089	SH3TC1	chr4_8227957_GC_G	chr4_8228263_G_GA	0.915	1
ENSG00000137449	CPEB2	chr4_15003002_CGG_C	chr4_15003008_CG_C	0.659	1
ENSG00000145244	CORIN	chr4_47641948_G_A	chr4_47661710_C_A	1	1
ENSG00000145244	CORIN	chr4_47603553_G_A	chr4_47763439_TG_T	1	1
ENSG00000150628	SPATA4	chr4_176192962_G_A	chr4_176192645_CT_C	1	1
ENSG00000151790	TDO2	chr4_155904027_TA_T	chr4_155919983_CA_C	1	1
ENSG00000151790	TDO2	chr4_155910068_C_T	chr4_155909015_G_A	1	1
ENSG00000151790	TDO2	chr4_155918226_C_T	chr4_155909015_G_A	1	1
ENSG00000153802	TMPRSS11D	chr4_67827400_AT_A	chr4_67825798_A_T	1	1
ENSG00000173610	UGT2A1	chr4_69595235_G_T	chr4_69594499_T_A	1	1
ENSG00000174125	TLR1	chr4_38796696_G_T	chr4_38797694_G_A	1	1
ENSG00000178522	AMBN	chr4_70602797_G_C	chr4_70599561_C_G	1	1
ENSG00000181381	DDX60L	chr4_168371694_G_A	chr4_168384665_G_A	1	1
ENSG00000181381	DDX60L	chr4_168461698_C_A	chr4_168420368_G_A	1	1
ENSG00000181381	DDX60L	chr4_168394618_C_T	chr4_168427293_CTT_C	1	1
ENSG00000183090	FREM3	chr4_143697405_G_A	chr4_143698491_G_A	1	0.516
ENSG00000196616	ADH1B	chr4_99311657_C_T	chr4_99316299_TC_T	1	1
ENSG00000197057	DTHD1	chr4_36290540_C_G	chr4_36343714_C_T	1	0.976
ENSG00000197410	DCHS2	chr4_154315960_TC_T	chr4_154321031_GCTGT_G	1	1
ENSG00000198515	CNGA1	chr4_47952608_G_A	chr4_47936609_G_A	1	1
ENSG00000248713	C4orf54	chr4_99650666_GC_G	chr4_99650901_CTGGCTTCG_C	1	1
ENSG00000256394	ASIC5	chr4_155863601_C_T	chr4_155836814_GT_G	1	1
ENSG00000271271	UGT2A2	chr4_69595235_G_T	chr4_69594499_T_A	1	1
ENSG00000074276	CDHR2	chr5_176590688_G_T	chr5_176584834_C_A	1	1
ENSG00000081791	DELE1	chr5_141924611_G_A	chr5_141934587_G_T	1	1
ENSG00000113073	SLC4A9	chr5_140361826_AG_A	chr5_140363807_C_T	1	1
ENSG00000113318	MSH3	chr5_80675093_G_GA	chr5_80654907_C_CCCCA;chr5_80654904_G_GCCCCCAGC;	1	1;1;
ENSG00000118322	ATP10B	chr5_160606855_AC_A	chr5_160615936_C_T	1	1
ENSG00000120318	ARAP3	chr5_141655361_C_G	chr5_141656632_G_A	1	0.605
ENSG00000122008	POLK	chr5_75596407_C_T	chr5_75597147_TAATC_T	1	1
ENSG00000133710	SPINK5	chr5_148089622_G_T	chr5_148118528_C_A	1	1
ENSG00000135074	ADAM19	chr5_157490309_C_T	chr5_157489107_G_A	1	1
ENSG00000145569	OTULINL	chr5_14608845_C_CT	chr5_14601223_TA_T	1	1
ENSG00000145703	IQGAP2	chr5_76570598_C_T	chr5_76683870_T_A	1	1
ENSG00000145703	IQGAP2	chr5_76637119_G_A	chr5_76673590_G_A	1	1
ENSG00000151388	ADAMTS12	chr5_33549385_T_C	chr5_33881478_GCT_G	1	1
ENSG00000152582	SPEF2	chr5_35695798_T_C	chr5_35659154_C_T	1	1
ENSG00000153404	PLEKHG4B	chr5_162839_GC_G	chr5_156123_AAGACC_A	1	1
ENSG00000160883	HK3	chr5_176887687_A_C	chr5_176887335_G_A	0.5	1
ENSG00000164175	SLC45A2	chr5_33984374_G_T	chr5_33951669_G_C	1	1
ENSG00000165810	BTNL9	chr5_181050285_C_T	chr5_181053297_GA_G	1	1
ENSG00000173250	GPR151	chr5_146515719_AC_A	chr5_146515553_G_T	1	1
ENSG00000175309	PHYKPL	chr5_178211920_CTTAGGGCTGGA_C	chr5_178224447_C_T	1	1
ENSG00000186105	LRRC70	chr5_62580643_CA_C	chr5_62580436_CAT_C	1	1
ENSG00000197603	CPLANE1	chr5_37180016_C_T	chr5_37142481_C_G	1	1
ENSG00000197603	CPLANE1	chr5_37226811_A_C	chr5_37142481_C_G	1	1
ENSG00000197603	CPLANE1	chr5_37153973_G_A	chr5_37142481_C_G	0.802	1
ENSG00000197603	CPLANE1	chr5_37107724_C_CA	chr5_37227744_G_A	1	1
ENSG00000197603	CPLANE1	chr5_37244451_AT_A	chr5_37206414_G_A	1	0.714
ENSG00000197603	CPLANE1	chr5_37125330_G_A	chr5_37142481_C_G	1	1
ENSG00000197948	FCHSD1	chr5_141644692_T_C	chr5_141646185_G_A	1	1
ENSG00000204764	RANBP17	chr5_170892491_G_T	chr5_170881857_C_T	1	1
ENSG00000213949	ITGA1	chr5_52925371_C_T	chr5_52909042_G_A	1	1
ENSG00000213949	ITGA1	chr5_52920367_CA_C	chr5_52937515_G_A	1	1
ENSG00000226650	KIF4B	chr5_155015996_C_T	chr5_155015043_TG_T	1	1
ENSG00000248383	PCDHAC1	chr5_140928304_AC_A	chr5_140928040_GC_G	1	1
ENSG00000248383	PCDHAC1	chr5_140927687_T_TG	chr5_140927363_GAT_G	1	1
ENSG00000253485	PCDHGA5	chr5_141366358_CAGTATCA_C	chr5_141365946_AC_A	1	1
ENSG00000262209	PCDHGB3	chr5_141370431_C_T	chr5_141372754_G_A	1	1
ENSG00000047936	ROS1	chr6_117359831_A_T	chr6_117362691_CAT_C	1	0.564
ENSG00000112038	OPRM1	chr6_154090034_C_T	chr6_154039560_G_GC	1	1
ENSG00000112053	SLC26A8	chr6_35955361_G_A	chr6_35991727_G_A	1	1
ENSG00000112200	ZNF451	chr6_57150835_C_T	chr6_57134817_T_TG	1	1
ENSG00000112293	GPLD1	chr6_24433361_A_G	chr6_24489495_A_T	1	1
ENSG00000112297	CRYBG1	chr6_106527456_A_T	chr6_106539425_GGA_G	1	1
ENSG00000112299	VNN1	chr6_132694061_CA_C	chr6_132692431_G_T	1	1
ENSG00000112367	FIG4	chr6_109738434_TG_T	chr6_109762090_G_C	1	0.847
ENSG00000112367	FIG4	chr6_109796849_A_AT	chr6_109796847_A_AGTACTAGATT;chr6_109796851_T_TA;	0.918	0.989;0.989;
ENSG00000120262	CCDC170	chr6_151596524_C_T	chr6_151593203_C_T	1	1
ENSG00000120440	TTLL2	chr6_167325221_G_A	chr6_167325221_G_T	0.514	0.506
ENSG00000123552	USP45	chr6_99476223_G_A	chr6_99488256_C_A	0.512	1
ENSG00000124721	DNAH8	chr6_38860630_G_A	chr6_38803196_G_A	1	1
ENSG00000124721	DNAH8	chr6_38803225_A_AT	chr6_38971636_C_T	1	1
ENSG00000124721	DNAH8	chr6_38915378_G_A	chr6_38883381_GA_G	1	1
ENSG00000124749	COL21A1	chr6_56166905_CA_C	chr6_56124293_C_T	1	1
ENSG00000137337	MDC1	chr6_30713305_CAAAAGGCGGCCCAAGGCCG_C	chr6_30713299_TGAAGG_T	0.989	0.993
ENSG00000137337	MDC1	chr6_30713299_TGAAGG_T	chr6_30713305_CAAAAGGCGGCCCAAGGCCG_C	0.571	0.595
ENSG00000155085	AK9	chr6_109619091_C_T	chr6_109662633_G_C	1	1
ENSG00000164483	SAMD3	chr6_130146017_CAT_C	chr6_130144557_T_TTTTC	1	1
ENSG00000164483	SAMD3	chr6_130145401_CAT_C	chr6_130144557_T_TTTTC	1	1
ENSG00000164530	PI16	chr6_36963822_G_A	chr6_36963016_C_G	1	1
ENSG00000164627	KIF6	chr6_39345789_AC_A	chr6_39584915_C_A	1	1
ENSG00000175003	SLC22A1	chr6_160139664_CTG_C	chr6_160122298_C_A	1	1
ENSG00000180113	TDRD6	chr6_46690074_C_G	chr6_46693142_AG_A	1	1
ENSG00000186340	THBS2	chr6_169226179_C_T	chr6_169226284_G_A	1	1
ENSG00000203734	ECT2L	chr6_138902498_A_T	chr6_138902501_T_A	1	1
ENSG00000203734	ECT2L	chr6_138838359_C_T	chr6_138882823_T_A	1	1
ENSG00000001626	CFTR	chr7_117627579_AC_A	chr7_117665466_C_CA	0.83	1
ENSG00000004846	ABCB5	chr7_20698551_G_A	chr7_20626555_A_G	0.653	1
ENSG00000004864	SLC25A13	chr7_96234797_CTTACCAAAAG_C	chr7_96185014_G_A	1	1
ENSG00000005469	CROT	chr7_87361728_A_AG	chr7_87361783_C_T	1	1
ENSG00000005469	CROT	chr7_87361783_C_T	chr7_87361830_C_CA	1	1
ENSG00000005469	CROT	chr7_87361783_C_T	chr7_87375876_G_GA	1	0.999
ENSG00000005981	ASB4	chr7_95536529_T_TTGGAGGTAA	chr7_95536527_G_GA;chr7_95536524_A_T;chr7_95536526_A_AT;	0.502	1;1;1;
ENSG00000005981	ASB4	chr7_95536527_G_GA;chr7_95536526_A_AT;chr7_95536524_A_T;	chr7_95536529_T_TTGGAGGTAA	0.5;0.5;0.5;	0.999
ENSG00000005981	ASB4	chr7_95536529_T_TTGGAGGTAA;chr7_95536527_G_GA;chr7_95536526_A_AT;	chr7_95536524_A_T	0.588;0.588;0.588;	0.668
ENSG00000033100	CHPF2	chr7_151234244_A_AC	chr7_151237725_C_T	1	1
ENSG00000033100	CHPF2	chr7_151238620_TA_T	chr7_151237725_C_T	1	1
ENSG00000033100	CHPF2	chr7_151238620_TA_T	chr7_151237725_C_T	1	1
ENSG00000081800	SLC13A1	chr7_123128843_A_T	chr7_123169270_GC_G	1	1
ENSG00000105877	DNAH11	chr7_21749702_C_T	chr7_21801182_GC_G	1	1
ENSG00000105877	DNAH11	chr7_21704566_C_T	chr7_21801146_C_T	1	1
ENSG00000106012	IQCE	chr7_2594883_TAGAG_T	chr7_2589904_CA_C	1	1
ENSG00000106211	HSPB1	chr7_76304126_CTTGGGGGCCCAGA_C	chr7_76302814_G_GCTGCCCCGGCTGC	1	1
ENSG00000106258	CYP3A5	chr7_99664020_A_T	chr7_99666690_C_G	1	1
ENSG00000106302	HYAL4	chr7_123868348_A_AT	chr7_123868901_C_T	1	1
ENSG00000106302	HYAL4	chr7_123877138_C_T	chr7_123868901_C_T	1	1
ENSG00000126522	ASL	chr7_66089675_GGCGTCATCTCTAC_G	chr7_66083175_G_A	1	0.653
ENSG00000128510	CPA4	chr7_130304497_ACATTGCCG_A	chr7_130308334_C_T	1	1
ENSG00000133597	ADCK2	chr7_140674079_TGA_T	chr7_140673921_CCT_C	1	1
ENSG00000135253	KCP	chr7_128892796_T_A	chr7_128902860_C_T	1	1
ENSG00000135253	KCP	chr7_128887301_C_A	chr7_128902802_TC_T	1	1
ENSG00000136206	SPDYE1	chr7_44001167_CCT_C	chr7_44002760_C_T	1	0.997
ENSG00000136206	SPDYE1	chr7_44007500_C_T	chr7_44001126_G_A	1	0.932
ENSG00000136235	GPNMB	chr7_23254254_TAGATGCCAAAAGGA_T	chr7_23260003_C_T	1	1
ENSG00000136297	MMD2	chr7_4920284_CA_C	chr7_4911165_A_C	1	1
ENSG00000136297	MMD2	chr7_4920284_CA_C	chr7_4911165_A_C	1	0.513
ENSG00000146530	VWDE	chr7_12380575_C_A	chr7_12337000_G_A	0.801	1
ENSG00000146828	SLC12A9	chr7_100856987_GC_G	chr7_100856903_C_T	0.907	0.62
ENSG00000155530	LRGUK	chr7_134127542_T_TCCTA	chr7_134163541_G_A	0.972	1
ENSG00000158683	PKD1L1	chr7_47886056_T_C	chr7_47827456_G_A	1	1
ENSG00000164649	CDCA7L	chr7_21902353_C_G	chr7_21904238_G_A	1	0.648
ENSG00000169876	MUC17	chr7_101053130_CAA_C	chr7_101032287_G_T	1	1
ENSG00000169876	MUC17	chr7_101053419_GC_G	chr7_101053130_CAA_C	1	1
ENSG00000169876	MUC17	chr7_101048868_C_T	chr7_101037086_T_TC	1	1
ENSG00000169876	MUC17	chr7_101050491_A_AGTGTGGTGGTGGAGCATGACGTCCTCCT	chr7_101037086_T_TC	1	1
ENSG00000169876	MUC17	chr7_101053130_CAA_C	chr7_101041143_TCA_T	1	1
ENSG00000174945	AMZ1	chr7_2700473_C_T	chr7_2712872_GAGTT_G	1	1
ENSG00000179869	ABCA13	chr7_48245986_G_T	chr7_48279921_G_A	1	1
ENSG00000179869	ABCA13	chr7_48392033_C_T	chr7_48278176_A_AT	1	1
ENSG00000179869	ABCA13	chr7_48279906_AC_A	chr7_48274981_TCTACAGCTTCACA_T	1	1
ENSG00000179869	ABCA13	chr7_48471534_AATTC_A	chr7_48239256_TC_T	1	1
ENSG00000181444	ZNF467	chr7_149764743_C_CG	chr7_149765605_G_GGGCC	1	1
ENSG00000197448	GSTK1	chr7_143265154_G_GGCAC	chr7_143265110_G_A	0.993	1
ENSG00000214415	GNAT3	chr7_80488533_A_C	chr7_80488626_GCTTTGAACTC_G	0.706	1
ENSG00000240720	LRRD1	chr7_92164901_G_T	chr7_92164218_C_A	1	1
ENSG00000257335	MGAM	chr7_142054886_CG_C	chr7_142005635_CAA_C	1	1
ENSG00000257335	MGAM	chr7_142054886_CG_C	chr7_142005635_CAA_C	1	1
ENSG00000257335	MGAM	chr7_142054886_CG_C	chr7_142064430_GGA_G	1	1
ENSG00000272391	POM121C	chr7_75422364_TG_T	chr7_75422556_CAG_C	1	0.998
ENSG00000272391	POM121C	chr7_75424226_C_T	chr7_75422556_CAG_C	0.998	1
ENSG00000036448	MYOM2	chr8_2073501_G_C	chr8_2050818_C_T	1	1
ENSG00000042832	TG	chr8_132882609_C_T	chr8_132886879_C_T	1	1
ENSG00000042980	ADAM28	chr8_24311372_T_G	chr8_24332751_T_A	1	1
ENSG00000079112	CDH17	chr8_94176598_G_A	chr8_94165940_TC_T	1	1
ENSG00000104290	FZD3	chr8_28562853_T_TC	chr8_28562801_C_G	1	0.528
ENSG00000104321	TRPA1	chr8_72047159_G_A	chr8_72069088_G_A	1	1
ENSG00000104321	TRPA1	chr8_72047159_G_A	chr8_72065519_C_A	1	1
ENSG00000104321	TRPA1	chr8_72050822_AT_A	chr8_72069140_G_GT	1	1
ENSG00000104689	TNFRSF10A	chr8_23199352_CG_C	chr8_23224763_AG_A	1	1
ENSG00000104691	UBXN8	chr8_30754669_GC_G;chr8_30754666_C_CA;	chr8_30754664_G_GATACATA	0.577;0.577;	0.507
ENSG00000120896	SORBS3	chr8_22554518_AC_A	chr8_22563995_G_A	1	1
ENSG00000133863	TEX15	chr8_30843289_TGTGA_T	chr8_30847583_CTCTA_C	1	1
ENSG00000133863	TEX15	chr8_30846444_AAAAG_A	chr8_30846209_G_A	1	1
ENSG00000133863	TEX15	chr8_30847583_CTCTA_C	chr8_30842957_A_AT	0.5	1
ENSG00000133863	TEX15	chr8_30842042_G_A	chr8_30843289_TGTGA_T	1	1
ENSG00000133863	TEX15	chr8_30847583_CTCTA_C	chr8_30845755_TG_T	0.993	1
ENSG00000133863	TEX15	chr8_30846102_CT_C	chr8_30843289_TGTGA_T	1	1
ENSG00000136982	DSCC1	chr8_119850497_T_TC	chr8_119850503_GAAAA_G	1	0.556
ENSG00000147316	MCPH1	chr8_6499860_G_A	chr8_6445347_T_G	1	1
ENSG00000147485	PXDNL	chr8_51457603_G_A	chr8_51483708_CAAAAATCTG_C	1	1
ENSG00000147813	NAPRT	chr8_143578275_GGCCGCGCC_G	chr8_143577353_C_A	1	1
ENSG00000156162	DPY19L4	chr8_94777769_GTA_G	chr8_94777774_CCCAATATTGTTGGT_C	0.533	0.502
ENSG00000156162	DPY19L4	chr8_94734617_TATACTTTTTCAG_T	chr8_94787994_AG_A	1	1
ENSG00000165046	LETM2	chr8_38392768_C_T	chr8_38404508_T_C	1	1
ENSG00000165084	C8orf34	chr8_68446458_C_A	chr8_68787441_A_C	1	1
ENSG00000170289	CNGB3	chr8_86654024_AGAAGT_A	chr8_86654017_ATTTTG_A	0.679	1
ENSG00000174417	TRHR	chr8_109119049_T_TCC	chr8_109119273_CA_C	1	1
ENSG00000175806	MSRA	chr8_10245161_C_A	chr8_10054529_ACC_A	0.999	1
ENSG00000182325	FBXL6	chr8_144357746_G_A	chr8_144356070_AG_A	1	1
ENSG00000183638	RP1L1	chr8_10622785_T_TG	chr8_10622875_G_GA	1	1
ENSG00000184428	TOP1MT	chr8_143329355_G_A	chr8_143329388_C_A	1	1
ENSG00000184428	TOP1MT	chr8_143329355_G_A	chr8_143318016_AC_A	1	1
ENSG00000184661	CDCA2	chr8_25503395_AGAAAG_A	chr8_25466173_A_G	1	1
ENSG00000187955	COL14A1	chr8_120313968_G_T	chr8_120203828_ACT_A	1	1
ENSG00000189233	NUGGC	chr8_28041176_C_A	chr8_28070291_G_A	1	1
ENSG00000205038	PKHD1L1	chr8_109441381_T_C	chr8_109452220_T_TA	1	1
ENSG00000205038	PKHD1L1	chr8_109448356_AC_A	chr8_109498574_G_A	1	1
ENSG00000205038	PKHD1L1	chr8_109452220_T_TA	chr8_109526784_G_GA	1	1
ENSG00000205038	PKHD1L1	chr8_109448356_AC_A	chr8_109441380_G_T	1	1
ENSG00000215262	KCNU1	chr8_36864402_A_G	chr8_36918870_C_T	1	1
ENSG00000253117	OC90	chr8_132034778_TA_T	chr8_132034790_A_AT	0.748	1
ENSG00000253117	OC90	chr8_132034778_TA_T	chr8_132034790_A_AT	0.507	1
ENSG00000258417	AC100868.1	chr8_132034778_TA_T	chr8_132034790_A_AT	0.748	1
ENSG00000258417	AC100868.1	chr8_132034778_TA_T	chr8_132034790_A_AT	0.507	1
ENSG00000275074	NUDT18	chr8_22107595_TG_T	chr8_22107809_G_A	1	1
ENSG00000106772	PRUNE2	chr9_76708984_AGT_A	chr9_76826734_T_C	1	1
ENSG00000106868	SUSD1	chr9_112058451_G_A	chr9_112041911_C_T	1	1
ENSG00000107104	KANK1	chr9_713077_CT_C	chr9_732618_G_T	1	1
ENSG00000107282	APBA1	chr9_69516606_CCT_C	chr9_69516602_G_GGC	0.844	0.744
ENSG00000119397	CNTRL	chr9_121150258_G_GTA	chr9_121112580_T_A	1	1
ENSG00000122729	ACO1	chr9_32418198_G_T	chr9_32448973_TGAATATCTCCCTGGTGA_T	1	1
ENSG00000125485	DDX31	chr9_132670216_CTGAA_C	chr9_132625678_G_A	1	1
ENSG00000148225	WDR31	chr9_113321536_G_A	chr9_113316786_C_CT	1	1
ENSG00000148357	HMCN2	chr9_130403264_C_A	chr9_130385661_G_T	0.758	1
ENSG00000148357	HMCN2	chr9_130362866_G_A	chr9_130348543_A_G	1	1
ENSG00000148357	HMCN2	chr9_130379261_TC_T	chr9_130395327_C_T	1	1
ENSG00000148357	HMCN2	chr9_130352958_AG_A	chr9_130424860_ACT_A	1	1
ENSG00000148357	HMCN2	chr9_130348543_A_G	chr9_130431488_T_C	1	1
ENSG00000148357	HMCN2	chr9_130403232_GCAGT_G	chr9_130425007_A_C	1	1
ENSG00000148357	HMCN2	chr9_130362866_G_A	chr9_130379397_AC_A	1	1
ENSG00000148357	HMCN2	chr9_130357990_T_C	chr9_130400888_G_A	1	1
ENSG00000148357	HMCN2	chr9_130383601_G_A	chr9_130382837_C_T	1	1
ENSG00000148357	HMCN2	chr9_130355018_TC_T	chr9_130357990_T_C	1	1
ENSG00000148357	HMCN2	chr9_130357990_T_C	chr9_130362866_G_A	1	1
ENSG00000164989	CCDC171	chr9_15784696_T_A	chr9_15579019_CTG_C	1	1
ENSG00000164989	CCDC171	chr9_15848896_CAAAG_C	chr9_15784696_T_A	1	1
ENSG00000167123	CERCAM	chr9_128423248_GGC_G	chr9_128421055_CG_C	1	1
ENSG00000172014	ANKRD20A4P	chr9_64378761_CAT_C	chr9_64407974_C_T	0.505	1
ENSG00000176058	TPRN	chr9_137199075_TA_T	chr9_137192119_T_TA	1	1
ENSG00000176101	SSNA1	chr9_137189158_C_T	chr9_137188766_G_T	1	1
ENSG00000176978	DPP7	chr9_137112111_C_T	chr9_137114651_CG_C	1	1
ENSG00000177943	MAMDC4	chr9_136859078_G_GCGGCACCA	chr9_136857710_CG_C	1	1
ENSG00000187609	EXD3	chr9_137349284_T_C	chr9_137307648_T_G	1	1
ENSG00000188352	FOCAD	chr9_20990139_T_A	chr9_20953066_G_A	1	0.84
ENSG00000188747	NOXA1	chr9_137431342_G_C	chr9_137431289_CAG_C	1	1
ENSG00000197816	CCDC180	chr9_97323904_G_A	chr9_97314418_CAG_C	1	1
ENSG00000065621	GSTO2	chr10_104275224_A_G	chr10_104299178_G_A	1	1
ENSG00000075826	SEC31B	chr10_100498133_C_A	chr10_100487756_G_A	1	1
ENSG00000078114	NEBL	chr10_20826479_G_A	chr10_20858239_C_T	1	1
ENSG00000099290	WASHC2A	chr10_50095686_A_ACC	chr10_50095687_TGG_T	0.981	0.5
ENSG00000099290	WASHC2A	chr10_50100021_CAA_C	chr10_50097803_G_A	1	0.993
ENSG00000099290	WASHC2A	chr10_50095687_TGG_T	chr10_50095686_A_ACC	0.501	1
ENSG00000107611	CUBN	chr10_16940152_G_A	chr10_16836383_C_T	1	1
ENSG00000107611	CUBN	chr10_16982490_A_T	chr10_16906209_G_A	1	1
ENSG00000107611	CUBN	chr10_16918687_ATAACCTC_A	chr10_16925310_CA_C	1	1
ENSG00000107611	CUBN	chr10_16940152_G_A	chr10_16984171_G_A	1	1
ENSG00000107611	CUBN	chr10_16940152_G_A	chr10_16906405_A_T	1	1
ENSG00000107736	CDH23	chr10_71805841_C_G	chr10_71510124_AC_A	1	1
ENSG00000107819	SFXN3	chr10_101037405_ACT_A	chr10_101037205_T_C	1	1
ENSG00000107959	PITRM1	chr10_3157512_G_A	chr10_3143423_G_A	0.501	1
ENSG00000108018	SORCS1	chr10_106730065_T_A	chr10_106730066_G_GT	0.646	1
ENSG00000120051	CFAP58	chr10_104399501_G_A	chr10_104454495_G_T;chr10_104454488_TGG_T;	1	1;1;
ENSG00000138119	MYOF	chr10_93328886_G_A	chr10_93361486_C_T	1	1
ENSG00000138131	LOXL4	chr10_98253568_C_T	chr10_98258035_G_GACGACAC	1	1
ENSG00000151651	ADAM8	chr10_133271584_CG_C	chr10_133267973_G_A	1	0.5
ENSG00000151655	ITIH2	chr10_7749192_TACAG_T	chr10_7727082_G_GC	1	1
ENSG00000151655	ITIH2	chr10_7727022_C_T	chr10_7727082_G_GC	1	1
ENSG00000154493	C10orf90	chr10_126429797_G_A	chr10_126464862_TGGAGAGCTATC_T	1	1
ENSG00000165406	MARCHF8	chr10_45463292_CT_C	chr10_45463479_G_A	0.971	1
ENSG00000171811	CFAP46	chr10_132941709_T_TGCGAG	chr10_132857718_G_A	1	1
ENSG00000171811	CFAP46	chr10_132860908_A_T	chr10_132918392_C_T	1	1
ENSG00000171811	CFAP46	chr10_132918392_C_T	chr10_132938611_C_A	1	1
ENSG00000173269	MMRN2	chr10_86945436_TC_T	chr10_86943846_TC_T	1	1
ENSG00000182077	PTCHD3	chr10_27413162_CT_C	chr10_27414021_CG_C	1	1
ENSG00000187134	AKR1C1	chr10_4972311_G_C	chr10_4966025_C_T	1	1
ENSG00000188611	ASAH2	chr10_50214833_T_TA	chr10_50236037_CA_C	1	1
ENSG00000196139	AKR1C3	chr10_5097452_C_T	chr10_5099447_C_T	1	1
ENSG00000196139	AKR1C3	chr10_5094529_G_C	chr10_5097452_C_T	1	1
ENSG00000204740	MALRD1	chr10_19498540_G_A	chr10_19066861_T_G	1	1
ENSG00000006611	USH1C	chr11_17531408_C_CG	chr11_17495634_G_A	1	1
ENSG00000026508	CD44	chr11_35208207_G_A	chr11_35208207_G_T	1	1
ENSG00000062282	DGAT2	chr11_75798272_C_A	chr11_75790684_C_T	1	1
ENSG00000110002	VWA5A	chr11_124123026_C_G	chr11_124123112_C_T	1	1
ENSG00000110244	APOA4	chr11_116822653_TCTTA_T	chr11_116821842_G_T	1	1
ENSG00000118369	USP35	chr11_78209535_CCCAAGTT_C	chr11_78199616_G_A	1	0.794
ENSG00000120451	SNX19	chr11_130879667_AG_A	chr11_130880794_C_CAATTT;chr11_130880798_T_TTGTTAAA;	1	1;1;
ENSG00000120451	SNX19	chr11_130880798_T_TTGTTAAA	chr11_130880794_C_CAATTT	0.952	1
ENSG00000129167	TPH1	chr11_18033274_AG_A	chr11_18029549_G_A	0.866	0.501
ENSG00000132275	RRP8	chr11_6601850_A_G	chr11_6601372_CAT_C	1	1
ENSG00000137720	C11orf1	chr11_111882393_CA_C	chr11_111882403_CTG_C	1	1
ENSG00000152270	PDE3B	chr11_14645048_G_T	chr11_14843853_C_T	0.548	1
ENSG00000158077	NLRP14	chr11_7042975_C_T	chr11_7043693_T_TA	1	1
ENSG00000160703	NLRX1	chr11_119179901_TG_T	chr11_119173823_G_T	1	1
ENSG00000160703	NLRX1	chr11_119183161_C_T	chr11_119173558_CT_C	1	1
ENSG00000162148	PPP1R32	chr11_61485342_CACGCTTCATG_C	chr11_61485907_AC_A	1	1
ENSG00000165325	DEUP1	chr11_93370177_TCAGTTTCAGGTAAG_T	chr11_93394496_ACT_A	1	1
ENSG00000166199	ALKBH3	chr11_43889821_CAG_C	chr11_43901514_A_C	1	1
ENSG00000166670	MMP10	chr11_102778648_C_A	chr11_102780558_GAC_G	0.998	1
ENSG00000166788	SAAL1	chr11_18089394_C_A	chr11_18083733_T_C	1	1
ENSG00000168014	C2CD3	chr11_74084972_T_A	chr11_74034231_G_A	1	0.501
ENSG00000172803	SNX32	chr11_65850514_G_GA	chr11_65850432_G_GAGT	1	1
ENSG00000174885	NLRP6	chr11_280818_T_TCC	chr11_280814_GTA_G	1	0.569
ENSG00000175634	RPS6KB2	chr11_67429147_GCTGA_G	chr11_67429241_G_C	1	1
ENSG00000179532	DNHD1	chr11_6511424_C_T	chr11_6567651_C_T	1	1
ENSG00000179532	DNHD1	chr11_6498339_CAG_C	chr11_6559260_C_T	0.798	1
ENSG00000179532	DNHD1	chr11_6568855_CAG_C	chr11_6559185_C_T	1	1
ENSG00000179532	DNHD1	chr11_6528773_C_T	chr11_6538460_C_T	1	1
ENSG00000179532	DNHD1	chr11_6559260_C_T	chr11_6539977_GC_G	1	1
ENSG00000182919	C11orf54	chr11_93761531_T_TCAAA	chr11_93753728_C_G	1	1
ENSG00000183378	OVCH2	chr11_7695098_CAGTT_C	chr11_7696499_G_T	1	1
ENSG00000185507	IRF7	chr11_615261_TGCGGGTGCCCG_T	chr11_612789_C_T	1	1
ENSG00000185507	IRF7	chr11_613597_T_G	chr11_615278_GGA_G	1	1
ENSG00000185522	LMNTD2	chr11_558699_G_A	chr11_558756_CAA_C	1	1
ENSG00000189253	TRIM64B	chr11_89871116_T_A	chr11_89875042_CATAA_C	1	0.981
ENSG00000189253	TRIM64B	chr11_89871116_T_A	chr11_89870974_G_A	0.996	1
ENSG00000196600	SLC22A25	chr11_63229407_ATTTGAGTC_A	chr11_63217372_G_A	1	1
ENSG00000235718	MFRP	chr11_119345006_T_C	chr11_119345538_G_A	0.804	1
ENSG00000013503	POLR3B	chr12_106454712_G_A	chr12_106504167_T_TG	1	1
ENSG00000047617	ANO2	chr12_5744272_CAG_C	chr12_5635150_A_G	1	1
ENSG00000089094	KDM2B	chr12_121580853_GCATGT_G	chr12_121580866_G_A	1	0.762
ENSG00000110811	P3H3	chr12_6831214_A_G	chr12_6829954_A_ACGAATGT	1	1
ENSG00000126838	PZP	chr12_9169562_G_GA	chr12_9192257_C_A	1	1
ENSG00000126838	PZP	chr12_9152939_AT_A	chr12_9166098_G_A	0.5	1
ENSG00000127325	BEST3	chr12_69693872_TCCAC_T	chr12_69693866_ACTGG_A	0.501	1
ENSG00000127325	BEST3	chr12_69693872_TCCAC_T	chr12_69693866_ACTGG_A	0.5	1
ENSG00000127325	BEST3	chr12_69693866_ACTGG_A	chr12_69693872_TCCAC_T	1	0.501
ENSG00000133640	LRRIQ1	chr12_85098955_G_A	chr12_85040488_A_G	1	1
ENSG00000134538	SLCO1B1	chr12_21176898_G_A	chr12_21176898_G_T	0.549	0.503
ENSG00000136011	STAB2	chr12_103683249_CTG_C	chr12_103758169_G_A	1	1
ENSG00000136011	STAB2	chr12_103742440_CG_C	chr12_103755468_G_C	1	1
ENSG00000136044	APPL2	chr12_105211248_G_A	chr12_105211243_T_TTCTC	1	1
ENSG00000139144	PIK3C2G	chr12_18282139_GA_G	chr12_18538311_TG_T	1	1
ENSG00000139292	LGR5	chr12_71584313_TTGCCCTG_T	chr12_71584251_CTA_C	1	1
ENSG00000139540	SLC39A5	chr12_56234885_CT_C	chr12_56237340_GGTGA_G	1	1
ENSG00000139540	SLC39A5	chr12_56234885_CT_C	chr12_56235327_G_A	1	1
ENSG00000139631	CSAD	chr12_53172438_T_C	chr12_53171347_CA_C	1	1
ENSG00000158023	CFAP251	chr12_121942976_G_A	chr12_121975268_TG_T	1	1
ENSG00000158113	LRRC43	chr12_122190293_C_T	chr12_122187823_C_CTAGGCCCCTTGGAAA;chr12_122187822_A_AAT;	1	1;1;
ENSG00000165899	OTOGL	chr12_80255165_C_T	chr12_80323842_T_A	1	0.528
ENSG00000166535	A2ML1	chr12_8854214_C_T	chr12_8850275_GT_G	1	1
ENSG00000166866	MYO1A	chr12_57029845_G_T	chr12_57037547_C_A	1	1
ENSG00000167780	SOAT2	chr12_53115492_C_G	chr12_53124120_C_CT	1	1
ENSG00000172322	CLEC12A	chr12_9979370_GAACA_G	chr12_9979419_C_T	1	1
ENSG00000172322	CLEC12A	chr12_9979435_T_TG	chr12_9979419_C_T	1	1
ENSG00000173157	ADAMTS20	chr12_43532038_G_C	chr12_43383878_G_A	1	1
ENSG00000174527	MYO1H	chr12_109435114_G_T	chr12_109425947_T_TGG	1	1
ENSG00000177119	ANO6	chr12_45388213_A_AT	chr12_45348632_G_A	0.518	1
ENSG00000177119	ANO6	chr12_45348632_G_A	chr12_45348071_G_A	1	1
ENSG00000177675	CD163L1	chr12_7375699_C_T	chr12_7373570_A_T	1	0.984
ENSG00000177675	CD163L1	chr12_7433695_C_T	chr12_7373570_A_T	1	0.5
ENSG00000179520	SLC17A8	chr12_100402612_G_A	chr12_100391121_T_C	1	1
ENSG00000184445	KNTC1	chr12_122542127_GGTAA_G	chr12_122582912_CAA_C	1	0.992
ENSG00000185958	FAM186A	chr12_50354602_G_A	chr12_50333990_T_TG	0.501	1
ENSG00000187950	OVCH1	chr12_29487714_T_TA	chr12_29427621_G_A	1	1
ENSG00000187950	OVCH1	chr12_29451476_C_T	chr12_29464524_C_T	1	1
ENSG00000187950	OVCH1	chr12_29451476_C_T	chr12_29454880_G_GC	1	1
ENSG00000187950	OVCH1	chr12_29451476_C_T	chr12_29477233_C_T	1	1
ENSG00000188596	CFAP54	chr12_96538444_A_T	chr12_96630579_G_GT	1	1
ENSG00000188991	SLC15A5	chr12_16239685_G_T	chr12_16244690_C_A	1	1
ENSG00000197653	DNAH10	chr12_123866064_AC_A	chr12_123931791_G_T	1	1
ENSG00000197653	DNAH10	chr12_123799372_G_C	chr12_123931791_G_T	1	1
ENSG00000197653	DNAH10	chr12_123879802_G_T	chr12_123861075_C_A	1	1
ENSG00000197653	DNAH10	chr12_123931791_G_T	chr12_123866064_AC_A	1	1
ENSG00000197653	DNAH10	chr12_123928534_AC_A	chr12_123915000_G_A	0.967	1
ENSG00000198707	CEP290	chr12_88139566_T_C	chr12_88049205_AG_A	1	1
ENSG00000198707	CEP290	chr12_88096887_C_T	chr12_88114417_TAC_T	1	1
ENSG00000204842	ATXN2	chr12_111598994_TGCTGC_T	chr12_111599386_A_ACCGCCGCCCCGCCCGCT	0.998	1
ENSG00000215009	ACSM4	chr12_7306626_C_T	chr12_7318153_GCA_G	1	1
ENSG00000215009	ACSM4	chr12_7306665_C_T	chr12_7318153_GCA_G	1	1
ENSG00000256797	KLRF2	chr12_9885033_G_A	chr12_9895688_G_A	0.5	1
ENSG00000075673	ATP12A	chr13_24681681_G_GA	chr13_24698657_G_A	1	1
ENSG00000102763	VWA8	chr13_41787471_ATCAG_A	chr13_41949966_T_A	1	1
ENSG00000120662	MTRF1	chr13_41252684_AGT_A	chr13_41240410_G_A	1	1
ENSG00000123191	ATP7B	chr13_51950271_C_G	chr13_51937342_G_A	0.653	1
ENSG00000132958	TPTE2	chr13_19432579_C_G	chr13_19493491_TTGTC_T	0.848	1
ENSG00000169062	UPF3A	chr13_114281810_CA_C	chr13_114281823_G_T	1	1
ENSG00000253309	SERPINE3	chr13_51347040_A_AG	chr13_51355061_AT_A	1	1
ENSG00000100461	RBM23	chr14_22902058_CA_C	chr14_22902060_GCA_G	1	0.539
ENSG00000100503	NIN	chr14_50756768_TC_T	chr14_50756741_A_ATAAC	1	1
ENSG00000100578	KIAA0586	chr14_58428357_T_TC	chr14_58540122_CAT_C	1	1
ENSG00000100823	APEX1	chr14_20457422_C_CT	chr14_20457417_ACT_A	0.508	1
ENSG00000100889	PCK2	chr14_24098386_G_GGCTGTGGATGAGA	chr14_24103158_A_T	1	1
ENSG00000100889	PCK2	chr14_24098591_C_T	chr14_24100205_G_A	1	0.501
ENSG00000129493	HEATR5A	chr14_31345163_AG_A	chr14_31388897_A_AT	1	1
ENSG00000129566	TEP1	chr14_20378131_G_A	chr14_20384494_CA_C	1	1
ENSG00000129566	TEP1	chr14_20401113_G_A	chr14_20369574_ACT_A	1	1
ENSG00000131969	ABHD12B	chr14_50901875_TGAGAA_T	chr14_50901864_T_TA	1	0.993
ENSG00000139865	TTC6	chr14_37622290_T_TA	chr14_37823745_A_G	1	1
ENSG00000139899	CBLN3	chr14_24427875_G_A	chr14_24428844_G_A	1	0.909
ENSG00000139908	TSSK4	chr14_24207299_C_G	chr14_24208024_A_T	1	1
ENSG00000156050	FAM161B	chr14_73944432_GTCTC_G	chr14_73944439_TG_T	0.998	1
ENSG00000165929	TC2N	chr14_91792552_C_A	chr14_91785354_G_GA	1	1
ENSG00000196497	IPO4	chr14_24188574_A_AG	chr14_24187714_G_A	1	0.835
ENSG00000257115	OR11H12	chr14_18601176_CT_C	chr14_18601321_C_T	0.507	0.506
ENSG00000129003	VPS13C	chr15_61911965_G_A	chr15_61856408_G_A	1	1
ENSG00000137831	UACA	chr15_70667583_TTTAAC_T	chr15_70679676_G_A	1	1
ENSG00000137857	DUOX1	chr15_45153479_GGTGA_G	chr15_45161859_G_GC	1	1
ENSG00000137857	DUOX1	chr15_45144987_G_A	chr15_45161859_G_GC	1	1
ENSG00000137868	STRA6	chr15_74195312_T_TGG;chr15_74195319_ACT_A;	chr15_74196148_C_A	0.998;0.998;	1
ENSG00000137877	SPTBN5	chr15_41868168_CTG_C	chr15_41850879_C_T	1	1
ENSG00000137877	SPTBN5	chr15_41866087_AG_A	chr15_41861884_G_A	1	1
ENSG00000137877	SPTBN5	chr15_41885770_CTG_C	chr15_41853698_G_GC	1	1
ENSG00000137877	SPTBN5	chr15_41866087_AG_A	chr15_41856599_C_T	1	1
ENSG00000137877	SPTBN5	chr15_41881149_T_TC	chr15_41856599_C_T	1	1
ENSG00000137877	SPTBN5	chr15_41863806_GA_G	chr15_41854879_C_CG	1	1
ENSG00000137877	SPTBN5	chr15_41854070_G_A	chr15_41868168_CTG_C	1	1
ENSG00000137877	SPTBN5	chr15_41873610_T_C	chr15_41862128_AC_A	1	1
ENSG00000137877	SPTBN5	chr15_41861884_G_A	chr15_41857275_G_A	1	1
ENSG00000137877	SPTBN5	chr15_41866087_AG_A	chr15_41887977_G_A	1	1
ENSG00000137877	SPTBN5	chr15_41856513_AAGTGCCCAGCCTGCACCAGCTTGTACCC_A	chr15_41850876_C_T	1	0.999
ENSG00000138606	SHF	chr15_45198907_G_GA;chr15_45198923_GA_G;	chr15_45198898_GT_G	0.568;0.568;	1
ENSG00000140279	DUOX2	chr15_45111278_C_CTGCATCCG	chr15_45100098_CCA_C	1	1
ENSG00000140367	UBE2Q2	chr15_75868975_TCAG_T	chr15_75843847_G_C	0.986	1
ENSG00000140400	MAN2C1	chr15_75361603_C_G	chr15_75368071_A_C	0.641	1
ENSG00000140563	MCTP2	chr15_94358613_G_A	chr15_94384063_C_T	1	1
ENSG00000157890	MEGF11	chr15_65970663_TG_T	chr15_65922844_G_A	1	1
ENSG00000157890	MEGF11	chr15_65930905_A_C	chr15_65928430_C_T	1	1
ENSG00000159433	STARD9	chr15_42674895_C_T	chr15_42662892_G_T	1	1
ENSG00000166823	MESP1	chr15_89751065_G_GGGGCTCGGCA	chr15_89751063_G_GCA	0.67	0.959
ENSG00000166823	MESP1	chr15_89751065_G_GGGGCTCGGCA	chr15_89751063_G_GCA	1	0.857
ENSG00000166823	MESP1	chr15_89751075_C_CACGGGGCTCGGCACGGGGCTCGG	chr15_89750601_G_A	1	1
ENSG00000166823	MESP1	chr15_89751063_G_GCA	chr15_89751065_G_GGGGCTCGGCA	0.535	1
ENSG00000166823	MESP1	chr15_89751063_G_GCA	chr15_89751065_G_GGGGCTCGGCA	0.504	0.549
ENSG00000168970	JMJD7-PLA2G4B	chr15_41847334_CA_C	chr15_41845038_G_GC	1	1
ENSG00000168970	JMJD7-PLA2G4B	chr15_41843695_C_T	chr15_41847334_CA_C	1	1
ENSG00000168970	JMJD7-PLA2G4B	chr15_41846801_T_TGTCA	chr15_41847334_CA_C	1	1
ENSG00000169330	MINAR1	chr15_79457372_G_T	chr15_79457091_C_CA	0.743	1
ENSG00000170776	AKAP13	chr15_85662454_G_A	chr15_85662387_G_A	1	1
ENSG00000172345	STARD5	chr15_81322950_T_C	chr15_81322464_G_A	1	1
ENSG00000174498	IGDCC3	chr15_65331210_TG_T	chr15_65333341_G_A	1	1
ENSG00000182253	SYNM	chr15_99105797_C_T	chr15_99132426_C_CA	1	1
ENSG00000182253	SYNM	chr15_99132376_CAGAG_C	chr15_99105797_C_T	1	1
ENSG00000182253	SYNM	chr15_99105663_T_TGC	chr15_99131092_CT_C	1	1
ENSG00000182253	SYNM	chr15_99133011_CTCTA_C	chr15_99105797_C_T	1	1
ENSG00000182253	SYNM	chr15_99105797_C_T	chr15_99131092_CT_C	1	1
ENSG00000215186	GOLGA6B	chr15_72661351_G_C	chr15_72666301_C_T	1	1
ENSG00000243708	PLA2G4B	chr15_41847334_CA_C	chr15_41845038_G_GC	1	1
ENSG00000243708	PLA2G4B	chr15_41843695_C_T	chr15_41847334_CA_C	1	1
ENSG00000243708	PLA2G4B	chr15_41846801_T_TGTCA	chr15_41847334_CA_C	1	1
ENSG00000255346	NOX5	chr15_69042661_A_G	chr15_69037205_T_TC	1	1
ENSG00000007516	BAIAP3	chr16_1340983_T_G	chr16_1341472_G_A	1	1
ENSG00000013364	MVP	chr16_29845879_CTG_C	chr16_29847195_A_C	0.997	1
ENSG00000086696	HSD17B2	chr16_82090933_T_G	chr16_82068277_C_T	1	1
ENSG00000091262	ABCC6	chr16_16203406_TCA_T	chr16_16173283_C_A	1	1
ENSG00000102893	PHKB	chr16_47596425_T_A	chr16_47593521_G_T	1	1
ENSG00000102893	PHKB	chr16_47593521_G_T	chr16_47596453_C_T	1	1
ENSG00000103152	MPG	chr16_85685_G_T	chr16_85577_C_T	1	1
ENSG00000130731	METTL26	chr16_636228_G_C	chr16_636105_G_GGTGGGCCCGTGGGC	1	1
ENSG00000140939	NOL3	chr16_67174945_G_A	chr16_67174620_G_C	1	1
ENSG00000149929	HIRIP3	chr16_29995589_T_TC	chr16_29994034_CACTT_C	1	1
ENSG00000158486	DNAH3	chr16_20985076_C_G	chr16_20987698_GGT_G	1	1
ENSG00000158486	DNAH3	chr16_20964812_C_T	chr16_20979356_G_A	1	1
ENSG00000158486	DNAH3	chr16_20941423_G_A	chr16_20965345_CAT_C	1	0.994
ENSG00000158865	SLC5A11	chr16_24911327_G_A	chr16_24911457_T_A	1	1
ENSG00000159708	LRRC36	chr16_67378696_AC_A	chr16_67371032_A_AC	1	1
ENSG00000161996	WDR90	chr16_661900_GAGCC_G	chr16_651939_C_CCCAGCTGGAGGCCTCTGACATCCACACGGCTGCTGCCGGCA	1	1
ENSG00000166558	SLC38A8	chr16_84017186_CA_C	chr16_84042041_TC_T	1	1
ENSG00000168418	KCNG4	chr16_84236729_C_T	chr16_84236843_GC_G	1	1
ENSG00000169340	PDILT	chr16_20399284_ATCCAGAGTAGG_A	chr16_20369490_A_G	1	1
ENSG00000185615	PDIA2	chr16_286380_CCT_C	chr16_286381_CT_C	0.518	0.844
ENSG00000188897	AC099489.1	chr16_11384894_G_GCCAGAGGC	chr16_11384309_AAGGCCAGCGGATATGCCTGTGGGGAAG_A	1	1
ENSG00000197912	SPG7	chr16_89546656_AGGAGAGGCG_A	chr16_89550502_A_T	0.862	0.999
ENSG00000197912	SPG7	chr16_89530779_G_T	chr16_89550502_A_T	1	1
ENSG00000277481	PKD1L3	chr16_71979913_C_T	chr16_71967167_C_T	1	1
ENSG00000004139	SARM1	chr17_28372097_G_GGCCGGGC	chr17_28385277_T_A	1	1
ENSG00000006788	MYH13	chr17_10357828_C_T	chr17_10312590_TG_T	1	1
ENSG00000007174	DNAH9	chr17_11932101_C_T	chr17_11598655_G_T	1	1
ENSG00000007174	DNAH9	chr17_11854429_G_C	chr17_11969338_AC_A	1	1
ENSG00000007174	DNAH9	chr17_11942486_G_A	chr17_11756677_G_A	1	1
ENSG00000007174	DNAH9	chr17_11640385_G_A	chr17_11923813_G_A	1	1
ENSG00000007174	DNAH9	chr17_11598799_CT_C	chr17_11821972_TG_T	1	1
ENSG00000007174	DNAH9	chr17_11932068_C_CT	chr17_11693972_T_G	1	1
ENSG00000068097	HEATR6	chr17_60069722_G_A	chr17_60044087_C_CG	1	1
ENSG00000070366	SMG6	chr17_2061503_G_A	chr17_2292950_G_A	1	0.668
ENSG00000091536	MYO15A	chr17_18143580_G_A	chr17_18148570_T_A	1	1
ENSG00000091536	MYO15A	chr17_18157877_C_T	chr17_18149488_TCAGA_T	1	1
ENSG00000091536	MYO15A	chr17_18143580_G_A	chr17_18148570_T_A	1	1
ENSG00000091536	MYO15A	chr17_18151259_T_TA	chr17_18150428_G_A	1	0.999
ENSG00000092929	UNC13D	chr17_75834092_ACTCC_A	chr17_75836082_GCA_G	1	0.699
ENSG00000108469	RECQL5	chr17_75627694_T_C	chr17_75629082_CT_C	1	1
ENSG00000108556	CHRNE	chr17_4901171_GATGGCCC_G	chr17_4899528_GA_G	1	1
ENSG00000109061	MYH1	chr17_10514078_G_A	chr17_10514105_TC_T	1	1
ENSG00000109061	MYH1	chr17_10516039_C_T	chr17_10508475_G_GC	1	1
ENSG00000121101	TEX14	chr17_58599484_C_A	chr17_58573309_C_T	0.529	1
ENSG00000125414	MYH2	chr17_10542874_C_T	chr17_10533379_G_A	1	1
ENSG00000129219	PLD2	chr17_4817184_C_A	chr17_4814479_G_T	1	1
ENSG00000129219	PLD2	chr17_4822857_G_A	chr17_4814479_G_T	1	1
ENSG00000133020	MYH8	chr17_10401363_TG_T	chr17_10392993_C_CA	1	1
ENSG00000141219	C17orf80	chr17_73242258_C_T	chr17_73242352_G_A	1	1
ENSG00000141258	SGSM2	chr17_2373515_T_C	chr17_2375609_C_T	1	1
ENSG00000141338	ABCA8	chr17_68875645_G_A	chr17_68906101_T_TCA	1	1
ENSG00000141338	ABCA8	chr17_68906101_T_TCA	chr17_68932511_T_TG	1	1
ENSG00000141497	ZMYND15	chr17_4744216_C_CA	chr17_4740840_C_T	1	1
ENSG00000154025	SLC5A10	chr17_18971021_C_T	chr17_18952223_CA_C	1	1
ENSG00000154025	SLC5A10	chr17_18952223_CA_C	chr17_18971021_C_T	1	1
ENSG00000154263	ABCA10	chr17_69192591_G_A	chr17_69155026_AAC_A	1	1
ENSG00000154265	ABCA5	chr17_69256271_C_CTATACCTATTTTTAGATATAT	chr17_69256269_T_TTATG	1	0.836
ENSG00000161542	PRPSAP1	chr17_76312955_CCT_C	chr17_76311701_CTAGTCACACAGTGATGGA_C	1	1
ENSG00000167107	ACSF2	chr17_50426904_G_C	chr17_50460675_A_G	1	1
ENSG00000167258	CDK12	chr17_39470877_A_C	chr17_39470877_A_G	0.622	0.644
ENSG00000167447	SMG8	chr17_59210663_CTCTG_C	chr17_59210847_C_CT	0.768	1
ENSG00000167524	RSKR	chr17_28613469_T_TA	chr17_28613261_C_T	1	1
ENSG00000167880	EVPL	chr17_76018107_G_A	chr17_76018588_G_A	1	1
ENSG00000170160	CCDC144A	chr17_16690411_G_A	chr17_16734718_ATCTCT_A	1	1
ENSG00000179148	ALOXE3	chr17_8115020_C_CAGAA	chr17_8096789_G_T	1	1
ENSG00000181481	RNF135	chr17_30998791_GC_G	chr17_30988049_C_T	1	1
ENSG00000183011	NAA38	chr17_7857257_C_T	chr17_7857295_C_T	1	1
ENSG00000184060	ADAP2	chr17_30923071_G_A	chr17_30954492_CA_C	1	1
ENSG00000186532	SMYD4	chr17_1787560_C_CAA	chr17_1800584_GT_G	1	1
ENSG00000186532	SMYD4	chr17_1800778_CTG_C	chr17_1781315_G_GT	1	1
ENSG00000187242	KRT12	chr17_40867161_G_T	chr17_40864959_A_T	1	0.767
ENSG00000187775	DNAH17	chr17_78426465_GGAGCAGCAGGT_G	chr17_78480682_A_T	1	1
ENSG00000187775	DNAH17	chr17_78454519_T_A	chr17_78552800_CTT_C	1	1
ENSG00000196169	KIF19	chr17_74354245_C_T	chr17_74353531_C_CT	1	1
ENSG00000196689	TRPV1	chr17_3573793_A_AG	chr17_3577127_TG_T	1	1
ENSG00000198920	KIAA0753	chr17_6628385_CTT_C	chr17_6622881_C_T	1	1
ENSG00000240505	TNFRSF13B	chr17_16948978_G_GT	chr17_16940378_G_T	1	1
ENSG00000258472	AC005726.1	chr17_28613469_T_TA	chr17_28613261_C_T	1	1
ENSG00000264424	MYH4	chr17_10461056_T_G	chr17_10452415_C_A	1	1
ENSG00000270379	HEATR9	chr17_35856774_TC_T	chr17_35864811_G_A	1	1
ENSG00000276231	PIK3R6	chr17_8836869_AC_A	chr17_8803430_C_T	1	1
ENSG00000276231	PIK3R6	chr17_8838648_C_T	chr17_8828793_G_A	1	1
ENSG00000278311	GGNBP2	chr17_36586161_AG_A	chr17_36586163_AAG_A	0.5	0.996
ENSG00000046604	DSG2	chr18_31538862_TCA_T	chr18_31535273_T_A	0.871	1
ENSG00000060069	CTDP1	chr18_79717900_TG_T	chr18_79718018_T_C	1	1
ENSG00000075643	MOCOS	chr18_36199682_G_C	chr18_36213402_C_T	1	1
ENSG00000075643	MOCOS	chr18_36199682_G_C	chr18_36213402_C_T	1	1
ENSG00000154864	PIEZO2	chr18_10681660_C_T	chr18_10759873_G_A	1	0.816
ENSG00000167210	LOXHD1	chr18_46545335_CAA_C	chr18_46566390_GC_G	1	1
ENSG00000180777	ANKRD30B	chr18_14752978_TG_T	chr18_14848817_C_T	0.999	1
ENSG00000186814	ZSCAN30	chr18_35264028_G_A	chr18_35253718_AT_A	1	1
ENSG00000037757	MRI1	chr19_13768560_G_A	chr19_13765097_CGGTCCGGGAGA_C	1	1
ENSG00000064687	ABCA7	chr19_1049418_G_GC	chr19_1041509_G_A	1	1
ENSG00000064687	ABCA7	chr19_1055304_CCTGT_C	chr19_1058728_C_T	1	1
ENSG00000080031	PTPRH	chr19_55206812_G_A	chr19_55206803_TTG_T	1	1
ENSG00000090661	CERS4	chr19_8261709_C_A	chr19_8256711_G_T	1	1
ENSG00000099338	CATSPERG	chr19_38343673_AAGAT_A	chr19_38362786_C_A	1	1
ENSG00000099338	CATSPERG	chr19_38343673_AAGAT_A	chr19_38362786_C_A	1	1
ENSG00000104808	DHDH	chr19_48936172_TC_T	chr19_48939498_T_A	1	1
ENSG00000104823	ECH1	chr19_38831721_G_A	chr19_38817483_G_A	0.705	1
ENSG00000104892	KLC3	chr19_45346622_G_GC	chr19_45348913_C_T	1	1
ENSG00000104892	KLC3	chr19_45346718_C_CG	chr19_45348893_GC_G	1	1
ENSG00000105137	SYDE1	chr19_15110186_CCACTGCGAGGGGGG_C	chr19_15110320_CA_C	1	0.698
ENSG00000105398	SULT2A1	chr19_47882164_T_TA	chr19_47882084_C_CG	1	1
ENSG00000125498	KIR2DL1	chr19_54782976_T_TTCAC	chr19_54782972_CT_C	0.515	0.506
ENSG00000125731	SH2D3A	chr19_6755070_G_A	chr19_6763696_C_CG	1	0.82
ENSG00000126453	BCL2L12	chr19_49667089_C_T	chr19_49666049_CG_C	1	1
ENSG00000127507	ADGRE2	chr19_14752337_C_A	chr19_14766285_C_T	1	1
ENSG00000127507	ADGRE2	chr19_14743419_C_T	chr19_14766285_C_T	1	1
ENSG00000130158	DOCK6	chr19_11200346_GC_G	chr19_11235665_G_T	1	1
ENSG00000130529	TRPM4	chr19_49166054_C_CA	chr19_49211082_CGGGAGGTGA_C	1	1
ENSG00000130529	TRPM4	chr19_49200394_A_T	chr19_49196473_GGTCCC_G	1	1
ENSG00000130812	ANGPTL6	chr19_10093793_G_C	chr19_10093401_C_T	1	1
ENSG00000142405	NLRP12	chr19_53811203_G_GT	chr19_53824168_G_A	1	1
ENSG00000142405	NLRP12	chr19_53810844_C_T	chr19_53809805_G_C	1	1
ENSG00000142449	FBN3	chr19_8145876_G_A	chr19_8097319_T_TG	1	1
ENSG00000160953	PWWP3A	chr19_1356420_C_T	chr19_1356440_G_A	1	1
ENSG00000161270	NPHS1	chr19_35851608_CAG_C	chr19_35831052_C_A	0.522	1
ENSG00000170848	PSG6	chr19_42916263_G_A	chr19_42916176_G_A	1	1
ENSG00000171295	ZNF440	chr19_11831906_C_T	chr19_11831643_GC_G	1	1
ENSG00000171295	ZNF440	chr19_11830616_G_A	chr19_11830410_G_A	1	1
ENSG00000171804	WDR87	chr19_37894510_TC_T	chr19_37893638_TAAAGG_T	1	1
ENSG00000173572	NLRP13	chr19_55912497_C_CA	chr19_55913144_T_TA	1	1
ENSG00000177558	FAM187B	chr19_35228053_G_A	chr19_35228043_AC_A	1	1
ENSG00000179709	NLRP8	chr19_55955727_CTT_C	chr19_55954625_AC_A	1	1
ENSG00000181143	MUC16	chr19_8974576_G_T	chr19_8961774_TG_T	1	1
ENSG00000181143	MUC16	chr19_8974370_CA_C	chr19_8937853_AAC_A	1	1
ENSG00000181143	MUC16	chr19_8950720_TC_T	chr19_8977612_ACT_A	1	1
ENSG00000186326	RGS9BP	chr19_32676923_GC_G	chr19_32676917_C_CTGTGGCCCTA;chr19_32676927_C_CG;	0.558	1;0.659;
ENSG00000188039	NWD1	chr19_16744600_T_TG	chr19_16797842_G_T	1	1
ENSG00000197841	ZNF181	chr19_34739182_A_AT	chr19_34739622_G_A	0.997	1
ENSG00000198028	ZNF560	chr19_9466867_G_A	chr19_9466853_G_T	1	1
ENSG00000198046	ZNF667	chr19_56441277_TGTCGAATAAG_T	chr19_56441197_G_A	1	1
ENSG00000205517	RGL3	chr19_11416060_G_A	chr19_11405399_A_AGGAGAAGTTCCGCAGTTCTC	1	1
ENSG00000205517	RGL3	chr19_11406432_A_ATCCACTTCTCCAGCCGCTGCGCC	chr19_11397456_G_A	1	1
ENSG00000205517	RGL3	chr19_11397516_G_A	chr19_11406426_A_ATGCGGATCCACTTCTCCAGCCGC	1	1
ENSG00000231924	PSG1	chr19_42877912_C_T	chr19_42868801_G_A	1	1
ENSG00000231924	PSG1	chr19_42871766_C_G	chr19_42868801_G_A	0.715	1
ENSG00000243137	PSG4	chr19_43203885_C_T	chr19_43194454_G_A	1	1
ENSG00000254521	SIGLEC12	chr19_51499696_AG_A	chr19_51498084_G_A	1	0.999
ENSG00000269547	AC011455.2	chr19_38942682_C_T	chr19_38921400_T_TCTCC	1	1
ENSG00000275395	FCGBP	chr19_39872582_G_A	chr19_39915200_G_C	1	1
ENSG00000078814	MYH7B	chr20_34987648_C_A	chr20_34997311_GAGAAGCAGCGTGC_G	1	1
ENSG00000078814	MYH7B	chr20_34991122_G_A	chr20_34987648_C_A	1	1
ENSG00000101311	FERMT1	chr20_6085085_T_TCA	chr20_6085080_GTC_G	1	0.954
ENSG00000132793	LPIN3	chr20_41349158_GC_G	chr20_41354711_C_T	1	1
ENSG00000149451	ADAM33	chr20_3674772_C_A	chr20_3681931_ACTGGC_A	1	1
ENSG00000142173	COL6A2	chr21_46121123_GGTCA_G	chr21_46122147_C_T	1	0.515
ENSG00000142185	TRPM2	chr21_44439131_G_A	chr21_44406705_C_T	1	0.527
ENSG00000142185	TRPM2	chr21_44439131_G_A	chr21_44406705_C_T	1	0.999
ENSG00000142185	TRPM2	chr21_44435203_C_A	chr21_44439131_G_A	0.973	1
ENSG00000142185	TRPM2	chr21_44405941_CCT_C	chr21_44364276_GA_G	0.999	1
ENSG00000142197	DOP1B	chr21_36237282_G_A	chr21_36231026_G_T	1	1
ENSG00000142197	DOP1B	chr21_36231026_G_T	chr21_36245184_G_A	1	1
ENSG00000154646	TMPRSS15	chr21_18352942_TA_T	chr21_18343504_A_C	1	1
ENSG00000160224	AIRE	chr21_44289773_C_T	chr21_44292403_T_C	1	1
ENSG00000175894	TSPEAR	chr21_44521921_G_A	chr21_44531087_G_A	0.501	1
ENSG00000100106	TRIOBP	chr22_37724417_C_T	chr22_37735350_G_T	1	1
ENSG00000138964	PARVG	chr22_44190667_G_T	chr22_44183364_TC_T	1	1
ENSG00000184983	NDUFA6	chr22_42090723_G_A	chr22_42090735_TC_T	0.547	1
ENSG00000186976	EFCAB6	chr22_43678090_G_T	chr22_43711474_C_T	1	1
ENSG00000186976	EFCAB6	chr22_43678090_G_T	chr22_43711474_C_T	0.998	0.946
ENSG00000187860	CCDC157	chr22_30369604_G_A	chr22_30373921_A_G	1	1
ENSG00000196236	XPNPEP3	chr22_40882066_C_T	chr22_40909120_A_G	0.877	1
ENSG00000198089	SFI1	chr22_31611199_C_T	chr22_31580345_A_ACCAG	1	1
ENSG00000198089	SFI1	chr22_31557061_T_C	chr22_31528832_C_T	1	1
ENSG00000242247	ARFGAP3	chr22_42799104_G_A	chr22_42834321_C_T	1	1

## Sheet: Missense_compound_het_per_gene
Missense compound heterozygous events on the UK Biobank (WES) across human protein-coding genes. "num_ch_events" is the number of individuals with compound heterozygosity for that gene; "num_inds_2_mut" is the number of individuals with at least two mutations in any of the two copies of the gene; "expected_ch" is the expected number of individuals with compound heterozygous events, based their nu…
gene_id	gene_symbol	num_ch_events	num_inds_2_mut	expected_ch	essential_in_mice_georgi2013	essential_gnomad_karczewski2020	essential_adam_vincenti2021	essential_in_culture_hart2014	essential_crispr_hart2017	non_essential_in_culture_hart2014	homozygous_lof_tolerant_karczewski2020	non_essential_gnomad_karczewski2020
ENSG00000155657	TTN	11846	29894	16942.5	1	0	0	0	0	0	1	0
ENSG00000154358	OBSCN	2689	6748	3581.43	0	0	0	0	0	0	0	0
ENSG00000117983	MUC5B	2563	5466	3130.51	0	1	0	0	0	0	0	0
ENSG00000181143	MUC16	2524	6912	3679.66	0	0	0	0	0	0	0	0
ENSG00000143631	FLG	2272	6594	3670.36	1	0	0	0	0	0	0	0
ENSG00000178209	PLEC	2083	5745	2995.25	1	0	0	0	0	0	0	0
ENSG00000145113	MUC4	2066	4595	2562.3	0	0	0	0	0	0	0	0
ENSG00000185567	AHNAK2	1923	6098	3392.23	0	0	0	0	0	0	0	0
ENSG00000008710	PKD1	1615	3737	1931.94	1	1	0	0	0	0	0	0
ENSG00000130702	LAMA5	1135	2536	1311.5	1	0	0	0	0	0	0	0
ENSG00000131018	SYNE1	1119	3077	1598.12	1	0	0	0	0	0	0	0
ENSG00000183091	NEB	816	2976	1576.62	1	0	0	0	0	0	0	0
ENSG00000187775	DNAH17	789	1978	1020.75	0	0	0	0	0	0	0	0
ENSG00000124942	AHNAK	782	3065	1607.24	0	0	0	0	0	0	0	0
ENSG00000103335	PIEZO1	710	2332	1187.5	0	0	0	0	0	0	0	0
ENSG00000142798	HSPG2	692	1926	986.438	1	0	0	0	0	0	0	0
ENSG00000175820	CCDC168	689	2073	1077.5	0	0	0	0	0	0	0	0
ENSG00000169876	MUC17	642	2619	1468.98	0	0	0	0	0	1	1	1
ENSG00000148357	HMCN2	590	1422	722	0	0	0	0	0	0	0	0
ENSG00000105877	DNAH11	556	1495	758.625	0	0	0	0	0	0	0	0
ENSG00000107736	CDH23	523	1170	597	0	0	0	0	0	0	0	0
ENSG00000164199	ADGRV1	522	1486	753	0	0	0	0	0	0	0	0
ENSG00000137877	SPTBN5	518	1549	915.875	0	0	0	0	0	0	1	0
ENSG00000196557	CACNA1H	515	1098	559.25	0	0	0	0	0	0	0	0
ENSG00000188738	FSIP2	506	1488	770.5	0	0	0	0	0	0	0	0
ENSG00000083857	FAT1	502	1246	654.875	1	0	0	0	0	0	0	0
ENSG00000197915	HRNR	496	1930	1083.59	0	0	0	0	0	0	0	0
ENSG00000225614	ZNF469	486	1183	601.344	0	0	0	0	0	0	0	0
ENSG00000173821	RNF213	484	1008	520.188	0	0	0	0	0	0	0	0
ENSG00000188162	OTOG	471	1179	605.625	0	0	0	0	0	0	1	0
ENSG00000130589	HELZ2	468	1031	523.875	0	0	0	0	0	0	1	0
ENSG00000196159	FAT4	462	1315	668.125	1	1	0	0	0	0	0	0
ENSG00000261150	EPPK1	457	1770	909.625	0	0	0	0	0	0	1	0
ENSG00000114841	DNAH1	456	810	412.125	0	0	0	0	0	0	0	0
ENSG00000159433	STARD9	453	1461	744.75	0	0	0	0	0	0	0	0
ENSG00000039139	DNAH5	446	1147	598.688	1	0	0	0	0	0	1	0
ENSG00000183638	RP1L1	427	1356	714.75	0	0	0	0	0	1	1	1
ENSG00000167548	KMT2D	427	826	423.625	0	1	0	0	0	0	0	0
ENSG00000179532	DNHD1	410	919	476.25	0	0	0	0	0	0	0	0
ENSG00000160299	PCNT	410	1950	995	0	0	0	0	0	0	0	0
ENSG00000197653	DNAH10	401	1085	566	0	0	0	0	0	0	0	0
ENSG00000183914	DNAH2	396	897	454	0	0	0	0	0	0	0	0
ENSG00000091536	MYO15A	387	999	506.125	0	0	0	0	0	0	0	0
ENSG00000081479	LRP2	385	1382	731.625	1	1	0	0	0	0	0	0
ENSG00000179869	ABCA13	379	1178	594.125	0	0	0	0	0	0	1	0
ENSG00000167978	SRRM2	378	939	477	0	1	0	0	0	0	0	0
ENSG00000196218	RYR1	376	921	468.25	1	0	0	0	0	0	0	0
ENSG00000182095	TNRC18	371	849	445.125	0	0	0	0	0	0	0	0
ENSG00000163395	IGFN1	362	1387	720.469	0	0	0	0	0	0	1	0
ENSG00000058453	CROCC	354	1131	585.875	0	0	0	0	0	0	0	0
ENSG00000007174	DNAH9	348	1156	604	0	0	0	0	0	0	1	0
ENSG00000112159	MDN1	347	911	468	0	0	1	0	1	0	0	0
ENSG00000171811	CFAP46	345	975	493.5	0	0	0	0	0	0	0	0
ENSG00000115423	DNAH6	344	1529	772.875	0	0	0	0	0	0	0	0
ENSG00000165323	FAT3	338	1273	743.938	0	1	0	0	0	0	0	0
ENSG00000205277	MUC12	337	1406	751.375	0	0	0	0	0	0	0	0
ENSG00000138759	FRAS1	330	1512	790.75	1	0	0	0	0	0	1	0
ENSG00000198838	RYR3	319	876	443.375	0	0	0	0	0	0	0	0
ENSG00000075275	CELSR1	319	586	297.5	1	1	0	0	0	0	0	0
ENSG00000253729	PRKDC	302	606	308.75	1	1	0	1	0	0	0	0
ENSG00000146839	ZAN	299	895	481.531	0	0	0	0	0	1	0	1
ENSG00000127603	MACF1	297	572	289.5	1	1	0	0	0	0	0	0
ENSG00000163359	COL6A3	295	868	438.25	0	0	0	0	0	0	0	0
ENSG00000086570	FAT2	291	615	358.344	0	0	0	0	0	0	0	0
ENSG00000205038	PKHD1L1	287	857	450.375	0	0	0	0	0	0	1	0
ENSG00000084674	APOB	283	581	297.812	1	0	0	0	0	0	0	0
ENSG00000124721	DNAH8	280	450	226.75	0	0	0	0	0	0	1	0
ENSG00000275395	FCGBP	273	1362	696.625	0	0	0	0	0	0	1	0
ENSG00000164061	BSN	272	684	345	0	1	0	0	0	0	0	0
ENSG00000187545	PRAMEF10	267	937	557.438	0	0	0	0	0	0	0	0
ENSG00000148773	MKI67	258	750	420.5	0	0	0	0	0	0	0	0
ENSG00000065526	SPEN	257	477	241	1	1	0	0	0	0	0	0
ENSG00000173546	CSPG4	251	608	311	0	0	0	0	0	0	0	0
ENSG00000128815	WDFY4	246	492	248	0	0	0	0	0	0	0	0
ENSG00000142449	FBN3	243	499	252	0	0	0	0	0	0	0	0
ENSG00000070182	SPTB	239	436	220.75	1	1	0	0	0	0	0	0
ENSG00000066735	KIF26A	236	555	279	1	0	0	0	0	0	0	0
ENSG00000118997	DNAH7	231	603	310.25	0	0	0	0	0	0	1	0
ENSG00000166341	DCHS1	229	799	404.5	1	1	0	0	0	0	0	0
ENSG00000053747	LAMA3	229	596	300.5	0	0	0	0	0	0	0	0
ENSG00000128731	HERC2	228	563	283	1	1	0	0	0	0	0	0
ENSG00000036448	MYOM2	225	678	340.5	0	0	0	0	0	0	1	0
ENSG00000048707	VPS13D	224	363	185.875	1	0	0	0	0	0	0	0
ENSG00000188157	AGRN	224	1006	508.25	1	0	0	0	0	0	0	0
ENSG00000135636	DYSF	223	559	282	0	0	0	0	0	0	0	0
ENSG00000100106	TRIOBP	221	1515	791.125	1	0	0	0	0	0	0	0
ENSG00000116127	ALMS1	216	629	319	0	0	0	0	0	0	0	0
ENSG00000187240	DYNC2H1	216	665	336	1	0	0	0	0	0	0	0
ENSG00000196498	NCOR2	215	413	207.25	1	1	0	0	0	0	0	0
ENSG00000042781	USH2A	214	748	376.25	0	0	0	0	0	0	1	0
ENSG00000132549	VPS13B	212	1013	512.75	0	0	0	0	0	0	0	0
ENSG00000137474	MYO7A	212	351	177.25	0	0	0	0	0	0	0	0
ENSG00000114270	COL7A1	211	450	225.5	1	0	0	0	0	0	0	0
ENSG00000008300	CELSR3	209	366	184.75	1	1	0	0	0	0	1	0
ENSG00000170776	AKAP13	209	505	257.875	0	0	0	0	0	0	0	0
ENSG00000118898	PPL	209	529	271.625	0	0	0	0	0	0	1	0
ENSG00000064687	ABCA7	207	567	285.625	0	0	0	0	0	0	1	0
ENSG00000186472	PCLO	205	835	422	0	1	0	0	0	0	0	0
ENSG00000167522	ANKRD11	205	440	224.5	1	1	0	0	0	0	0	0
ENSG00000152818	UTRN	204	381	192	0	0	0	0	0	0	1	0
ENSG00000184956	MUC6	203	647	324.875	0	0	0	0	0	0	1	0
ENSG00000100241	SBF1	203	551	278.5	1	1	0	0	0	0	0	0
ENSG00000149256	TENM4	201	429	216.625	1	1	0	0	0	0	0	0
ENSG00000055609	KMT2C	197	819	423.75	1	1	0	0	0	0	0	0
ENSG00000182871	COL18A1	194	1262	642.625	0	0	0	0	0	0	0	0
ENSG00000106772	PRUNE2	192	469	241.25	0	0	0	0	0	0	0	0
ENSG00000197410	DCHS2	190	931	476.5	0	0	0	0	0	0	1	0
ENSG00000189056	RELN	190	284	143.125	1	1	0	0	0	0	0	0
ENSG00000164309	CMYA5	187	1308	685	0	0	0	0	0	0	0	0
ENSG00000120952	PRAMEF2	184	439	303.617	0	0	0	0	0	1	0	1
ENSG00000066279	ASPM	183	432	249.031	0	0	0	0	0	0	0	0
ENSG00000145362	ANK2	178	372	186.5	1	1	0	0	0	0	0	0
ENSG00000001626	CFTR	178	277	141.25	1	0	0	0	0	0	0	0
ENSG00000165124	SVEP1	176	611	309.25	0	1	0	0	0	0	0	0
ENSG00000015133	CCDC88C	174	645	327	0	0	0	0	0	0	0	0
ENSG00000107611	CUBN	171	436	219.75	1	0	0	0	0	0	1	0
ENSG00000148400	NOTCH1	169	341	171.75	1	1	0	0	0	0	0	0
ENSG00000143669	LYST	168	308	155.5	0	0	0	0	0	0	0	0
ENSG00000151835	SACS	168	391	203.5	0	0	0	0	0	0	0	0
ENSG00000204740	MALRD1	167	405	206	0	0	0	0	0	0	0	0
ENSG00000121904	CSMD2	164	325	164.875	0	0	0	0	0	0	0	0
ENSG00000074755	ZZEF1	162	294	148	0	0	0	0	0	0	0	0
ENSG00000127481	UBR4	161	1264	639.25	1	1	1	0	0	0	0	0
ENSG00000198626	RYR2	161	304	153.875	1	1	0	0	0	0	0	0
ENSG00000239810	PRAMEF11	160	681	447.219	0	0	0	0	0	0	0	0
ENSG00000187908	DMBT1	160	345	178.75	1	0	0	0	0	0	1	0
ENSG00000171804	WDR87	160	352	179.5	0	0	0	0	0	0	1	0
ENSG00000151914	DST	157	453	230.25	1	1	0	0	0	0	0	0
ENSG00000150893	FREM2	156	383	196.25	1	0	0	0	0	0	0	0
ENSG00000188827	SLX4	156	468	236.875	1	0	0	0	0	0	0	0
ENSG00000099821	POLRMT	155	261	130.75	0	0	0	0	1	0	0	0
ENSG00000105429	MEGF8	154	548	275.5	0	0	0	0	0	0	0	0
ENSG00000143126	CELSR2	153	256	129.75	0	1	0	0	0	0	0	0
ENSG00000072195	SPEG	152	345	173	1	0	0	0	0	0	0	0
ENSG00000010327	STAB1	150	375	188.5	0	0	0	0	0	0	0	0
ENSG00000095951	HIVEP1	150	637	391.25	0	1	0	0	0	0	0	0
ENSG00000140836	ZFHX3	150	451	230	0	1	0	0	0	0	0	0
ENSG00000132382	MYBBP1A	150	273	137.5	0	0	1	0	1	0	1	0
ENSG00000139618	BRCA2	149	366	191.625	1	0	0	0	0	0	0	0
ENSG00000127124	HIVEP3	148	227	113.5	0	0	0	0	0	0	0	0
ENSG00000159450	TCHH	148	605	306	0	0	0	0	0	0	0	0
ENSG00000185313	SCN10A	145	573	289.75	0	0	0	0	0	1	0	1
ENSG00000129566	TEP1	145	749	405.812	0	0	0	0	0	0	1	0
ENSG00000163554	SPTA1	144	1118	577.875	1	0	0	0	0	0	0	0
ENSG00000136068	FLNB	144	480	242	1	0	0	0	0	0	0	0
ENSG00000151150	ANK3	144	472	236.75	0	1	0	0	0	0	0	0
ENSG00000038219	BOD1L1	143	708	360	0	1	0	0	0	0	0	0
ENSG00000109501	WFS1	143	662	384.25	1	0	0	0	0	0	0	0
ENSG00000124782	RREB1	143	643	324	0	1	0	0	0	0	1	0
ENSG00000042832	TG	143	349	185.375	0	0	0	0	0	0	0	0
ENSG00000133863	TEX15	143	412	229.875	0	0	0	0	0	0	0	0
ENSG00000160957	RECQL4	143	489	245.75	0	0	0	0	0	0	0	0
ENSG00000138162	TACC2	143	338	179.875	0	0	0	0	0	0	0	0
ENSG00000127586	CHTF18	143	307	155.75	0	0	0	0	0	0	0	0
ENSG00000169994	MYO7B	142	451	248.75	0	0	0	0	0	0	0	0
ENSG00000124006	OBSL1	139	527	266.5	0	0	0	0	0	0	0	0
ENSG00000158683	PKD1L1	139	417	211	1	0	0	0	0	0	0	0
ENSG00000123384	LRP1	139	279	139.75	1	1	0	0	0	0	0	0
ENSG00000168016	TRANK1	138	255	127.5	0	0	0	0	0	0	1	0
ENSG00000136367	ZFHX2	138	321	161.75	0	0	0	0	0	0	0	0
ENSG00000167210	LOXHD1	137	493	249	0	0	0	0	0	0	0	0
ENSG00000157106	SMG1	136	251	126.5	0	1	1	0	0	0	0	0
ENSG00000153201	RANBP2	135	1061	536.125	1	1	0	1	0	0	0	0
ENSG00000272333	KMT2B	135	338	170.5	1	1	0	0	0	0	0	0
ENSG00000105357	MYH14	133	339	170.5	0	0	0	0	0	0	0	0
ENSG00000142197	DOP1B	133	432	218.25	0	0	0	0	0	0	0	0
ENSG00000162849	KIF26B	132	278	139.75	1	1	0	0	0	0	0	0
ENSG00000152580	IGSF10	131	414	223.125	0	0	0	0	0	0	1	0
ENSG00000154864	PIEZO2	131	418	210	0	0	0	0	0	0	0	0
ENSG00000169710	FASN	129	239	120.75	1	1	0	0	0	0	0	0
ENSG00000076555	ACACB	128	228	115	0	0	0	0	0	0	1	0
ENSG00000119285	HEATR1	127	628	315.25	0	1	1	1	1	0	0	0
ENSG00000080603	SRCAP	127	646	325.75	0	1	1	1	0	0	0	0
ENSG00000187741	FANCA	127	241	121.25	1	0	0	0	0	0	0	0
ENSG00000136011	STAB2	126	245	123.75	0	0	0	0	0	0	0	0
ENSG00000096696	DSP	124	210	106	1	1	0	0	0	0	0	0
ENSG00000197136	PCNX3	124	193	96.75	0	0	0	0	0	0	0	0
ENSG00000165684	SNAPC4	123	481	241.875	0	0	1	0	1	0	0	0
ENSG00000168502	MTCL1	123	255	128	0	0	0	0	0	0	0	0
ENSG00000164946	FREM1	122	278	140.5	1	0	0	0	0	0	0	0
ENSG00000130943	PKDREJ	122	379	204.875	0	0	0	0	0	0	0	0
ENSG00000168702	LRP1B	120	236	118.5	1	0	0	0	0	0	0	0
ENSG00000070047	PHRF1	120	242	124.25	0	0	0	0	0	0	0	0
ENSG00000070985	TRPM5	120	642	324.5	0	0	0	0	0	0	0	0
ENSG00000167880	EVPL	120	980	521.562	0	0	0	0	0	0	0	0
ENSG00000172752	COL6A5	119	607	305.625	0	0	0	0	0	0	1	0
ENSG00000125089	SH3TC1	119	247	127.5	0	0	0	0	0	0	1	0
ENSG00000177084	POLE	119	414	209.5	1	0	1	0	0	0	0	0
ENSG00000103657	HERC1	119	296	150.25	0	1	0	0	0	0	0	0
ENSG00000005379	TSPOAP1	119	861	433.75	0	0	0	0	0	0	0	0
ENSG00000008226	DLEC1	118	211	105.75	0	0	0	0	0	0	1	0
ENSG00000038382	TRIO	118	232	116.75	1	1	0	0	0	0	0	0
ENSG00000050555	LAMC3	118	384	198.75	0	0	0	0	0	0	0	0
ENSG00000137642	SORL1	118	194	97.75	0	0	0	0	0	0	0	0
ENSG00000157423	HYDIN	118	414	210	1	0	0	0	0	0	0	0
ENSG00000047936	ROS1	117	373	188	0	0	0	0	0	0	1	0
ENSG00000115760	BIRC6	116	395	199.75	1	1	0	1	0	0	0	0
ENSG00000130338	TULP4	116	685	344.25	0	1	0	0	0	0	0	0
ENSG00000188596	CFAP54	116	358	180	0	0	0	0	0	0	0	0
ENSG00000117724	CENPF	115	374	190.875	0	0	0	0	0	0	0	0
ENSG00000136378	ADAMTS7	115	1391	723.625	0	0	0	0	0	0	1	0
ENSG00000116721	PRAMEF1	114	273	185.225	0	0	0	0	0	1	0	1
ENSG00000204469	PRRC2A	114	200	100	0	1	0	0	0	0	0	0
ENSG00000164880	INTS1	114	302	153	1	0	1	0	1	0	0	0
ENSG00000129003	VPS13C	114	305	153.25	0	0	0	0	0	0	1	0
ENSG00000282034	AC106886.6	114	352	177	0	0	0	0	0	0	0	0
ENSG00000074181	NOTCH3	114	305	153.75	0	0	0	0	0	0	0	0
ENSG00000142173	COL6A2	114	222	112.75	0	0	0	0	0	0	0	0
ENSG00000105738	SIPA1L3	113	370	186	0	1	0	0	0	0	0	0
ENSG00000142185	TRPM2	113	246	123.75	0	0	0	0	0	0	0	0
ENSG00000183090	FREM3	112	251	129	0	0	0	0	0	0	1	0
ENSG00000160111	CPAMD8	112	175	88.5	0	0	0	0	0	0	0	0
ENSG00000142207	URB1	112	246	123.5	0	0	1	0	0	0	0	0
ENSG00000162591	MEGF6	111	221	112.5	0	0	0	0	0	0	1	0
ENSG00000111799	COL12A1	111	205	103	1	0	0	0	0	0	0	0
ENSG00000164694	FNDC1	111	242	121.25	0	0	0	0	0	0	0	0
ENSG00000091656	ZFHX4	111	300	150.75	0	1	0	0	0	0	0	0
ENSG00000115266	APC2	111	274	138.25	0	1	0	0	0	0	0	0
ENSG00000130158	DOCK6	111	342	173.25	0	0	0	0	0	0	1	0
ENSG00000153404	PLEKHG4B	110	605	305.5	0	0	0	0	0	0	1	0
ENSG00000112659	CUL9	110	161	81.25	0	0	0	0	0	0	1	0
ENSG00000181409	AATK	110	467	235.25	0	0	0	0	0	0	0	0
ENSG00000142609	CFAP74	109	428	214.5	0	0	0	0	0	0	0	0
ENSG00000181378	CFAP65	109	215	107.75	0	0	0	0	0	0	0	0
ENSG00000088827	SIGLEC1	109	292	164.75	0	0	0	0	0	0	1	0
ENSG00000138829	FBN2	108	227	114	0	1	0	0	0	0	0	0
ENSG00000136383	ALPK3	108	198	99.75	0	0	0	0	0	0	0	0
ENSG00000137857	DUOX1	108	280	140.25	0	0	0	0	0	0	0	0
ENSG00000038427	VCAN	107	295	150.375	1	1	0	0	0	0	0	0
ENSG00000131149	GSE1	106	351	176.875	0	1	0	0	0	0	0	0
ENSG00000131697	NPHP4	105	232	116.875	0	0	0	0	0	0	1	0
ENSG00000198198	SZT2	105	205	103.75	1	0	0	0	0	0	0	0
ENSG00000107186	MPDZ	105	223	112.5	0	0	0	0	0	0	0	0
ENSG00000123191	ATP7B	105	219	109.5	1	0	0	0	0	0	0	0
ENSG00000196878	LAMB3	104	229	115.75	1	0	0	0	0	0	0	0
ENSG00000165238	WNK2	104	182	91.75	0	1	0	0	0	0	0	0
ENSG00000069188	SDK2	104	479	241.25	0	0	0	0	0	0	0	0
ENSG00000163803	PLB1	103	269	135.25	0	0	0	0	0	0	0	0
ENSG00000117523	PRRC2C	102	443	222.75	0	1	0	0	0	0	0	0
ENSG00000107099	DOCK8	102	298	152.75	0	0	0	0	0	0	0	0
ENSG00000161996	WDR90	102	212	106.5	0	0	0	0	0	0	0	0
ENSG00000167716	WDR81	102	227	114.5	0	0	0	0	0	0	0	0
ENSG00000128159	TUBGCP6	102	297	150.75	0	0	1	0	1	0	1	0
ENSG00000183354	KIAA2026	101	798	402.875	0	0	0	0	0	0	0	0
ENSG00000166004	CEP295	101	164	85.5625	0	0	0	0	0	0	0	0
ENSG00000158486	DNAH3	101	305	153.25	0	0	0	0	0	0	0	0
ENSG00000128591	FLNC	100	223	112	1	1	0	0	0	0	0	0
ENSG00000105426	PTPRS	100	174	87.25	1	1	0	0	0	0	0	0
ENSG00000160460	SPTBN4	100	164	82.25	0	1	0	0	0	0	0	0
ENSG00000107290	SETX	99	204	104.625	0	0	0	0	0	0	0	0
ENSG00000148396	SEC16A	99	316	158	0	0	0	0	0	0	0	0
ENSG00000099814	CEP170B	98	259	130.25	0	0	0	0	0	0	0	0
ENSG00000140279	DUOX2	98	177	88.75	0	0	0	0	0	0	1	0
ENSG00000006283	CACNA1G	98	238	119.5	0	1	0	0	0	0	0	0
ENSG00000132470	ITGB4	98	189	95	1	0	0	0	0	0	0	0
ENSG00000041982	TNC	97	411	207.25	0	0	0	0	0	0	0	0
ENSG00000103197	TSC2	97	187	93.75	1	1	0	0	0	0	0	0
ENSG00000116032	GRIN3B	97	177	91.625	0	0	0	0	0	0	1	0
ENSG00000169962	TAS1R3	96	618	317.25	0	0	0	0	0	0	1	0
ENSG00000115155	OTOF	96	216	108.25	0	0	0	0	0	0	0	0
ENSG00000115464	USP34	96	317	159.25	0	1	0	0	0	0	0	0
ENSG00000214929	SPATA31D1	96	339	170.812	0	0	0	0	0	0	0	0
ENSG00000099381	SETD1A	95	160	80	0	1	1	0	0	0	0	0
ENSG00000162572	SCNN1D	94	236	123.25	0	0	0	0	0	0	0	0
ENSG00000080200	CRYBG3	94	277	144	0	0	0	0	0	0	0	0
ENSG00000029534	ANK1	94	223	111.75	1	1	0	0	0	0	0	0
ENSG00000149311	ATM	94	330	166.25	0	0	0	0	0	0	0	0
ENSG00000104093	DMXL2	94	151	76.25	0	1	0	0	0	0	0	0
ENSG00000128849	CGNL1	94	168	85.25	0	0	0	0	0	0	1	0
ENSG00000099331	MYO9B	94	195	97.75	0	1	0	0	0	0	0	0
ENSG00000134982	APC	93	638	329.5	1	1	0	0	0	0	0	0
ENSG00000226807	MROH5	93	189	94.5	0	0	0	0	0	0	0	0
ENSG00000090615	GOLGA3	93	893	450.375	0	0	0	0	0	0	0	0
ENSG00000166963	MAP1A	93	261	160.125	0	1	0	0	0	0	0	0
ENSG00000171914	TLN2	93	353	176.5	0	0	0	0	0	0	0	0
ENSG00000188897	AC099489.1	93	235	119.625	0	0	0	0	0	0	0	0
ENSG00000109061	MYH1	93	173	86.75	0	0	0	0	0	0	1	0
ENSG00000115970	THADA	92	429	217.5	0	0	0	0	0	0	1	0
ENSG00000151779	NBAS	92	986	497.25	0	0	0	0	0	0	0	0
ENSG00000168334	XIRP1	92	539	286.25	0	0	0	0	0	0	0	0
ENSG00000134160	TRPM1	92	257	131.75	0	0	0	0	0	1	0	1
ENSG00000171467	ZNF318	91	426	214.5	0	0	0	0	0	0	0	0
ENSG00000196576	PLXNB2	91	166	83	1	0	0	0	0	0	0	0
ENSG00000243156	MICAL3	91	166	83	0	0	0	0	0	0	0	0
ENSG00000075539	FRYL	90	209	104.75	0	0	0	0	0	0	0	0
ENSG00000261272	MUC22	90	293	149.75	0	0	0	0	0	0	0	0
ENSG00000122778	KIAA1549	90	220	110.5	0	0	0	0	0	0	0	0
ENSG00000197892	KIF13B	90	126	63.5	0	0	0	0	0	0	0	0
ENSG00000064270	ATP2C2	90	352	177.5	0	0	0	0	0	0	1	0
ENSG00000006788	MYH13	90	222	111	0	0	0	0	0	0	1	0
ENSG00000130723	PRRC2B	89	241	121.25	0	1	0	0	0	0	0	0
ENSG00000138119	MYOF	89	133	67.25	0	0	0	0	0	0	1	0
ENSG00000005810	MYCBP2	89	423	213.25	1	1	0	0	0	0	0	0
ENSG00000105278	ZFR2	89	341	194.125	0	0	0	0	0	0	0	0
ENSG00000218336	TENM3	88	296	148.5	0	1	0	0	0	0	0	0
ENSG00000096433	ITPR3	88	330	167	0	0	0	0	0	0	0	0
ENSG00000137337	MDC1	88	176	96.5625	0	0	0	0	0	0	0	0
ENSG00000060237	WNK1	88	201	100.75	1	1	0	0	0	0	0	0
ENSG00000119681	LTBP2	88	220	110.75	0	0	0	0	0	0	0	0
ENSG00000134775	FHOD3	88	182	91.25	0	0	0	0	0	0	0	0
ENSG00000101191	DIDO1	88	237	118.75	0	1	0	0	0	0	0	0
ENSG00000133454	MYO18B	88	319	162.25	1	0	0	0	0	0	0	0
ENSG00000158125	XDH	87	128	64	1	0	0	0	0	0	0	0
ENSG00000214595	EML6	87	369	185.75	0	0	0	0	0	0	0	0
ENSG00000175054	ATR	87	147	73.75	0	0	1	0	1	0	1	0
ENSG00000198589	LRBA	87	189	96.625	0	0	0	0	0	0	0	0
ENSG00000180113	TDRD6	87	272	141	0	0	0	0	0	0	0	0
ENSG00000178031	ADAMTSL1	87	255	128.25	0	0	0	0	0	0	0	0
ENSG00000167972	ABCA3	87	212	106.5	1	0	0	0	0	0	0	0
ENSG00000258366	RTEL1	87	149	74.5	1	0	0	0	0	0	0	0
ENSG00000177398	UMODL1	87	178	89.5	0	0	0	0	0	0	1	0
ENSG00000197386	HTT	86	260	130.75	0	1	0	0	0	0	0	0
ENSG00000188994	ZNF292	86	185	93	0	1	0	0	0	0	0	0
ENSG00000126883	NUP214	86	268	134.5	1	0	1	0	1	0	0	0
ENSG00000182253	SYNM	86	118	59.25	0	0	0	0	0	0	0	0
ENSG00000063169	BICRA	86	372	187.25	0	0	0	0	0	0	0	0
ENSG00000081248	CACNA1S	85	122	62	1	0	0	0	0	0	0	0
ENSG00000143520	FLG2	85	813	410.625	0	0	0	0	0	1	0	1
ENSG00000165899	OTOGL	85	516	342.5	0	0	0	0	0	0	1	0
ENSG00000079313	REXO1	85	141	73	0	0	0	0	0	0	0	0
ENSG00000100346	CACNA1I	85	127	63.5	0	1	0	0	0	0	0	0
ENSG00000204186	ZDBF2	84	177	94.75	0	0	0	0	0	0	0	0
ENSG00000173230	GOLGB1	84	166	84	0	0	0	0	0	0	0	0
ENSG00000107331	ABCA2	84	122	61	0	1	0	0	0	0	0	0
ENSG00000177943	MAMDC4	84	184	93.5	0	0	0	0	0	0	1	0
ENSG00000132510	KDM6B	84	138	69	1	1	0	0	0	0	0	0
ENSG00000176225	RTTN	84	320	162	1	0	0	0	0	0	0	0
ENSG00000130940	CASZ1	83	164	82.5	0	1	0	0	0	0	0	0
ENSG00000132182	NUP210	83	152	76	0	0	0	0	0	0	1	0
ENSG00000172037	LAMB2	83	318	160	0	0	0	0	0	0	0	0
ENSG00000206384	COL6A6	83	521	262.25	0	0	0	0	0	0	1	0
ENSG00000110046	ATG2A	83	123	63	0	0	0	0	0	0	0	0
ENSG00000103326	CAPN15	83	246	123.75	0	0	0	0	0	0	0	0
ENSG00000196208	GREB1	82	199	109.75	0	0	0	0	0	0	0	0
ENSG00000145555	MYO10	82	134	67	0	0	0	0	0	0	0	0
ENSG00000148843	PDCD11	82	458	230.25	0	0	1	0	0	0	0	0
ENSG00000171798	KNDC1	82	262	132.25	0	0	0	0	0	0	0	0
ENSG00000167395	ZNF646	82	353	183.375	0	0	0	0	0	0	0	0
ENSG00000277399	GPR179	82	473	256.125	0	0	0	0	0	0	1	0
ENSG00000163638	ADAMTS9	81	187	93.5	1	0	0	0	0	0	0	0
ENSG00000171316	CHD7	81	161	81.5	1	1	0	0	0	0	0	0
ENSG00000130653	PNPLA7	81	129	64.5	0	0	0	0	0	0	1	0
ENSG00000120549	KIAA1217	81	157	78.75	0	0	0	0	0	0	0	0
ENSG00000110237	ARHGEF17	81	325	163.25	0	0	0	0	0	0	0	0
ENSG00000120800	UTP20	81	637	357	0	0	1	0	1	0	0	0
ENSG00000184445	KNTC1	81	105	52.75	0	0	0	0	0	0	0	0
ENSG00000198707	CEP290	81	212	114	0	0	0	0	0	0	0	0
ENSG00000101605	MYOM1	81	156	79	0	0	0	0	0	0	0	0
ENSG00000197077	KIAA1671	81	340	171.25	0	0	0	0	0	0	0	0
ENSG00000248405	PRR5-ARHGAP8	81	194	97.25	0	0	0	0	0	0	1	0
ENSG00000106948	AKNA	80	219	116.875	0	0	0	0	0	0	0	0
ENSG00000112787	FBRSL1	80	177	89.5	0	0	0	0	0	0	0	0
ENSG00000174197	MGA	80	211	106.75	0	1	0	0	0	0	0	0
ENSG00000133392	MYH11	80	441	221	1	0	0	0	0	0	0	0
ENSG00000176771	NCKAP5	79	215	107.75	0	0	0	0	0	0	0	0
ENSG00000051341	POLQ	79	354	179.5	0	0	0	0	0	0	1	0
ENSG00000197603	CPLANE1	79	221	111.25	0	0	0	0	0	0	0	0
ENSG00000130635	COL5A1	79	270	135.75	1	1	0	0	0	0	0	0
ENSG00000196739	COL27A1	79	124	62.5	0	0	0	0	0	0	0	0
ENSG00000091262	ABCC6	79	240	121.25	0	0	0	0	0	0	0	0
ENSG00000185038	MROH2A	78	208	105	0	0	0	0	0	0	1	0
ENSG00000164151	ICE1	78	258	135.625	0	0	0	0	0	0	0	0
ENSG00000140534	TICRR	78	498	251	0	0	1	0	1	0	0	0
ENSG00000143382	ADAMTSL4	77	193	97.25	0	0	0	0	0	0	1	0
ENSG00000196862	RGPD4	77	498	342.562	0	0	0	0	0	0	0	0
ENSG00000187609	EXD3	77	180	90.5	0	0	0	0	0	0	0	0
ENSG00000104133	SPG11	77	179	90	0	0	0	0	0	0	0	0
ENSG00000154175	ABI3BP	76	181	91.25	0	0	0	0	0	0	1	0
ENSG00000009413	REV3L	76	272	137	1	1	0	0	0	0	0	0
ENSG00000044090	CUL7	76	137	70.25	1	0	0	0	0	0	0	0
ENSG00000124574	ABCC10	76	372	186.5	0	0	0	0	0	0	1	0
ENSG00000146530	VWDE	76	210	111.5	0	0	0	0	0	0	1	0
ENSG00000164796	CSMD3	76	241	120.5	0	0	0	0	0	0	0	0
ENSG00000140521	POLG	76	256	129.5	1	0	0	0	0	0	0	0
ENSG00000157766	ACAN	76	251	126.25	1	1	0	0	0	0	0	0
ENSG00000142949	PTPRF	75	284	143.25	0	1	0	0	0	0	0	0
ENSG00000203710	CR1	75	191	97.875	0	0	0	0	0	0	1	0
ENSG00000206530	CFAP44	75	147	73.75	0	0	0	0	0	0	0	0
ENSG00000152582	SPEF2	75	171	85.75	1	0	0	0	0	0	0	0
ENSG00000130396	AFDN	75	114	57	0	0	0	0	0	0	0	0
ENSG00000109927	TECTA	75	128	64	0	0	0	0	0	0	1	0
ENSG00000119596	YLPM1	75	148	74	0	1	0	0	0	0	0	0
ENSG00000256463	SALL3	75	467	235	1	0	0	0	0	0	0	0
ENSG00000160321	ZNF208	75	244	125.25	0	0	0	0	0	0	0	0
ENSG00000108021	TASOR2	74	341	171.25	0	0	0	0	0	0	0	0
ENSG00000168014	C2CD3	74	464	236.875	1	0	0	0	0	0	0	0
ENSG00000072121	ZFYVE26	74	238	119.75	0	0	0	0	0	0	0	0
ENSG00000183530	PRR14L	74	287	177.25	0	0	0	0	0	0	0	0
ENSG00000226321	CROCC2	73	336	173.5	0	0	0	0	0	0	0	0
ENSG00000154783	FGD5	73	137	69	0	1	0	0	0	0	0	0
ENSG00000109625	CPZ	73	220	112.5	0	0	0	0	0	0	0	0
ENSG00000196422	PPP1R26	73	147	73.5	0	0	0	0	0	0	0	0
ENSG00000168970	JMJD7-PLA2G4B	73	186	93.75	0	0	0	0	0	0	0	0
ENSG00000007314	SCN4A	73	299	151	1	0	0	0	0	0	0	0
ENSG00000241484	ARHGAP8	73	169	84.75	0	0	0	0	0	0	1	0
ENSG00000144426	NBEAL1	72	170	87	0	0	0	0	0	0	0	0
ENSG00000129422	MTUS1	72	599	300.25	0	0	0	0	0	0	0	0
ENSG00000171988	JMJD1C	72	390	196	0	1	0	1	0	0	0	0
ENSG00000110723	EXPH5	72	196	111.438	0	0	0	0	0	0	0	0
ENSG00000166813	KIF7	72	147	73.75	1	0	0	0	0	0	0	0
ENSG00000115414	FN1	71	119	59.5	1	0	0	0	0	0	0	0
ENSG00000169031	COL4A3	71	214	107	0	0	0	0	0	0	0	0
ENSG00000013288	MAN2B2	71	178	89.25	0	0	0	0	0	0	1	0
ENSG00000122728	TAF1L	71	228	114.5	0	0	0	0	0	0	0	0
ENSG00000151208	DLG5	71	465	234.25	0	1	0	1	0	0	0	0
ENSG00000162337	LRP5	71	161	80.75	1	0	0	0	0	0	0	0
ENSG00000173064	HECTD4	71	222	111	0	1	0	0	0	0	0	0
ENSG00000100767	PAPLN	71	189	95.75	0	0	0	0	0	0	0	0
ENSG00000170100	ZNF778	71	589	298	0	0	0	0	0	0	0	0
ENSG00000099991	CABIN1	71	171	85.5	1	0	0	0	0	0	0	0
ENSG00000061938	TNK2	70	316	158.75	0	0	0	0	0	0	0	0
ENSG00000145217	SLC26A1	70	373	189.375	0	0	0	0	0	0	1	0
ENSG00000069122	ADGRF5	70	135	67.5	0	0	0	0	0	0	0	0
ENSG00000171219	CDC42BPG	70	284	142.5	0	0	0	0	0	0	0	0
ENSG00000129493	HEATR5A	70	183	92.25	0	0	0	0	0	0	0	0
ENSG00000171634	BPTF	70	186	100	1	1	0	1	0	0	0	0
ENSG00000130270	ATP8B3	70	174	87.5	0	0	0	0	0	0	0	0
ENSG00000161681	SHANK1	70	147	74.25	0	1	0	0	0	0	0	0
ENSG00000101203	COL20A1	70	161	80.5	0	0	0	0	0	1	0	1
ENSG00000169432	SCN9A	69	172	86.25	1	0	0	0	0	0	0	0
ENSG00000076201	PTPN23	69	377	190	1	0	1	0	1	0	0	0
ENSG00000181555	SETD2	69	136	68.5	1	1	0	0	0	0	0	0
ENSG00000288380	AC118281.1	69	219	117.25	0	0	0	0	0	0	0	0
ENSG00000113262	GRM6	69	98	49	0	0	0	0	0	1	1	1
ENSG00000172869	DMXL1	69	239	120.5	0	1	0	0	0	0	0	0
ENSG00000131016	AKAP12	69	367	183.75	0	0	0	0	0	0	0	0
ENSG00000110514	MADD	69	227	114	1	0	0	0	0	0	0	0
ENSG00000136153	LMO7	69	110	55	1	0	0	0	0	0	1	0
ENSG00000277481	PKD1L3	69	176	89	0	0	0	0	0	1	0	1
ENSG00000152223	EPG5	69	140	70	0	0	0	0	0	0	0	0
ENSG00000079432	CIC	69	183	92	0	1	0	0	0	0	0	0
ENSG00000198300	PEG3	69	236	123.875	0	0	0	0	0	0	0	0
ENSG00000149527	PLCH2	68	209	105	0	0	0	0	0	0	0	0
ENSG00000232423	PRAMEF6	68	352	183.125	0	0	0	0	0	0	0	0
ENSG00000115568	ZNF142	68	323	162.75	0	0	0	0	0	0	0	0
ENSG00000170927	PKHD1	68	248	124.25	1	0	0	0	0	0	0	0
ENSG00000197969	VPS13A	68	491	247	0	0	0	0	0	0	0	0
ENSG00000149115	TNKS1BP1	68	99	50	0	0	0	0	0	0	0	0
ENSG00000127329	PTPRB	68	137	68.75	1	0	0	0	0	0	0	0
ENSG00000119685	TTLL5	68	162	81.75	0	0	0	0	0	0	1	0
ENSG00000049239	H6PD	67	376	189.25	0	0	0	0	0	0	0	0
ENSG00000169436	COL22A1	67	190	95.25	0	0	0	0	0	0	1	0
ENSG00000177992	SPATA31E1	67	129	65.375	0	0	0	0	0	0	0	0
ENSG00000159140	SON	67	108	54.25	0	1	1	1	0	0	0	0
ENSG00000144488	ESPNL	66	109	54.75	0	0	0	0	0	0	0	0
ENSG00000107104	KANK1	66	769	386.25	0	0	0	0	0	0	0	0
ENSG00000148143	ZNF462	66	149	74.5	0	1	0	0	0	0	0	0
ENSG00000188352	FOCAD	66	191	95.5	0	0	0	0	0	0	0	0
ENSG00000165801	ARHGEF40	66	134	67.25	0	0	0	0	0	0	0	0
ENSG00000059122	FLYWCH1	66	160	80.25	0	0	0	0	0	0	0	0
ENSG00000159640	ACE	66	189	99.25	1	0	0	0	0	0	0	0
ENSG00000126464	PRR12	66	97	48.5	0	1	0	0	0	0	0	0
ENSG00000167676	PLIN4	66	162	81.5	0	0	0	0	0	0	1	0
ENSG00000145734	BDP1	65	234	128.75	0	0	0	0	0	0	0	0
ENSG00000160883	HK3	65	215	108.75	0	0	0	0	0	0	1	0
ENSG00000065618	COL17A1	65	473	237.5	1	0	0	0	0	0	0	0
ENSG00000148513	ANKRD30A	65	183	91.5	0	0	0	0	0	1	1	1
ENSG00000134571	MYBPC3	65	200	104.75	0	0	0	0	0	1	0	1
ENSG00000139304	PTPRQ	65	175	87.5	0	0	0	0	0	0	1	0
ENSG00000187790	FANCM	65	500	253.375	0	0	0	0	0	0	0	0
ENSG00000166147	FBN1	65	287	145.5	1	1	0	0	0	0	0	0
ENSG00000005339	CREBBP	65	241	121.5	1	1	0	0	0	0	0	0
ENSG00000179094	PER1	65	221	111.5	0	0	0	0	0	0	0	0
ENSG00000179954	SSC5D	65	145	73	0	0	0	0	0	0	0	0
ENSG00000084636	COL16A1	64	313	159.25	0	0	0	0	0	0	1	0
ENSG00000135862	LAMC1	64	145	72.5	1	1	0	0	0	0	0	0
ENSG00000115687	PASK	64	384	193	0	0	0	0	0	0	1	0
ENSG00000004399	PLXND1	64	105	52.5	1	1	0	0	0	0	0	0
ENSG00000144674	GOLGA4	64	98	49	0	0	0	0	0	0	1	0
ENSG00000168356	SCN11A	64	144	74.75	0	0	0	0	0	0	0	0
ENSG00000138778	CENPE	64	422	284.375	1	0	1	0	0	0	0	0
ENSG00000090924	PLEKHG2	64	78	39	0	0	0	0	0	0	0	0
ENSG00000134815	DHX34	64	200	100.75	0	0	0	0	0	0	0	0
ENSG00000126001	CEP250	64	746	375	0	0	0	0	0	0	0	0
ENSG00000115183	TANC1	63	88	44.25	0	0	0	0	0	0	0	0
ENSG00000178950	GAK	63	237	119.25	0	0	0	0	0	0	0	0
ENSG00000135253	KCP	63	90	45	0	0	0	0	0	0	0	0
ENSG00000023839	ABCC2	63	178	89.5	0	0	0	0	0	0	1	0
ENSG00000173898	SPTBN2	63	136	68.25	0	0	0	0	0	0	0	0
ENSG00000188906	LRRK2	63	160	80.5	1	0	0	0	0	0	0	0
ENSG00000139865	TTC6	63	127	63.5	0	0	0	0	0	0	0	0
ENSG00000196535	MYO18A	63	80	40.25	0	0	0	0	0	0	0	0
ENSG00000124203	ZNF831	63	124	62	0	0	0	0	0	0	1	0
ENSG00000027644	INSRR	62	112	59.25	0	0	0	0	0	1	0	1
ENSG00000138771	SHROOM3	62	336	171	1	0	0	0	0	0	0	0
ENSG00000087116	ADAMTS2	62	147	73.75	0	0	0	0	0	0	0	0
ENSG00000104728	ARHGEF10	62	385	194.5	0	0	0	0	0	0	0	0
ENSG00000197321	SVIL	62	254	127	0	0	0	0	0	0	0	0
ENSG00000078687	TNRC6C	62	131	65.5	0	1	0	0	0	0	0	0
ENSG00000078814	MYH7B	62	276	142	0	0	0	0	0	0	0	0
ENSG00000198734	F5	61	118	61.75	1	0	0	0	0	0	0	0
ENSG00000080345	RIF1	61	134	67.25	1	1	0	0	0	0	0	0
ENSG00000249715	FER1L5	61	136	68.5	0	0	0	0	0	0	0	0
ENSG00000163629	PTPN13	61	149	74.5	0	0	0	0	0	0	0	0
ENSG00000120318	ARAP3	61	115	57.75	0	0	0	0	0	0	0	0
ENSG00000145536	ADAMTS16	61	89	44.75	0	0	0	0	0	0	0	0
ENSG00000168453	HR	61	250	126.5	0	0	0	0	0	0	0	0
ENSG00000119397	CNTRL	61	274	138.25	0	0	0	0	0	0	1	0
ENSG00000205978	NYNRIN	61	628	317.75	0	0	0	0	0	0	0	0
ENSG00000102935	ZNF423	61	210	105.25	1	1	0	0	0	0	0	0
ENSG00000131196	NFATC1	61	218	110.75	1	0	0	0	0	0	0	0
ENSG00000086967	MYBPC2	61	153	77	0	0	0	0	0	0	1	0
ENSG00000154305	MIA3	60	112	60.125	0	0	0	0	0	0	0	0
ENSG00000183856	IQGAP3	60	127	63.5	0	0	0	0	0	0	1	0
ENSG00000138246	DNAJC13	60	117	58.75	0	1	0	0	0	0	0	0
ENSG00000163625	WDFY3	60	147	74.75	0	1	0	0	0	0	0	0
ENSG00000159069	FBXW5	60	459	230.75	0	0	0	0	0	0	0	0
ENSG00000110713	NUP98	60	196	98.5	1	1	0	1	0	0	0	0
ENSG00000102763	VWA8	60	123	61.75	0	0	0	0	0	0	0	0
ENSG00000149639	SOGA1	60	138	69	0	1	0	0	0	0	0	0
ENSG00000142599	RERE	59	186	95.75	1	1	0	0	0	0	0	0
ENSG00000153207	AHCTF1	59	196	98.25	1	1	1	0	0	0	0	0
ENSG00000135976	ANKRD36	59	451	232	0	0	0	0	0	0	0	0
ENSG00000169855	ROBO1	59	73	36.5	1	0	0	0	0	0	0	0
ENSG00000164715	LMTK2	59	171	85.75	1	1	0	0	0	0	0	0
ENSG00000197616	MYH6	59	587	296.5	1	0	0	0	0	0	0	0
ENSG00000007516	BAIAP3	59	496	249	0	0	0	0	0	0	0	0
ENSG00000198796	ALPK2	59	179	90	0	0	0	0	0	0	0	0
ENSG00000198089	SFI1	59	146	73.5	1	0	0	0	0	0	1	0
ENSG00000143061	IGSF3	58	271	135.75	0	0	0	0	0	0	0	0
ENSG00000144821	MYH15	58	136	68.5	0	0	0	0	0	0	0	0
ENSG00000157388	CACNA1D	58	194	97	0	1	0	0	0	0	0	0
ENSG00000163520	FBLN2	58	119	60.5	0	0	0	0	0	0	0	0
ENSG00000184985	SORCS2	58	128	64.25	0	0	0	0	0	0	0	0
ENSG00000020181	ADGRA2	58	598	301	0	0	0	0	0	0	0	0
ENSG00000122966	CIT	58	109	55	1	1	0	0	0	0	0	0
ENSG00000173157	ADAMTS20	58	225	113.25	0	0	0	0	0	0	0	0
ENSG00000047578	KIAA0556	58	128	66.25	0	0	0	0	0	0	1	0
ENSG00000167207	NOD2	58	112	56	0	0	0	0	0	0	1	0
ENSG00000129646	QRICH2	58	190	95.5	0	0	0	0	0	0	0	0
ENSG00000161091	MFSD12	58	119	59.5	0	0	0	0	0	0	0	0
ENSG00000162522	KIAA1522	57	86	43	0	0	0	0	0	0	0	0
ENSG00000187583	PLEKHN1	57	118	59.25	0	0	0	0	0	0	1	0
ENSG00000197530	MIB2	57	116	58.25	0	0	0	0	0	0	0	0
ENSG00000144749	LRIG1	57	122	61	1	0	0	0	0	0	1	0
ENSG00000214944	ARHGEF28	57	102	51.75	0	0	0	0	0	0	1	0
ENSG00000157927	RADIL	57	333	189.625	0	0	0	0	0	0	0	0
ENSG00000185775	SPATA31A6	57	190	99.25	0	0	0	0	0	0	1	0
ENSG00000019144	PHLDB1	57	146	73.5	0	0	0	0	0	0	0	0
ENSG00000177103	DSCAML1	57	124	62	1	1	0	0	0	0	0	0
ENSG00000198788	MUC2	57	165	85.5	0	0	0	0	0	0	0	0
ENSG00000151320	AKAP6	57	137	69	1	1	0	0	0	0	0	0
ENSG00000129925	PGAP6	57	134	67	0	0	0	0	0	0	0	0
ENSG00000205832	C16orf96	57	130	65.25	0	0	0	0	0	0	0	0
ENSG00000141519	CCDC40	57	164	85.875	1	0	0	0	0	0	0	0
ENSG00000275832	ARHGAP23	57	327	164.5	0	1	0	0	0	0	0	0
ENSG00000167306	MYO5B	57	181	91	0	0	0	0	0	0	0	0
ENSG00000204479	PRAMEF17	56	468	240.875	0	0	0	0	0	0	0	0
ENSG00000138002	IFT172	56	82	41	1	0	0	0	0	0	0	0
ENSG00000164050	PLXNB1	56	129	65	0	0	0	0	0	0	0	0
ENSG00000118322	ATP10B	56	147	73.75	0	0	0	0	0	0	1	0
ENSG00000078674	PCM1	56	137	70.875	0	0	0	0	0	0	1	0
ENSG00000197893	NRAP	56	150	75.25	0	0	0	0	0	0	1	0
ENSG00000177169	ULK1	56	100	50	0	0	0	0	0	0	0	0
ENSG00000206190	ATP10A	56	89	44.75	0	0	0	0	0	0	0	0
ENSG00000133020	MYH8	56	97	49	0	0	0	0	0	0	1	0
ENSG00000264424	MYH4	56	193	97	0	0	0	0	0	0	0	0
ENSG00000156299	TIAM1	56	143	71.75	0	0	0	0	0	0	0	0
ENSG00000160294	MCM3AP	56	219	111.25	1	0	1	0	1	0	0	0
ENSG00000134250	NOTCH2	55	101	50.5	1	1	0	0	0	0	0	0
ENSG00000144406	UNC80	55	296	164.25	0	0	0	0	0	0	0	0
ENSG00000176542	USF3	55	78	39.5	0	0	0	0	0	0	0	0
ENSG00000163945	UVSSA	55	98	49.75	0	0	0	0	0	0	0	0
ENSG00000181381	DDX60L	55	110	55.25	0	0	0	0	0	0	1	0
ENSG00000112297	CRYBG1	55	150	75	0	0	0	0	0	0	0	0
ENSG00000112379	ARFGEF3	55	323	162	0	0	0	0	0	0	0	0
ENSG00000004846	ABCB5	55	152	76.25	0	0	0	0	0	0	0	0
ENSG00000275342	PRAG1	55	176	88	0	0	0	0	0	0	0	0
ENSG00000186635	ARAP1	55	94	47.25	0	0	0	0	0	0	0	0
ENSG00000120645	IQSEC3	55	136	68.75	0	0	0	0	0	0	0	0
ENSG00000134871	COL4A2	55	199	100	1	0	0	0	0	0	0	0
ENSG00000137766	UNC13C	55	106	53	0	0	0	0	0	0	0	0
ENSG00000140326	CDAN1	55	506	255.5	1	0	0	0	0	0	0	0
ENSG00000103168	TAF1C	55	278	139.25	0	0	1	0	0	0	0	0
ENSG00000167971	CASKIN1	55	177	89	0	1	0	0	0	0	0	0
ENSG00000108846	ABCC3	55	159	81	0	0	0	0	0	0	0	0
ENSG00000101004	NINL	55	161	81.25	0	0	0	0	0	0	1	0
ENSG00000123636	BAZ2B	54	76	38	0	0	0	0	0	0	0	0
ENSG00000135968	GCC2	54	86	43.5	0	0	0	0	0	0	0	0
ENSG00000163820	FYCO1	54	582	291.75	0	0	0	0	0	0	1	0
ENSG00000198670	LPA	54	204	103.375	0	0	0	0	0	0	1	0
ENSG00000164877	MICALL2	54	141	70.75	0	0	0	0	0	0	1	0
ENSG00000242802	AP5Z1	54	322	162.25	0	0	0	0	0	0	0	0
ENSG00000118058	KMT2A	54	118	61	1	1	0	0	0	0	0	0
ENSG00000243708	PLA2G4B	54	137	69.25	0	0	0	0	0	0	0	0
ENSG00000073350	LLGL2	54	74	37	1	0	0	0	0	0	0	0
ENSG00000157637	SLC38A10	54	304	155.75	0	0	0	0	0	0	0	0
ENSG00000116991	SIPA1L2	53	169	103.375	0	0	0	0	0	0	0	0
ENSG00000117713	ARID1A	53	268	136	1	1	0	0	0	0	0	0
ENSG00000133056	PIK3C2B	53	179	90	0	0	0	0	0	0	0	0
ENSG00000187642	PERM1	53	173	87.25	0	0	0	0	0	0	0	0
ENSG00000159788	RGS12	53	244	122.75	0	0	0	0	0	0	0	0
ENSG00000106346	USP42	53	453	226.75	0	1	0	0	0	0	0	0
ENSG00000133619	KRBA1	53	125	63	0	0	0	0	0	0	0	0
ENSG00000180921	FAM83H	53	247	124	0	0	0	0	0	0	0	0
ENSG00000044459	CNTLN	53	79	39.5	0	0	0	0	0	0	1	0
ENSG00000225830	ERCC6	53	105	52.75	0	0	0	0	0	0	0	0
ENSG00000134569	LRP4	53	151	76	1	0	0	0	0	0	0	0
ENSG00000126777	KTN1	53	740	371.75	0	0	0	0	0	0	0	0
ENSG00000140873	ADAMTS18	53	72	36.5	0	0	0	0	0	0	0	0
ENSG00000186566	GPATCH8	53	227	113.5	0	1	0	0	0	0	0	0
ENSG00000141431	ASXL3	53	109	54.75	0	1	0	0	0	0	0	0
ENSG00000142661	MYOM3	52	103	51.5	0	0	0	0	0	0	1	0
ENSG00000130294	KIF1A	52	212	108.5	1	1	0	0	0	0	0	0
ENSG00000144711	IQSEC1	52	155	77.5	0	1	0	0	0	0	0	0
ENSG00000164078	MST1R	52	217	108.5	1	0	0	0	0	0	1	0
ENSG00000173040	EVC2	52	327	171.375	0	0	0	0	0	0	0	0
ENSG00000221866	PLXNA4	52	113	56.75	0	1	0	0	0	0	0	0
ENSG00000261236	BOP1	52	99	50	0	0	1	1	0	0	0	0
ENSG00000148204	CRB2	52	88	44.5	1	0	0	0	0	0	0	0
ENSG00000138182	KIF20B	52	179	90.9688	0	0	0	0	0	0	0	0
ENSG00000099834	CDHR5	52	177	89.25	0	0	0	0	0	0	1	0
ENSG00000073910	FRY	52	110	55	0	1	0	0	0	0	0	0
ENSG00000102854	MSLN	52	120	60	0	0	0	0	0	0	1	0
ENSG00000179583	CIITA	52	88	44.25	0	0	0	0	0	0	0	0
ENSG00000188878	FBF1	52	220	110.75	0	0	0	0	0	0	0	0
ENSG00000182472	CAPN12	52	145	73.25	0	0	0	0	0	0	1	0
ENSG00000188039	NWD1	52	200	110.812	0	0	0	0	0	0	1	0
ENSG00000100393	EP300	52	110	55	1	1	0	0	0	0	0	0
ENSG00000076356	PLXNA2	51	70	35	0	0	0	0	0	0	0	0
ENSG00000160072	ATAD3B	51	138	69	0	0	0	0	0	0	1	0
ENSG00000138688	KIAA1109	51	152	76.5	0	0	0	0	0	0	0	0
ENSG00000165392	WRN	51	78	39.5	1	0	0	0	0	0	0	0
ENSG00000173442	EHBP1L1	51	102	51	0	0	0	0	0	0	0	0
ENSG00000179057	IGSF22	51	171	85.75	0	0	0	0	0	0	1	0
ENSG00000166535	A2ML1	51	172	86.25	0	0	0	0	0	0	1	0
ENSG00000077235	GTF3C1	51	105	52.75	1	1	1	0	1	0	0	0
ENSG00000090905	TNRC6A	51	113	57	0	1	0	0	0	0	0	0
ENSG00000134398	ERN2	51	88	44	0	0	0	0	0	0	1	0
ENSG00000167984	NLRC3	51	105	52.75	0	0	0	0	0	0	1	0
ENSG00000187535	IFT140	51	105	53.25	0	0	0	0	0	0	0	0
ENSG00000007202	KIAA0100	51	225	113	0	0	0	0	0	0	0	0
ENSG00000108557	RAI1	51	81	42.5	1	1	0	0	0	0	0	0
ENSG00000177303	CASKIN2	51	452	227.5	0	1	0	0	0	0	0	0
ENSG00000064932	SBNO2	51	135	68.5	0	0	0	0	0	0	0	0
ENSG00000080573	COL5A3	51	549	276.25	0	0	0	0	0	0	0	0
ENSG00000105289	TJP3	51	100	50.75	0	0	0	0	0	0	0	0
ENSG00000171456	ASXL1	51	100	50.25	0	0	0	0	0	0	0	0
ENSG00000182670	TTC3	51	233	117	0	0	0	0	0	0	1	0
ENSG00000070371	CLTCL1	51	156	78.75	0	0	0	0	0	0	1	0
ENSG00000118193	KIF14	50	88	44.5	0	0	0	0	0	0	0	0
ENSG00000135835	KIAA1614	50	182	91.75	0	0	0	0	0	0	0	0
ENSG00000143199	ADCY10	50	72	36.25	0	0	0	0	0	0	0	0
ENSG00000079308	TNS1	50	191	96.75	0	0	0	0	0	0	0	0
ENSG00000115020	PIKFYVE	50	78	39	1	0	0	0	0	0	0	0
ENSG00000134313	KIDINS220	50	99	50.25	1	0	0	0	0	0	0	0
ENSG00000255587	RAB44	50	75	37.5	0	0	0	0	0	0	1	0
ENSG00000169894	MUC3A	50	443	232.25	0	0	0	0	0	0	0	0
ENSG00000164741	DLC1	50	209	105.5	0	1	0	0	0	0	0	0
ENSG00000070018	LRP6	50	60	30	1	0	0	0	0	0	0	0
ENSG00000111249	CUX2	50	88	44	1	1	0	0	0	0	0	0
ENSG00000185958	FAM186A	50	244	123	0	0	0	0	0	0	1	0
ENSG00000137809	ITGA11	50	83	42.5	0	0	0	0	0	0	0	0
ENSG00000091592	NLRP1	50	545	376.219	0	0	0	0	0	0	0	0
ENSG00000154263	ABCA10	50	107	53.5	0	0	0	0	0	0	0	0
ENSG00000059588	TARBP1	49	156	89.375	0	0	0	0	0	0	1	0
ENSG00000112769	LAMA4	49	133	67	1	0	0	0	0	0	0	0
ENSG00000197816	CCDC180	49	107	53.75	0	0	0	0	0	0	0	0
ENSG00000168071	CCDC88B	49	94	47.25	0	0	0	0	0	0	0	0
ENSG00000198561	CTNND1	49	57	28.5	0	1	0	0	0	0	0	0
ENSG00000139144	PIK3C2G	49	101	50.5	0	0	0	0	0	0	1	0
ENSG00000186765	FSCN2	49	180	90.75	0	0	0	0	0	0	1	0
ENSG00000101680	LAMA1	49	135	68.25	1	0	0	0	0	0	1	0
ENSG00000167633	KIR3DL1	49	525	272.062	0	0	0	0	0	0	1	0
ENSG00000197785	ATAD3A	48	757	388	0	0	0	0	0	0	0	0
ENSG00000071909	MYO3B	48	295	149.25	0	0	0	0	0	0	0	0
ENSG00000074047	GLI2	48	162	84.3125	1	0	0	0	0	0	0	0
ENSG00000146216	TTBK1	48	124	62.5	0	1	0	0	0	0	0	0
ENSG00000204301	NOTCH4	48	100	50.25	0	0	0	0	0	0	0	0
ENSG00000205356	TECPR1	48	141	71	0	0	0	0	0	0	0	0
ENSG00000257335	MGAM	48	75	38	0	0	0	0	0	0	1	0
ENSG00000272391	POM121C	48	122	61.5	0	0	0	0	0	0	0	0
ENSG00000070601	FRMPD1	48	149	77.25	0	0	0	0	0	0	0	0
ENSG00000138316	ADAMTS14	48	91	47.5	0	0	0	0	0	0	0	0
ENSG00000177354	C10orf71	48	102	51.5	0	0	0	0	0	0	0	0
ENSG00000186174	BCL9L	48	134	68	0	1	0	0	0	0	0	0
ENSG00000070915	SLC12A3	48	107	53.5	0	0	0	0	0	0	0	0
ENSG00000130518	IQCN	48	75	37.75	0	0	0	0	0	0	0	0
ENSG00000161618	ALDH16A1	48	267	134.5	0	0	0	0	0	0	1	0
ENSG00000116539	ASH1L	47	104	52.25	0	1	0	0	0	0	0	0
ENSG00000120332	TNN	47	195	98	0	0	0	0	0	0	1	0
ENSG00000188976	NOC2L	47	97	48.75	0	0	1	0	0	0	0	0
ENSG00000138658	ZGRF1	47	87	43.75	0	0	0	0	0	0	0	0
ENSG00000074276	CDHR2	47	102	51.5	0	0	0	0	0	0	0	0
ENSG00000165671	NSD1	47	208	104.75	1	1	0	0	0	0	0	0
ENSG00000155085	AK9	47	88	44.5	0	0	0	0	0	0	0	0
ENSG00000160949	TONSL	47	194	97	0	0	1	0	1	0	0	0
ENSG00000187955	COL14A1	47	78	39	0	0	0	0	0	0	0	0
ENSG00000095587	TLL2	47	94	47	0	0	0	0	0	0	0	0
ENSG00000133640	LRRIQ1	47	108	54.25	0	0	0	0	0	0	0	0
ENSG00000181234	TMEM132C	47	92	46	0	0	0	0	0	0	0	0
ENSG00000121270	ABCC11	47	98	50	0	0	0	0	0	0	1	0
ENSG00000121281	ADCY7	47	65	32.75	1	0	0	0	0	0	0	0
ENSG00000185947	ZNF267	47	421	214.75	0	0	0	0	0	0	0	0
ENSG00000141527	CARD14	47	87	43.75	0	0	0	0	0	0	0	0
ENSG00000079435	LIPE	47	157	79.25	0	0	0	0	0	0	0	0
ENSG00000089177	KIF16B	47	97	48.75	1	0	0	0	0	0	0	0
ENSG00000124177	CHD6	47	105	52.5	0	1	0	0	0	0	0	0
ENSG00000176092	CRYBG2	46	234	118	0	0	0	0	0	0	0	0
ENSG00000243073	PRAMEF4	46	133	72.375	0	0	0	0	0	1	0	1
ENSG00000075292	ZNF638	46	132	66.25	0	1	0	0	0	0	0	0
ENSG00000053524	MCF2L2	46	230	115.75	0	0	0	0	0	0	0	0
ENSG00000065534	MYLK	46	128	64.5	0	0	0	0	0	0	0	0
ENSG00000113504	SLC12A7	46	104	52	0	0	0	0	0	0	0	0
ENSG00000124496	TRERF1	46	58	29	0	1	0	0	0	0	0	0
ENSG00000015520	NPC1L1	46	91	47.25	0	0	0	0	0	0	0	0
ENSG00000091128	LAMB4	46	120	60.25	0	0	0	0	0	0	0	0
ENSG00000147324	MFHAS1	46	196	100.5	0	0	0	0	0	0	0	0
ENSG00000147485	PXDNL	46	127	63.75	0	0	0	0	0	0	1	0
ENSG00000274209	ANTXRL	46	744	433.438	0	0	0	0	0	1	0	1
ENSG00000111077	TNS2	46	115	57.75	0	0	0	0	0	0	0	0
ENSG00000100888	CHD8	46	84	42	1	1	0	0	0	0	0	0
ENSG00000070729	CNGB1	46	201	101.5	1	0	0	0	0	0	0	0
ENSG00000132518	GUCY2D	46	69	34.5	0	0	0	0	0	0	0	0
ENSG00000141577	CEP131	46	81	40.75	0	0	0	0	0	0	0	0
ENSG00000170921	TANC2	46	149	75	1	1	0	0	0	0	0	0
ENSG00000074964	ARHGEF10L	45	125	62.75	0	0	0	0	0	0	0	0
ENSG00000116690	PRG4	45	411	209.375	0	0	0	0	0	0	0	0
ENSG00000142611	PRDM16	45	195	98.25	1	1	0	0	0	0	0	0
ENSG00000138434	ITPRID2	45	132	66.75	0	0	0	0	0	0	0	0
ENSG00000010818	HIVEP2	45	93	46.5	0	1	0	0	0	0	0	0
ENSG00000079691	CARMIL1	45	99	49.75	0	0	0	0	0	0	0	0
ENSG00000118492	ADGB	45	78	39	0	0	0	0	0	0	0	0
ENSG00000135540	NHSL1	45	82	41.625	0	0	0	0	0	0	0	0
ENSG00000077063	CTTNBP2	45	144	72	0	0	0	0	0	0	0	0
ENSG00000147459	DOCK5	45	125	62.75	0	0	0	0	0	0	0	0
ENSG00000178814	OPLAH	45	179	89.75	0	0	0	0	0	0	1	0
ENSG00000164989	CCDC171	45	399	200.75	0	0	0	0	0	0	1	0
ENSG00000186638	KIF24	45	193	97.5	0	0	0	0	0	0	1	0
ENSG00000132740	IGHMBP2	45	64	32	0	0	0	0	0	0	0	0
ENSG00000139718	SETD1B	45	228	114.5	0	1	0	0	0	0	0	0
ENSG00000151067	CACNA1C	45	89	45	1	1	0	0	0	0	0	0
ENSG00000166866	MYO1A	45	72	36	0	0	0	0	0	0	0	0
ENSG00000100503	NIN	45	217	109	0	0	0	0	0	0	1	0
ENSG00000137812	KNL1	45	355	178.25	0	0	0	0	0	0	0	0
ENSG00000129993	CBFA2T3	45	439	220	0	0	0	0	0	0	0	0
ENSG00000140678	ITGAX	45	423	213	0	0	0	0	0	0	0	0
ENSG00000157353	FCSK	45	148	74.25	0	0	0	0	0	0	0	0
ENSG00000072071	ADGRL1	45	125	62.5	0	0	0	0	0	0	0	0
ENSG00000243207	PPAN-P2RY11	45	324	162.25	0	0	0	0	0	0	0	0
ENSG00000124126	PREX1	45	107	53.5	0	1	0	0	0	0	0	0
ENSG00000188559	RALGAPA2	45	155	78	0	0	0	0	0	0	0	0
ENSG00000116183	PAPPA2	44	58	29.25	0	0	0	0	0	0	0	0
ENSG00000142621	FHAD1	44	178	110	0	0	0	0	0	0	0	0
ENSG00000163354	DCST2	44	69	34.75	0	0	0	0	0	0	0	0
ENSG00000144712	CAND2	44	76	39	0	0	0	0	0	0	0	0
ENSG00000178038	ALS2CL	44	101	51.25	0	0	0	0	0	0	1	0
ENSG00000196313	POM121	44	258	130.25	0	0	0	0	0	0	0	0
ENSG00000180900	SCRIB	44	149	75	1	0	0	0	0	0	0	0
ENSG00000185920	PTCH1	44	269	141	1	1	0	0	0	0	0	0
ENSG00000138193	PLCE1	44	55	27.5	0	0	0	0	0	0	0	0
ENSG00000110076	NRXN2	44	212	106.5	1	1	0	0	0	0	0	0
ENSG00000182272	B4GALNT4	44	68	34.25	0	0	0	0	0	0	0	0
ENSG00000047617	ANO2	44	57	28.75	0	0	0	0	0	0	0	0
ENSG00000174718	RESF1	44	658	407.25	0	0	0	0	0	0	0	0
ENSG00000125414	MYH2	44	124	62	0	0	0	0	0	0	0	0
ENSG00000176208	ATAD5	44	122	61.75	1	1	0	0	0	0	0	0
ENSG00000180777	ANKRD30B	44	281	141.75	0	0	0	0	0	0	1	0
ENSG00000049246	PER3	43	156	78.25	0	0	0	0	0	0	0	0
ENSG00000116580	GON4L	43	184	92.25	0	0	0	0	0	0	0	0
ENSG00000116731	PRDM2	43	201	101	0	1	0	0	0	0	0	0
ENSG00000126705	AHDC1	43	78	39	0	1	0	0	0	0	0	0
ENSG00000135763	URB2	43	220	112.25	0	0	0	0	0	0	0	0
ENSG00000184313	MROH7	43	66	33.5	0	0	0	0	0	0	1	0
ENSG00000198216	CACNA1E	43	104	52	0	1	0	0	0	0	0	0
ENSG00000115306	SPTBN1	43	77	38.5	1	1	0	0	0	0	0	0
ENSG00000116062	MSH6	43	144	72.25	0	0	0	0	0	0	0	0
ENSG00000135905	DOCK10	43	152	76	0	0	0	0	0	0	0	0
ENSG00000171094	ALK	43	207	104.25	0	0	0	0	0	0	0	0
ENSG00000151276	MAGI1	43	51	25.5	0	0	0	0	0	0	0	0
ENSG00000173175	ADCY5	43	61	30.5	0	1	0	0	0	0	0	0
ENSG00000146122	DAAM2	43	119	60.25	0	1	0	0	0	0	0	0
ENSG00000204839	MROH6	43	73	38.4375	0	0	0	0	0	0	0	0
ENSG00000107863	ARHGAP21	43	82	41.5	0	1	0	0	0	0	0	0
ENSG00000175356	SCUBE2	43	68	34	0	0	0	0	0	0	1	0
ENSG00000111602	TIMELESS	43	101	50.75	1	0	1	0	0	0	0	0
ENSG00000102699	PARP4	43	98	51.25	0	0	0	0	0	0	1	0
ENSG00000184916	JAG2	43	79	39.5	1	1	0	0	0	0	0	0
ENSG00000105227	PRX	43	72	36	0	0	0	0	0	0	0	0
ENSG00000099954	CECR2	43	402	272.688	1	1	0	0	0	0	0	0
ENSG00000196588	MRTFA	43	84	42	0	0	0	0	0	0	0	0
ENSG00000116254	CHD5	42	191	96	0	1	0	0	0	0	0	0
ENSG00000068781	STON1-GTF2A1L	42	117	58.75	0	0	0	0	0	0	0	0
ENSG00000114541	FRMD4B	42	139	69.75	0	0	0	0	0	0	0	0
ENSG00000163872	YEATS2	42	500	250.5	0	0	0	0	0	0	0	0
ENSG00000065060	UHRF1BP1	42	95	48.75	0	0	0	0	0	0	1	0
ENSG00000136286	MYO1G	42	77	38.5	0	0	0	0	0	0	0	0
ENSG00000160447	PKN3	42	88	44	0	0	0	0	0	0	0	0
ENSG00000170209	ANKK1	42	412	222.5	0	0	0	0	0	0	1	0
ENSG00000139044	B4GALNT3	42	90	45	0	0	0	0	0	0	0	0
ENSG00000066739	ATG2B	42	73	36.5	0	0	0	0	0	0	0	0
ENSG00000092148	HECTD1	42	129	64.5	1	1	0	0	0	0	0	0
ENSG00000254656	RTL1	42	83	42.375	1	0	0	0	0	0	0	0
ENSG00000103494	RPGRIP1L	42	144	72.25	1	0	0	0	0	0	0	0
ENSG00000197879	MYO1C	42	100	50.25	0	0	0	0	0	0	0	0
ENSG00000198646	NCOA6	42	199	99.75	1	1	0	0	0	0	0	0
ENSG00000186976	EFCAB6	42	123	61.5	0	0	0	0	0	0	1	0
ENSG00000047410	TPR	41	74	37.25	0	1	1	1	0	0	0	0
ENSG00000143341	HMCN1	41	145	73	0	0	0	0	0	0	0	0
ENSG00000068654	POLR1A	41	250	125.75	0	1	1	0	1	0	0	0
ENSG00000075568	TMEM131	41	69	34.5	0	1	0	0	0	0	0	0
ENSG00000010322	NISCH	41	50	25	0	0	0	0	0	0	0	0
ENSG00000227124	ZNF717	41	112	65	0	0	0	0	0	0	1	0
ENSG00000284862	CCDC39	41	84	42	0	0	0	0	0	0	0	0
ENSG00000169258	GPRIN1	41	143	71.75	0	0	0	0	0	0	0	0
ENSG00000174945	AMZ1	41	183	91.75	0	0	0	0	0	0	1	0
ENSG00000196367	TRRAP	41	133	67	1	1	1	1	1	0	0	0
ENSG00000137073	UBAP2	41	57	28.5	0	0	0	0	0	0	0	0
ENSG00000165029	ABCA1	41	152	78.25	1	0	0	0	0	0	0	0
ENSG00000197748	CFAP43	41	452	226.5	0	0	0	0	0	0	0	0
ENSG00000110427	KIAA1549L	41	79	39.5	0	0	0	0	0	0	0	0
ENSG00000130787	HIP1R	41	256	128.25	0	0	0	0	0	0	0	0
ENSG00000054690	PLEKHH1	41	107	53.75	0	0	0	0	0	0	0	0
ENSG00000100599	RIN3	41	107	54	0	0	0	0	0	0	0	0
ENSG00000197555	SIPA1L1	41	74	37.25	0	1	0	0	0	0	0	0
ENSG00000140553	UNC45A	41	128	64.5	0	0	0	0	0	0	0	0
ENSG00000173517	PEAK1	41	92	46.75	0	0	0	0	0	0	0	0
ENSG00000177200	CHD9	41	101	50.5	0	1	0	0	0	0	0	0
ENSG00000179588	ZFPM1	41	159	80	1	0	0	0	0	0	0	0
ENSG00000182557	SPNS3	41	49	24.5	0	0	0	0	0	0	1	0
ENSG00000081913	PHLPP1	41	98	52.5	0	1	0	0	0	0	0	0
ENSG00000175262	C1orf127	40	57	28.5	0	0	0	0	0	0	0	0
ENSG00000138756	BMP2K	40	55	27.5	0	0	0	0	0	0	0	0
ENSG00000111913	RIPOR2	40	315	159.75	0	0	0	0	0	0	0	0
ENSG00000120278	PLEKHG1	40	223	116.25	0	0	0	0	0	0	0	0
ENSG00000106078	COBL	40	86	43	0	0	0	0	0	0	0	0
ENSG00000066827	ZFAT	40	64	33.5	1	0	0	0	0	0	0	0
ENSG00000166348	USP54	40	70	35.25	0	0	0	0	0	0	0	0
ENSG00000080854	IGSF9B	40	85	42.5	0	0	0	0	0	0	0	0
ENSG00000134909	ARHGAP32	40	60	30	0	1	0	0	0	0	0	0
ENSG00000089154	GCN1	40	129	64.5	0	0	0	0	0	0	0	0
ENSG00000104142	VPS18	40	87	43.75	0	0	1	0	0	0	0	0
ENSG00000140798	ABCC12	40	212	121.25	0	0	0	0	0	0	1	0
ENSG00000070366	SMG6	40	85	43	0	0	1	0	0	0	0	0
ENSG00000141338	ABCA8	40	123	61.75	0	0	0	0	0	0	1	0
ENSG00000185504	FAAP100	40	90	45.75	0	0	0	0	0	0	0	0
ENSG00000100354	TNRC6B	40	58	29	0	1	0	0	0	0	0	0
ENSG00000186716	BCR	40	248	124.25	0	0	0	0	0	0	0	0
ENSG00000116147	TNR	39	172	86.25	0	0	0	0	0	1	0	1
ENSG00000143847	PPFIA4	39	66	33	0	0	0	0	0	0	0	0
ENSG00000158966	CACHD1	39	55	27.5	0	0	0	0	0	0	0	0
ENSG00000271723	MROH7-TTC4	39	61	30.5	0	0	0	0	0	0	0	0
ENSG00000145016	RUBCN	39	55	27.5	0	0	0	0	0	0	0	0
ENSG00000173193	PARP14	39	193	96.75	0	0	0	0	0	0	0	0
ENSG00000253731	PCDHGA6	39	75	37.5	0	0	0	0	0	0	1	0
ENSG00000254221	PCDHGB1	39	216	108	0	0	0	0	0	0	1	0
ENSG00000112249	ASCC3	39	133	67	0	0	0	0	0	0	0	0
ENSG00000181652	ATG9B	39	160	80.5	0	0	0	0	0	0	0	0
ENSG00000136848	DAB2IP	39	49	24.5	0	1	0	0	0	0	0	0
ENSG00000176058	TPRN	39	60	30	0	0	0	0	0	0	0	0
ENSG00000204849	SPATA31A1	39	64	32.25	0	0	0	0	0	0	0	0
ENSG00000138336	TET1	39	79	39.75	0	1	0	0	0	0	0	0
ENSG00000265203	RBP3	39	246	123.5	0	0	0	0	0	1	0	1
ENSG00000140987	ZSCAN32	39	99	50	0	0	0	0	0	0	0	0
ENSG00000197943	PLCG2	39	92	46	0	0	0	0	0	0	0	0
ENSG00000011028	MRC2	39	75	37.5	0	0	0	0	0	0	0	0
ENSG00000175221	MED16	39	209	105.25	0	0	0	0	0	0	1	0
ENSG00000180448	ARHGAP45	39	81	41.25	0	0	0	0	0	0	0	0
ENSG00000186818	LILRB4	39	255	128.5	0	0	0	0	0	0	0	0
ENSG00000198026	ZNF335	39	71	35.75	1	0	0	0	0	0	1	0
ENSG00000073169	SELENOO	39	67	33.5	0	0	0	0	0	0	0	0
ENSG00000100207	TCF20	39	159	79.75	0	1	0	0	0	0	0	0
ENSG00000251322	SHANK3	39	92	46	0	1	0	0	0	0	0	0
ENSG00000054219	LY75	38	69	34.5	0	0	0	0	0	0	0	0
ENSG00000084774	CAD	38	184	93	0	1	0	0	0	0	0	0
ENSG00000115705	TPO	38	63	31.5	0	0	0	0	0	0	0	0
ENSG00000144589	STK11IP	38	88	44.25	0	0	0	0	0	0	0	0
ENSG00000153165	RGPD3	38	183	107.75	0	0	0	0	0	0	1	0
ENSG00000169047	IRS1	38	66	33	1	0	0	0	0	0	0	0
ENSG00000168038	ULK4	38	69	34.5	0	0	0	0	0	0	1	0
ENSG00000169247	SH3TC2	38	45	22.5	0	0	0	0	0	0	0	0
ENSG00000156535	CD109	38	70	36.875	0	0	0	0	0	0	1	0
ENSG00000106009	BRAT1	38	294	147.5	0	0	0	0	0	0	0	0
ENSG00000187391	MAGI2	38	96	48.25	1	1	0	0	0	0	0	0
ENSG00000136861	CDK5RAP2	38	104	52.25	1	0	0	0	0	0	1	0
ENSG00000153707	PTPRD	38	124	62	0	1	0	0	0	0	0	0
ENSG00000198569	SLC34A3	38	337	169	0	0	0	0	0	0	1	0
ENSG00000006611	USH1C	38	82	41.75	0	0	0	0	0	0	0	0
ENSG00000171759	PAH	38	77	38.5	0	0	0	0	0	0	0	0
ENSG00000187498	COL4A1	38	92	46	1	1	0	0	0	0	0	0
ENSG00000007541	PIGQ	38	99	49.75	0	0	0	0	0	0	0	0
ENSG00000126602	TRAP1	38	115	57.75	0	0	0	0	0	0	0	0
ENSG00000055483	USP36	38	94	57.625	0	0	1	0	0	0	0	0
ENSG00000109063	MYH3	38	90	45	0	0	0	0	0	0	0	0
ENSG00000141027	NCOR1	38	76	38	1	1	0	0	0	0	0	0
ENSG00000141837	CACNA1A	38	209	104.5	1	1	0	0	0	0	0	0
ENSG00000167380	ZNF226	38	65	32.5	0	0	0	0	0	0	0	0
ENSG00000100239	PPP6R2	38	76	38.25	0	0	0	0	0	0	0	0
ENSG00000166897	ELFN2	38	94	47	0	0	0	0	0	0	0	0
ENSG00000132688	NES	37	120	60.25	1	0	0	0	0	0	0	0
ENSG00000143554	SLC27A3	37	147	74	0	0	0	0	0	0	1	0
ENSG00000135912	TTLL4	37	83	41.75	0	0	0	0	0	0	1	0
ENSG00000163214	DHX57	37	74	38.25	0	0	0	0	0	0	0	0
ENSG00000163975	MELTF	37	105	53	0	0	0	0	0	0	0	0
ENSG00000164068	RNF123	37	63	31.5	0	0	0	0	0	0	0	0
ENSG00000183873	SCN5A	37	66	33	1	0	0	0	0	0	0	0
ENSG00000137460	FHDC1	37	119	61.25	0	0	0	0	0	0	0	0
ENSG00000152990	ADGRA3	37	82	41.25	0	0	0	0	0	0	0	0
ENSG00000049618	ARID1B	37	207	104	0	1	0	0	0	0	0	0
ENSG00000033100	CHPF2	37	313	160.5	0	0	0	0	0	0	1	0
ENSG00000136205	TNS3	37	118	59	1	1	0	0	0	0	0	0
ENSG00000205413	SAMD9	37	77	38.5	0	0	0	0	0	0	0	0
ENSG00000107719	PALD1	37	63	31.5	0	0	0	0	0	0	0	0
ENSG00000165733	BMS1	37	145	73	0	0	1	0	0	0	0	0
ENSG00000133816	MICAL2	37	186	94	0	0	0	0	0	0	1	0
ENSG00000270181	BIVM-ERCC5	37	80	40	0	0	0	0	0	0	0	0
ENSG00000203485	INF2	37	48	24	0	0	0	0	0	0	0	0
ENSG00000103932	RPAP1	37	138	69.75	0	0	1	0	0	0	0	0
ENSG00000138615	CILP	37	257	129.5	0	0	0	0	0	0	1	0
ENSG00000040199	PHLPP2	37	40	20	0	0	0	0	0	0	0	0
ENSG00000166783	MARF1	37	66	33	0	0	0	0	0	0	0	0
ENSG00000196155	PLEKHG4	37	116	58.25	0	0	0	0	0	0	1	0
ENSG00000129219	PLD2	37	285	200.75	0	0	0	0	0	0	0	0
ENSG00000154262	ABCA6	37	48	24	0	0	0	0	0	0	1	0
ENSG00000101745	ANKRD12	37	77	38.5	0	1	0	0	0	0	0	0
ENSG00000178297	TMPRSS9	37	125	62.5	0	0	0	0	0	0	1	0
ENSG00000196350	ZNF729	37	286	161.938	0	0	0	0	0	0	0	0
ENSG00000196365	LONP1	37	55	27.5	0	1	1	0	1	0	0	0
ENSG00000125998	FAM83C	37	554	280	0	0	0	0	0	0	0	0
ENSG00000149633	KIAA1755	37	250	125.625	0	0	0	0	0	0	1	0
ENSG00000143375	CGN	36	311	156.25	0	0	0	0	0	0	0	0
ENSG00000215910	C1orf167	36	119	63	0	0	0	0	0	0	0	0
ENSG00000130508	PXDN	36	200	100.25	0	0	0	0	0	0	0	0
ENSG00000130449	ZSWIM6	36	58	29	0	1	0	0	0	0	0	0
ENSG00000155846	PPARGC1B	36	77	38.75	1	0	0	0	0	0	0	0
ENSG00000118482	PHF3	36	126	63.5	0	0	0	0	0	0	0	0
ENSG00000168631	MUCL3	36	230	116.25	0	0	0	0	0	0	0	0
ENSG00000181085	MAPK15	36	473	237.5	0	0	0	0	0	0	0	0
ENSG00000137145	DENND4C	36	89	44.5	0	0	0	0	0	0	0	0
ENSG00000147912	FBXO10	36	45	22.5	0	0	0	0	0	0	0	0
ENSG00000176986	SEC24C	36	44	22	0	1	0	0	0	0	0	0
ENSG00000154133	ROBO4	36	62	31	0	0	0	0	0	0	0	0
ENSG00000184363	PKP3	36	163	86	0	0	0	0	0	0	0	0
ENSG00000150990	DHX37	36	59	29.5	0	0	1	0	1	0	0	0
ENSG00000102595	UGGT2	36	58	29	0	0	0	0	0	0	0	0
ENSG00000150527	MIA2	36	58	29	0	0	0	0	0	0	0	0
ENSG00000254585	MAGEL2	36	352	177.5	1	0	0	0	0	0	0	0
ENSG00000103404	USP31	36	66	33.25	0	0	0	0	0	0	0	0
ENSG00000103426	CORO7-PAM16	36	179	90	0	0	0	0	0	0	1	0
ENSG00000154118	JPH3	36	66	33	0	1	0	0	0	0	0	0
ENSG00000072310	SREBF1	36	42	21	1	0	0	0	0	0	0	0
ENSG00000092929	UNC13D	36	96	56.25	0	0	0	0	0	0	0	0
ENSG00000154914	USP43	36	82	41.25	0	0	0	0	0	0	0	0
ENSG00000167280	ENGASE	36	80	40	0	0	0	0	0	0	0	0
ENSG00000196169	KIF19	36	156	78.25	0	0	0	0	0	0	1	0
ENSG00000278259	MYO19	36	114	57.25	0	0	0	0	0	0	0	0
ENSG00000130479	MAP1S	36	72	36.25	0	0	0	0	0	0	0	0
ENSG00000161270	NPHS1	36	161	80.75	1	0	0	0	0	0	0	0
ENSG00000066056	TIE1	35	58	29	1	0	0	0	0	0	0	0
ENSG00000107404	DVL1	35	58	29	0	0	0	0	0	0	0	0
ENSG00000155816	FMN2	35	79	39.75	0	0	0	0	0	0	0	0
ENSG00000162571	TTLL10	35	87	43.5	0	0	0	0	0	0	1	0
ENSG00000204481	PRAMEF14	35	71	36.75	0	0	0	0	0	0	0	0
ENSG00000130147	SH3BP4	35	100	50	0	0	0	0	0	0	0	0
ENSG00000138095	LRPPRC	35	58	29	0	0	0	0	0	0	0	0
ENSG00000145198	VWA5B2	35	83	47	0	0	0	0	0	0	0	0
ENSG00000172046	USP19	35	359	180.25	0	1	0	0	0	0	0	0
ENSG00000109265	CRACD	35	255	128.75	0	0	0	0	0	0	0	0
ENSG00000159733	ZFYVE28	35	122	61	0	0	0	0	0	0	0	0
ENSG00000174145	NWD2	35	50	25	0	0	0	0	0	0	0	0
ENSG00000039319	ZFYVE16	35	87	43.5	0	0	0	0	0	0	0	0
ENSG00000160323	ADAMTS13	35	84	42.25	0	0	0	0	0	0	0	0
ENSG00000165271	NOL6	35	153	77	0	1	1	0	1	0	0	0
ENSG00000165757	JCAD	35	107	53.5	0	0	0	0	0	0	0	0
ENSG00000110274	CEP164	35	176	88	0	0	0	0	0	0	0	0
ENSG00000142102	PGGHG	35	52	26	0	0	0	0	0	0	0	0
ENSG00000165905	LARGE2	35	81	41	0	0	0	0	0	0	0	0
ENSG00000177595	PIDD1	35	48	24	0	0	0	0	0	0	0	0
ENSG00000165966	PDZRN4	35	72	36.75	0	0	0	0	0	0	0	0
ENSG00000176915	ANKLE2	35	50	25	0	0	1	0	0	0	0	0
ENSG00000157450	RNF111	35	116	58	1	1	0	0	0	0	0	0
ENSG00000181827	RFX7	35	41	20.5	0	1	0	0	0	0	0	0
ENSG00000050820	BCAR1	35	86	44	1	1	0	0	0	0	0	0
ENSG00000124067	SLC12A4	35	48	24	0	0	0	0	0	0	0	0
ENSG00000169340	PDILT	35	48	24	0	0	0	0	0	1	0	1
ENSG00000175267	VWA3A	35	57	28.5	0	0	0	0	0	0	0	0
ENSG00000108821	COL1A1	35	65	32.5	1	1	0	0	0	0	0	0
ENSG00000141456	PELP1	35	68	34	0	1	1	0	0	0	0	0
ENSG00000022556	NLRP2	35	730	368.625	0	0	0	0	0	0	0	0
ENSG00000089847	ANKRD24	35	136	68	0	0	0	0	0	0	0	0
ENSG00000099338	CATSPERG	35	307	154	0	0	0	0	0	0	1	0
ENSG00000100258	LMF2	35	126	63.25	0	0	0	0	0	0	1	0
ENSG00000159307	SCUBE1	35	68	34.25	1	0	0	0	0	0	0	0
ENSG00000184381	PLA2G6	35	49	24.5	0	0	0	0	0	0	0	0
ENSG00000060656	PTPRU	34	41	20.5	0	0	0	0	0	0	0	0
ENSG00000174502	SLC26A9	34	82	41	0	0	0	0	0	0	0	0
ENSG00000163013	FBXO41	34	46	23	0	1	0	0	0	0	0	0
ENSG00000144857	BOC	34	121	60.75	0	0	0	0	0	0	0	0
ENSG00000163635	ATXN7	34	124	62.25	0	0	0	1	0	0	0	0
ENSG00000163781	TOPBP1	34	172	104.375	1	1	1	0	0	0	0	0
ENSG00000064042	LIMCH1	34	109	54.5	0	0	0	0	0	0	0	0
ENSG00000156140	ADAMTS3	34	233	117	0	0	0	0	0	0	0	0
ENSG00000168769	TET2	34	339	170.25	1	0	0	0	0	0	0	0
ENSG00000187372	PCDHB13	34	331	166.25	0	0	0	0	0	0	0	0
ENSG00000186340	THBS2	34	83	41.5	0	0	0	0	0	0	0	0
ENSG00000117868	ESYT2	34	77	38.75	0	0	0	0	0	0	0	0
ENSG00000104237	RP1	34	347	173.75	0	0	0	0	0	1	0	1
ENSG00000166436	TRIM66	34	214	107.5	0	0	0	0	0	0	0	0
ENSG00000008323	PLEKHG6	34	91	46	0	0	0	0	0	0	1	0
ENSG00000140323	DISP2	34	64	32	0	0	0	0	0	0	0	0
ENSG00000140525	FANCI	34	338	182.25	0	0	0	0	0	0	0	0
ENSG00000102893	PHKB	34	56	28	0	0	0	0	0	0	0	0
ENSG00000116176	TPSG1	34	40	20	0	0	0	0	0	0	0	0
ENSG00000152910	CNTNAP4	34	68	34	0	0	0	0	0	0	1	0
ENSG00000131899	LLGL1	34	132	66.25	1	0	0	0	0	0	0	0
ENSG00000132361	CLUH	34	110	55	0	0	0	0	0	0	0	0
ENSG00000062822	POLD1	34	169	85	1	0	1	0	0	0	0	0
ENSG00000118156	ZNF541	34	150	75	0	1	0	0	0	0	0	0
ENSG00000268861	AC008878.3	34	54	27	0	0	0	0	0	0	0	0
ENSG00000089101	CFAP61	34	251	125.75	0	0	0	0	0	0	0	0
ENSG00000125844	RRBP1	34	86	43	0	0	0	0	0	0	0	0
ENSG00000215529	EFCAB8	34	112	56	0	0	0	0	0	0	0	0
ENSG00000159212	CLIC6	34	43	21.5	0	0	0	0	0	0	0	0
ENSG00000185133	INPP5J	34	425	213.5	0	0	0	0	0	0	1	0
ENSG00000117000	RLF	33	61	30.5	0	1	0	0	0	0	0	0
ENSG00000121903	ZSCAN20	33	80	40	0	0	0	0	0	0	0	0
ENSG00000058866	DGKG	33	44	22	0	0	0	0	0	0	0	0
ENSG00000163946	TASOR	33	100	50.25	0	0	0	0	0	0	0	0
ENSG00000047365	ARAP2	33	96	52.25	0	0	0	0	0	0	1	0
ENSG00000155275	TRMT44	33	65	32.5	0	0	0	0	0	0	0	0
ENSG00000164318	EGFLAM	33	136	68	0	0	0	0	0	0	0	0
ENSG00000118412	CASP8AP2	33	118	59	0	0	0	0	0	0	0	0
ENSG00000215045	GRID2IP	33	228	114.5	0	0	0	0	0	0	0	0
ENSG00000107036	RIC1	33	110	55	0	0	0	0	0	0	0	0
ENSG00000196642	RABL6	33	54	27	0	1	0	0	0	0	0	0
ENSG00000197859	ADAMTSL2	33	104	52	0	0	0	0	0	0	0	0
ENSG00000285130	AL358113.1	33	309	155	0	0	0	0	0	0	0	0
ENSG00000121898	CPXM2	33	61	30.5	0	0	0	0	0	0	1	0
ENSG00000148840	PPRC1	33	134	67.5	0	1	0	0	0	0	0	0
ENSG00000068976	PYGM	33	45	22.5	0	0	0	0	0	0	0	0
ENSG00000118369	USP35	33	112	56	0	0	0	0	0	0	0	0
ENSG00000166833	NAV2	33	52	26	0	1	0	0	0	0	0	0
ENSG00000248746	ACTN3	33	150	75.75	0	0	0	0	0	0	0	0
ENSG00000111331	OAS3	33	271	136	0	0	0	0	0	0	1	0
ENSG00000123064	DDX54	33	131	81.375	0	0	1	1	0	0	0	0
ENSG00000167566	NCKAP5L	33	84	43.25	0	0	0	0	0	0	0	0
ENSG00000186442	KRT3	33	68	34	0	0	0	0	0	0	1	0
ENSG00000104067	TJP1	33	73	37	0	1	0	0	0	0	0	0
ENSG00000128833	MYO5C	33	61	31.75	0	0	0	0	0	0	0	0
ENSG00000100726	TELO2	33	80	40.25	1	0	0	0	1	0	0	0
ENSG00000103319	EEF2K	33	89	44.5	0	0	0	0	0	0	0	0
ENSG00000159753	CARMIL2	33	71	35.5	0	0	0	0	0	0	0	0
ENSG00000169896	ITGAM	33	56	28	0	0	0	0	0	0	0	0
ENSG00000287694	AC106741.1	33	67	33.5	0	0	0	0	0	0	0	0
ENSG00000178921	PFAS	33	108	56.25	1	0	0	0	0	0	0	0
ENSG00000141458	NPC1	33	61	30.5	0	0	0	0	0	0	0	0
ENSG00000175065	DSG4	33	90	45	1	0	0	0	0	1	0	1
ENSG00000080031	PTPRH	33	361	183.5	0	0	0	0	0	0	1	0
ENSG00000221826	PSG3	33	52	27.75	0	0	0	0	0	0	0	0
ENSG00000101115	SALL4	33	136	69.625	1	1	0	0	0	0	0	0
ENSG00000124201	ZNFX1	33	166	83.5	0	1	0	0	0	0	0	0
ENSG00000175894	TSPEAR	33	214	110.5	0	0	0	0	0	0	1	0
ENSG00000185658	BRWD1	33	199	99.75	0	1	0	0	0	0	0	0
ENSG00000241973	PI4KA	33	95	47.5	0	0	0	0	0	0	1	0
ENSG00000117425	PTCH2	32	54	27.5	0	0	0	0	0	0	1	0
ENSG00000132854	KANK4	32	863	433.75	0	0	0	0	0	0	1	0
ENSG00000142606	MMEL1	32	68	34	0	0	0	0	0	0	0	0
ENSG00000143850	PLEKHA6	32	64	32.25	0	0	0	0	0	0	0	0
ENSG00000162688	AGL	32	73	36.75	0	0	0	0	0	0	0	0
ENSG00000221843	C2orf16	32	426	219.5	0	0	0	0	0	0	0	0
ENSG00000178163	ZNF518B	32	104	52.25	0	0	0	0	0	0	0	0
ENSG00000206113	CFAP99	32	188	94.5	0	0	0	0	0	0	0	0
ENSG00000113594	LIFR	32	60	30	1	0	0	0	0	0	0	0
ENSG00000091136	LAMB1	32	84	42	1	0	0	0	0	0	0	0
ENSG00000164818	DNAAF5	32	72	36.25	0	0	0	0	0	0	0	0
ENSG00000164828	SUN1	32	52	26	0	0	0	0	0	0	0	0
ENSG00000022567	SLC45A4	32	59	29.75	0	0	0	0	0	0	0	0
ENSG00000095397	WHRN	32	157	78.75	0	0	0	0	0	0	0	0
ENSG00000165115	KIF27	32	530	274.375	0	0	0	0	0	0	1	0
ENSG00000182752	PAPPA	32	81	40.5	0	0	0	0	0	0	0	0
ENSG00000052749	RRP12	32	481	242.5	0	0	1	0	1	0	0	0
ENSG00000107554	DNMBP	32	299	150.5	0	0	0	0	0	0	0	0
ENSG00000133812	SBF2	32	57	28.5	0	0	0	0	0	0	0	0
ENSG00000149403	GRIK4	32	37	18.5	0	0	0	0	0	0	0	0
ENSG00000175216	CKAP5	32	86	43.25	0	1	1	0	1	0	0	0
ENSG00000088387	DOCK9	32	43	21.5	0	1	0	0	0	0	0	0
ENSG00000133958	UNC79	32	313	156.75	1	1	0	0	0	0	0	0
ENSG00000174373	RALGAPA1	32	134	67.5	0	1	0	0	0	0	0	0
ENSG00000066933	MYO9A	32	166	89.25	0	0	0	0	0	0	0	0
ENSG00000140575	IQGAP1	32	387	194.25	0	0	0	1	0	0	0	0
ENSG00000185033	SEMA4B	32	53	26.5	0	0	0	0	0	0	0	0
ENSG00000099769	IGFALS	32	139	70	0	0	0	0	0	0	0	0
ENSG00000118900	UBN1	32	121	60.75	0	1	0	0	0	0	0	0
ENSG00000159625	DRC7	32	78	39	0	0	0	0	0	0	0	0
ENSG00000121101	TEX14	32	185	92.75	0	0	0	0	0	0	1	0
ENSG00000141556	TBCD	32	76	40.25	0	0	1	0	1	0	0	0
ENSG00000075643	MOCOS	32	56	28	0	0	0	0	0	0	0	0
ENSG00000104885	DOT1L	32	187	94.25	1	1	0	0	0	0	0	0
ENSG00000176531	PHLDB3	32	62	31	0	0	0	0	0	0	1	0
ENSG00000243772	KIR2DL3	32	162	83.75	0	0	0	0	0	0	1	0
ENSG00000070886	EPHA8	31	99	49.5	0	0	0	0	0	0	0	0
ENSG00000143702	CEP170	31	52	26.25	0	1	0	0	0	0	0	0
ENSG00000158816	VWA5B1	31	61	30.5	0	0	0	0	0	0	1	0
ENSG00000178965	ERICH3	31	223	112	0	0	0	0	0	0	0	0
ENSG00000113971	NPHP3	31	52	26.5	1	0	0	0	0	0	0	0
ENSG00000114867	EIF4G1	31	74	37	0	1	1	0	0	0	0	0
ENSG00000119227	PIGZ	31	78	39	0	0	0	0	0	0	0	0
ENSG00000160796	NBEAL2	31	70	35.25	0	0	0	0	0	0	0	0
ENSG00000173769	TOPAZ1	31	486	251.875	0	0	0	0	0	0	0	0
ENSG00000182179	UBA7	31	86	43.25	0	0	0	0	0	0	1	0
ENSG00000132464	ENAM	31	200	100	0	0	0	0	0	0	0	0
ENSG00000067248	DHX29	31	52	26	1	0	0	0	0	0	0	0
ENSG00000077454	LRCH4	31	44	22	0	0	0	0	0	0	0	0
ENSG00000169871	TRIM56	31	141	74.25	0	0	0	0	0	0	0	0
ENSG00000156011	PSD3	31	57	28.75	0	0	0	0	0	0	0	0
ENSG00000156675	RAB11FIP1	31	47	23.75	0	0	0	0	0	0	0	0
ENSG00000223443	USP17L2	31	164	98.9375	0	0	0	0	0	1	0	1
ENSG00000083067	TRPM3	31	57	29.25	0	0	0	0	0	0	0	0
ENSG00000130559	CAMSAP1	31	101	50.5	0	1	0	0	0	0	0	0
ENSG00000151503	NCAPD3	31	68	34	0	0	0	0	0	0	0	0
ENSG00000166689	PLEKHA7	31	66	33.25	0	0	0	0	0	0	0	0
ENSG00000174791	RIN1	31	72	36	0	0	0	0	0	0	0	0
ENSG00000174885	NLRP6	31	52	26	0	0	0	0	0	0	0	0
ENSG00000023516	AKAP11	31	238	119.5	0	0	0	0	0	0	0	0
ENSG00000185950	IRS2	31	71	35.5	0	0	0	0	0	0	0	0
ENSG00000140853	NLRC5	31	150	75.25	0	0	0	0	0	0	0	0
ENSG00000197912	SPG7	31	71	35.75	0	0	0	0	0	0	1	0
ENSG00000083457	ITGAE	31	139	69.75	0	0	0	0	0	0	0	0
ENSG00000141449	GREB1L	31	45	22.5	0	1	0	0	0	0	0	0
ENSG00000075702	WDR62	31	166	116.406	0	0	0	0	0	0	0	0
ENSG00000090006	LTBP4	31	59	30.5	1	0	0	0	0	0	0	0
ENSG00000105397	TYK2	31	65	32.5	0	0	0	0	0	0	0	0
ENSG00000130749	ZC3H4	31	64	32.5	0	1	0	0	0	0	0	0
ENSG00000132024	CC2D1A	31	68	34	1	0	0	0	0	0	0	0
ENSG00000142347	MYO1F	31	92	46	0	0	0	0	0	0	0	0
ENSG00000171017	LRRC8E	31	128	67.25	0	0	0	0	0	0	0	0
ENSG00000100994	PYGB	31	58	29.25	0	0	0	0	0	0	0	0
ENSG00000196090	PTPRT	31	68	35.25	0	1	0	0	0	0	0	0
ENSG00000160255	ITGB2	31	116	59	1	0	0	0	0	0	0	0
ENSG00000171587	DSCAM	31	74	37	1	1	0	0	0	0	0	0
ENSG00000100150	DEPDC5	31	185	92.5	0	0	0	0	0	0	0	0
ENSG00000100197	CYP2D6	31	109	59.25	0	0	0	0	0	0	1	0
ENSG00000100345	MYH9	31	149	74.75	1	1	0	0	0	0	0	0
ENSG00000132681	ATP1A4	30	65	32.5	0	0	0	0	0	0	0	0
ENSG00000132694	ARHGEF11	30	83	41.75	0	1	0	0	0	0	0	0
ENSG00000085982	USP40	30	32	16	0	0	0	0	0	0	0	0
ENSG00000095002	MSH2	30	91	45.75	0	0	0	0	0	0	0	0
ENSG00000136546	SCN7A	30	79	39.75	0	0	0	0	0	0	1	0
ENSG00000155052	CNTNAP5	30	40	20	0	0	0	0	0	1	0	1
ENSG00000163060	TEKT4	30	63	31.75	0	0	0	0	0	0	0	0
ENSG00000204262	COL5A2	30	98	49.25	1	1	0	0	0	0	0	0
ENSG00000222038	POTEJ	30	62	31	0	0	0	0	0	0	1	0
ENSG00000248672	LY75-CD302	30	58	29.25	0	0	0	0	0	0	1	0
ENSG00000047457	CP	30	59	29.75	0	0	0	0	0	0	0	0
ENSG00000114857	NKTR	30	43	21.5	0	0	0	0	0	0	0	0
ENSG00000134121	CHL1	30	96	48.25	0	0	0	0	0	0	0	0
ENSG00000158220	ESYT3	30	56	29.25	0	0	0	0	0	0	0	0
ENSG00000187527	ATP13A5	30	82	41.25	0	0	0	0	0	0	1	0
ENSG00000078177	N4BP2	30	35	17.5	0	0	0	0	0	0	0	0
ENSG00000121210	TMEM131L	30	115	58.5	0	0	0	0	0	0	0	0
ENSG00000182903	ZNF721	30	92	46	0	0	0	0	0	0	0	0
ENSG00000248713	C4orf54	30	97	50.75	0	0	0	0	0	0	0	0
ENSG00000112902	SEMA5A	30	53	26.75	1	0	0	0	0	0	0	0
ENSG00000113522	RAD50	30	41	20.5	1	0	0	0	0	0	0	0
ENSG00000170085	SIMC1	30	80	40.5	0	0	0	0	0	0	0	0
ENSG00000197226	TBC1D9B	30	76	38	0	0	0	0	0	0	0	0
ENSG00000228672	PROB1	30	315	161.125	0	0	0	0	0	0	0	0
ENSG00000111961	SASH1	30	63	31.5	0	0	0	0	0	0	0	0
ENSG00000005108	THSD7A	30	51	26.25	0	1	0	0	0	0	0	0
ENSG00000128512	DOCK4	30	117	58.5	0	0	0	0	0	0	0	0
ENSG00000156802	ATAD2	30	59	29.5	0	0	0	0	0	0	0	0
ENSG00000077943	ITGA8	30	109	55	1	0	0	0	0	0	0	0
ENSG00000107731	UNC5B	30	78	39	1	0	0	0	0	0	0	0
ENSG00000155229	MMS19	30	62	31.75	0	0	1	0	0	0	0	0
ENSG00000137491	SLCO2B1	30	49	24.5	0	0	0	0	0	0	0	0
ENSG00000139116	KIF21A	30	104	52.5	0	0	0	0	0	0	0	0
ENSG00000125257	ABCC4	30	56	28	0	0	0	0	0	0	0	0
ENSG00000134899	ERCC5	30	73	36.5	1	0	0	0	0	0	0	0
ENSG00000092529	CAPN3	30	151	75.75	0	0	0	0	0	0	0	0
ENSG00000156218	ADAMTSL3	30	124	62.25	0	0	0	0	0	0	0	0
ENSG00000168907	PLA2G4F	30	40	20	0	0	0	0	0	0	1	0
ENSG00000156886	ITGAD	30	98	49.5	0	0	0	0	0	0	1	0
ENSG00000174177	CTU2	30	275	149.25	0	0	0	0	0	0	0	0
ENSG00000141258	SGSM2	30	118	59	0	0	0	0	0	0	0	0
ENSG00000179409	GEMIN4	30	99	49.5	0	0	1	0	0	0	0	0
ENSG00000132205	EMILIN2	30	75	37.75	0	0	0	0	0	0	0	0
ENSG00000166377	ATP9B	30	81	41	0	0	0	0	0	0	0	0
ENSG00000071564	TCF3	30	364	182.5	0	0	0	0	0	0	0	0
ENSG00000074855	ANO8	30	212	106.5	0	0	0	0	0	0	0	0
ENSG00000125730	C3	30	102	51.25	0	0	0	0	0	0	0	0
ENSG00000160161	CILP2	30	269	134.75	0	0	0	0	0	0	0	0
ENSG00000183248	PRR36	30	96	48	0	0	0	0	0	0	0	0
ENSG00000240403	KIR3DL2	30	424	216.875	0	0	0	0	0	0	1	0
ENSG00000092758	COL9A3	30	124	62	0	0	0	0	0	0	0	0
ENSG00000099889	ARVCF	30	107	53.5	0	0	0	0	0	0	0	0
ENSG00000069248	NUP133	29	83	41.5	1	0	1	1	1	0	0	0
ENSG00000132849	PATJ	29	49	24.5	0	0	0	0	0	0	0	0
ENSG00000135842	NIBAN1	29	88	44.25	0	0	0	0	0	0	0	0
ENSG00000142619	PADI3	29	115	57.75	0	0	0	0	0	0	0	0
ENSG00000204501	PRAMEF15	29	681	345	0	0	0	0	0	0	0	0
ENSG00000115850	LCT	29	152	76	0	0	0	0	0	1	1	1
ENSG00000188219	POTEE	29	42	21	0	0	0	0	0	0	0	0
ENSG00000081148	IMPG2	29	81	40.75	0	0	0	0	0	0	0	0
ENSG00000114127	XRN1	29	37	18.5	0	1	0	0	0	0	0	0
ENSG00000114650	SCAP	29	84	42	0	0	0	0	0	0	0	0
ENSG00000131379	C3orf20	29	40	20	0	0	0	0	0	0	0	0
ENSG00000134115	CNTN6	29	98	58	0	0	0	0	0	0	1	0
ENSG00000144596	GRIP2	29	36	18	0	0	0	0	0	0	0	0
ENSG00000163939	PBRM1	29	37	18.5	1	1	0	0	0	0	0	0
ENSG00000013810	TACC3	29	49	24.5	1	0	0	0	0	0	0	0
ENSG00000137449	CPEB2	29	56	28	0	0	0	0	0	0	0	0
ENSG00000175920	DOK7	29	159	79.5	1	0	0	0	0	0	1	0
ENSG00000070814	TCOF1	29	58	29.25	1	0	0	0	0	0	0	0
ENSG00000113555	PCDH12	29	87	44	0	0	0	0	0	0	0	0
ENSG00000131711	MAP1B	29	57	28.5	1	1	0	0	0	0	0	0
ENSG00000253537	PCDHGA7	29	473	237	0	0	0	0	0	0	1	0
ENSG00000254245	PCDHGA3	29	63	32.25	0	0	0	0	0	0	1	0
ENSG00000112414	ADGRG6	29	87	43.75	0	0	0	0	0	0	0	0
ENSG00000146263	MMS22L	29	44	22	0	0	1	0	1	0	0	0
ENSG00000205903	ZNF316	29	56	28	0	0	0	0	0	0	0	0
ENSG00000107147	KCNT1	29	69	35	0	0	0	0	0	0	0	0
ENSG00000123454	DBH	29	166	83.25	1	0	0	0	0	0	0	0
ENSG00000136830	NIBAN2	29	466	339.25	0	0	0	0	0	0	0	0
ENSG00000137076	TLN1	29	412	207.25	1	1	0	0	0	0	0	0
ENSG00000196305	IARS1	29	90	45	0	0	1	0	0	0	0	0
ENSG00000198722	UNC13B	29	49	24.5	0	0	0	0	0	0	0	0
ENSG00000075826	SEC31B	29	210	140.5	0	0	0	0	0	0	0	0
ENSG00000122367	LDB3	29	100	50.25	1	0	0	0	0	0	0	0
ENSG00000138131	LOXL4	29	60	30.25	0	0	0	0	0	0	1	0
ENSG00000006534	ALDH3B1	29	31	15.5	0	0	0	0	0	0	0	0
ENSG00000154134	ROBO3	29	72	40.5	1	0	0	0	0	0	0	0
ENSG00000013573	DDX11	29	82	41.25	1	0	0	0	0	0	0	0
ENSG00000076108	BAZ2A	29	83	41.5	0	1	0	0	0	0	0	0
ENSG00000111271	ACAD10	29	87	43.5	0	0	0	0	0	0	1	0
ENSG00000198598	MMP17	29	242	121.25	0	0	0	0	0	0	0	0
ENSG00000123200	ZC3H13	29	55	27.5	0	1	0	1	0	0	0	0
ENSG00000070778	PTPN21	29	48	24	0	0	0	0	0	0	0	0
ENSG00000092445	TYRO3	29	328	165	0	0	0	0	0	0	0	0
ENSG00000137868	STRA6	29	65	33.5	0	0	0	0	0	0	0	0
ENSG00000140479	PCSK6	29	44	22	1	0	0	0	0	0	0	0
ENSG00000159337	PLA2G4D	29	216	108.5	0	0	0	0	0	0	1	0
ENSG00000196547	MAN2A2	29	115	57.75	0	0	0	0	0	0	0	0
ENSG00000090857	PDPR	29	54	27	0	0	0	0	0	0	0	0
ENSG00000103126	AXIN1	29	86	43	1	0	0	0	0	0	0	0
ENSG00000103544	VPS35L	29	77	38.5	0	0	0	0	0	0	0	0
ENSG00000140943	MBTPS1	29	52	26.25	1	0	0	0	0	0	0	0
ENSG00000012048	BRCA1	29	189	129	1	0	0	0	0	0	0	0
ENSG00000108469	RECQL5	29	109	55.25	0	0	0	0	0	0	0	0
ENSG00000171298	GAA	29	62	31.25	0	0	0	0	0	0	0	0
ENSG00000186185	KIF18B	29	79	39.5	0	0	0	0	0	0	0	0
ENSG00000196689	TRPV1	29	387	194.75	0	0	0	0	0	0	0	0
ENSG00000215041	NEURL4	29	113	56.5	0	1	0	0	0	0	0	0
ENSG00000270765	GAS2L2	29	170	85.25	0	0	0	0	0	0	0	0
ENSG00000179981	TSHZ1	29	63	31.75	1	1	0	0	0	0	0	0
ENSG00000105559	PLEKHA4	29	37	18.5	0	0	0	0	0	0	0	0
ENSG00000198521	ZNF43	29	286	144	0	0	0	0	0	0	0	0
ENSG00000073146	MOV10L1	29	45	22.5	0	0	0	0	0	0	0	0
ENSG00000094975	SUCO	28	680	340.5	0	0	0	0	0	0	1	0
ENSG00000115267	IFIH1	28	82	41	0	0	0	0	0	0	1	0
ENSG00000146205	ANO7	28	285	142.5	0	0	0	0	0	0	0	0
ENSG00000138802	SEC24B	28	87	44	1	1	0	0	0	0	0	0
ENSG00000113721	PDGFRB	28	37	18.5	1	0	0	0	0	0	0	0
ENSG00000132357	CARD6	28	163	107.125	0	0	0	0	0	0	1	0
ENSG00000124608	AARS2	28	53	26.75	0	0	0	0	0	0	0	0
ENSG00000204396	VWA7	28	191	99.875	0	0	0	0	0	0	1	0
ENSG00000091137	SLC26A4	28	73	36.75	0	0	0	0	0	0	0	0
ENSG00000196411	EPHB4	28	81	40.5	1	0	0	0	0	0	0	0
ENSG00000071894	CPSF1	28	58	29.25	0	0	1	0	1	0	0	0
ENSG00000104356	POP1	28	61	30.5	0	0	1	0	1	0	0	0
ENSG00000107890	ANKRD26	28	139	69.5	0	0	0	0	0	0	0	0
ENSG00000214655	ZSWIM8	28	42	21	0	1	0	0	0	0	0	0
ENSG00000149091	DGKZ	28	45	22.5	0	0	0	0	0	0	0	0
ENSG00000181333	HEPHL1	28	63	31.75	0	0	0	0	0	0	1	0
ENSG00000184967	NOC4L	28	416	208.25	0	0	1	0	1	0	1	0
ENSG00000133121	STARD13	28	36	18	0	0	0	0	0	0	0	0
ENSG00000119684	MLH3	28	43	21.5	0	0	0	0	0	0	0	0
ENSG00000126822	PLEKHG3	28	101	50.75	0	0	0	0	0	0	0	0
ENSG00000165959	CLMN	28	41	20.5	0	0	0	0	0	0	0	0
ENSG00000062524	LTK	28	58	29	0	0	0	0	0	0	1	0
ENSG00000103994	ZNF106	28	118	59.25	0	0	0	0	0	0	0	0
ENSG00000137802	MAPKBP1	28	56	28	0	0	0	0	0	0	0	0
ENSG00000166145	SPINT1	28	69	34.5	1	0	0	0	0	0	0	0
ENSG00000273540	AGBL1	28	100	50.25	0	0	0	0	0	0	1	0
ENSG00000138834	MAPK8IP3	28	49	24.5	1	1	0	0	0	0	0	0
ENSG00000140955	ADAD2	28	73	36.75	0	0	0	0	0	0	0	0
ENSG00000154099	DNAAF1	28	228	115	0	0	0	0	0	0	0	0
ENSG00000126562	WNK4	28	125	62.75	0	0	0	0	0	0	0	0
ENSG00000104880	ARHGEF18	28	55	27.5	0	0	0	0	0	0	0	0
ENSG00000130287	NCAN	28	42	21	0	0	0	0	0	0	0	0
ENSG00000179709	NLRP8	28	58	29	0	0	0	0	0	1	0	1
ENSG00000075218	GTSE1	28	118	59.25	0	0	0	0	0	0	0	0
ENSG00000187800	PEAR1	27	36	18	0	0	0	0	0	0	0	0
ENSG00000068024	HDAC4	27	79	39.75	1	1	0	0	0	0	0	0
ENSG00000143970	ASXL2	27	137	68.5	1	1	0	0	0	0	0	0
ENSG00000153107	ANAPC1	27	53	26.5	0	0	1	0	0	0	0	0
ENSG00000163482	STK36	27	39	19.5	1	0	0	0	0	0	0	0
ENSG00000204406	MBD5	27	50	25.5	0	1	0	0	0	0	0	0
ENSG00000243135	UGT1A3	27	91	46.5	0	0	0	0	0	0	0	0
ENSG00000173366	AC097637.1	27	168	91.5	0	0	0	0	0	0	0	0
ENSG00000048342	CC2D2A	27	68	34	0	0	0	0	0	0	0	0
ENSG00000087269	NOP14	27	349	175.5	0	0	1	0	0	0	0	0
ENSG00000145246	ATP10D	27	75	37.5	0	0	0	0	0	0	0	0
ENSG00000113212	PCDHB7	27	76	38	0	0	0	0	0	0	0	0
ENSG00000120324	PCDHB10	27	101	50.5	0	0	0	0	0	0	0	0
ENSG00000171444	MCC	27	80	42.5	0	0	0	0	0	0	0	0
ENSG00000111877	MCM9	27	63	31.5	1	0	0	0	0	0	1	0
ENSG00000135596	MICAL1	27	71	35.75	0	0	0	0	0	0	0	0
ENSG00000137177	KIF13A	27	53	26.5	0	1	0	0	0	0	0	0
ENSG00000146414	SHPRH	27	377	189.25	0	0	0	0	0	0	1	0
ENSG00000204394	VARS1	27	55	27.5	0	0	1	0	0	0	0	0
ENSG00000204580	DDR1	27	35	17.5	0	0	0	0	0	0	0	0
ENSG00000128596	CCDC136	27	50	25	0	0	0	0	0	0	0	0
ENSG00000146830	GIGYF1	27	102	51.25	0	0	0	0	0	0	0	0
ENSG00000188037	CLCN1	27	130	65.25	0	0	0	0	0	0	1	0
ENSG00000014164	ZC3H3	27	265	132.5	0	0	0	0	0	0	0	0
ENSG00000140396	NCOA2	27	45	22.5	1	1	0	0	0	0	0	0
ENSG00000181790	ADGRB1	27	67	33.75	0	0	0	0	0	0	0	0
ENSG00000183808	RBM12B	27	178	89.25	0	0	0	0	0	0	0	0
ENSG00000119121	TRPM6	27	104	52.25	1	0	0	0	0	0	0	0
ENSG00000160360	GPSM1	27	50	25	0	0	0	0	0	0	0	0
ENSG00000178445	GLDC	27	87	43.5	0	0	0	0	0	0	0	0
ENSG00000196730	DAPK1	27	34	17	0	0	0	0	0	0	0	0
ENSG00000197694	SPTAN1	27	63	31.75	0	1	0	0	0	0	0	0
ENSG00000274349	ZNF658	27	170	85.25	0	0	0	0	0	0	0	0
ENSG00000131626	PPFIA1	27	36	18	0	1	0	0	0	0	0	0
ENSG00000158077	NLRP14	27	58	29.25	0	0	0	0	0	0	1	0
ENSG00000172830	SSH3	27	38	19	0	0	0	0	0	0	0	0
ENSG00000010379	SLC6A13	27	83	41.5	0	0	0	0	0	0	1	0
ENSG00000061273	HDAC7	27	43	21.5	1	1	0	0	0	0	0	0
ENSG00000174233	ADCY6	27	59	29.5	0	0	0	0	0	0	0	0
ENSG00000100629	CEP128	27	33	16.5	0	0	0	0	0	0	1	0
ENSG00000100889	PCK2	27	86	43.25	0	0	0	0	0	0	1	0
ENSG00000188869	TMC3	27	288	144.75	0	0	0	0	0	0	1	0
ENSG00000007545	CRAMP1	27	122	61	0	0	0	0	0	0	0	0
ENSG00000156860	FBRS	27	106	53.25	0	1	0	0	0	0	0	0
ENSG00000262246	CORO7	27	168	84.5	0	0	0	0	0	0	1	0
ENSG00000131480	AOC2	27	51	25.5	0	0	0	0	0	0	0	0
ENSG00000177731	FLII	27	135	69	1	0	0	0	0	0	0	0
ENSG00000134757	DSG3	27	50	25	1	0	0	0	0	0	1	0
ENSG00000206181	ELOA2	27	118	60.125	0	0	0	0	0	0	0	0
ENSG00000127533	F2RL3	27	46	23	0	0	0	0	0	0	0	0
ENSG00000142235	LMTK3	27	83	41.5	0	1	0	0	0	0	0	0
ENSG00000142512	SIGLEC10	27	827	432.875	0	0	0	0	0	0	0	0
ENSG00000183668	PSG9	27	455	228	0	0	0	0	0	0	0	0
ENSG00000197016	ZNF470	27	75	37.5	0	0	0	0	0	0	1	0
ENSG00000213973	ZNF99	27	438	254.438	0	0	0	0	0	0	0	0
ENSG00000101187	SLCO4A1	27	36	18	0	0	0	0	0	0	0	0
ENSG00000160305	DIP2A	27	87	43.5	0	0	0	0	0	0	0	0
ENSG00000085552	IGSF9	26	112	56.25	0	0	0	0	0	0	0	0
ENSG00000154222	CC2D1B	26	42	21	0	0	0	0	0	0	0	0
ENSG00000183317	EPHA10	26	64	32	0	0	0	0	0	0	1	0
ENSG00000243710	CFAP57	26	40	20	0	0	0	0	0	0	0	0
ENSG00000068878	PSME4	26	309	155	0	1	0	0	0	0	0	0
ENSG00000138031	ADCY3	26	44	23.75	0	0	0	0	0	0	1	0
ENSG00000179270	PCARE	26	63	31.5	0	0	0	0	0	0	0	0
ENSG00000204634	TBC1D8	26	56	28	0	0	0	0	0	0	1	0
ENSG00000055955	ITIH4	26	108	54	0	0	0	0	0	0	0	0
ENSG00000121440	PDZRN3	26	85	43	0	0	0	0	0	0	0	0
ENSG00000127249	ATP13A4	26	49	24.5	0	0	0	0	0	0	0	0
ENSG00000174776	WDR49	26	391	196.75	0	0	0	0	0	0	0	0
ENSG00000214021	TTLL3	26	549	325.25	0	0	0	0	0	0	0	0
ENSG00000221955	SLC12A8	26	35	17.75	0	0	0	0	0	0	0	0
ENSG00000072201	LNX1	26	60	30	0	0	0	0	0	0	0	0
ENSG00000109181	UGT2B10	26	50	25	0	0	0	0	0	0	1	0
ENSG00000125386	FAM193A	26	413	207.75	0	1	0	0	0	0	0	0
ENSG00000138722	MMRN1	26	34	17	0	0	0	0	0	0	1	0
ENSG00000151718	WWC2	26	74	37	0	0	0	0	0	0	0	0
ENSG00000049192	ADAMTS6	26	29	14.5	0	1	0	0	0	0	0	0
ENSG00000072786	STK10	26	63	31.75	0	0	0	0	0	0	1	0
ENSG00000113615	SEC24A	26	38	19	0	0	0	0	0	0	0	0
ENSG00000132915	PDE6A	26	463	233	0	0	0	0	0	0	0	0
ENSG00000145506	NKD2	26	41	20.5	0	0	0	0	0	0	0	0
ENSG00000177839	PCDHB9	26	230	115.25	0	0	0	0	0	0	0	0
ENSG00000197479	PCDHB11	26	146	73.25	0	0	0	0	0	0	0	0
ENSG00000254122	PCDHGB7	26	83	41.5	0	0	0	0	0	0	1	0
ENSG00000128602	SMO	26	61	30.5	0	0	0	0	0	0	0	0
ENSG00000155561	NUP205	26	138	69.25	0	1	1	1	0	0	0	0
ENSG00000158106	RHPN1	26	53	27	0	0	0	0	0	0	0	0
ENSG00000136813	ECPAS	26	145	72.75	0	0	0	0	0	0	0	0
ENSG00000185585	OLFML2A	26	352	176.5	0	0	0	0	0	0	1	0
ENSG00000198785	GRIN3A	26	54	27.375	0	0	0	0	0	0	0	0
ENSG00000151651	ADAM8	26	104	52.5	0	0	0	0	0	0	1	0
ENSG00000048649	RSF1	26	38	19	0	1	0	0	0	0	0	0
ENSG00000069696	DRD4	26	237	119.625	0	0	0	0	0	0	1	0
ENSG00000110002	VWA5A	26	44	22	0	0	0	0	0	0	0	0
ENSG00000149243	KLHL35	26	36	18	0	0	0	0	0	0	0	0
ENSG00000165458	INPPL1	26	104	52.5	1	0	0	0	0	0	0	0
ENSG00000060709	RIMBP2	26	80	40	0	0	0	0	0	0	0	0
ENSG00000111252	SH2B3	26	33	16.5	0	0	0	0	0	0	0	0
ENSG00000123104	ITPR2	26	97	48.75	0	0	0	0	0	0	0	0
ENSG00000126838	PZP	26	41	20.75	0	0	0	0	0	0	1	0
ENSG00000089737	DDX24	26	65	32.5	0	0	1	0	0	0	0	0
ENSG00000100813	ACIN1	26	50	25	0	1	1	0	0	0	0	0
ENSG00000103194	USP10	26	44	22	0	0	0	0	0	0	0	0
ENSG00000103489	XYLT1	26	35	17.5	0	0	0	0	0	0	0	0
ENSG00000103534	TMC5	26	60	30	0	0	0	0	0	0	0	0
ENSG00000122257	RBBP6	26	56	28	1	1	1	0	1	0	0	0
ENSG00000129204	USP6	26	43	21.5	0	0	0	0	0	0	1	0
ENSG00000129667	RHBDF2	26	61	30.75	0	0	0	0	0	0	0	0
ENSG00000141736	ERBB2	26	34	17.25	1	0	0	0	0	0	0	0
ENSG00000170832	USP32	26	192	96.25	0	1	0	0	0	0	0	0
ENSG00000257008	GPR142	26	630	316.5	0	0	0	0	0	0	1	0
ENSG00000180043	FAM71E2	26	50	26.375	0	0	0	0	0	0	0	0
ENSG00000180855	ZNF443	26	165	82.75	0	0	0	0	0	0	0	0
ENSG00000198482	ZNF808	26	181	90.5	0	0	0	0	0	0	0	0
ENSG00000213762	ZNF134	26	535	268.25	0	0	0	0	0	0	0	0
ENSG00000174306	ZHX3	26	28	14	0	0	0	0	0	0	0	0
ENSG00000196562	SULF2	26	71	35.75	1	0	0	0	0	0	0	0
ENSG00000180530	NRIP1	26	633	318	0	0	0	0	0	0	0	0
ENSG00000183963	SMTN	26	40	20.25	1	0	0	0	0	0	0	0
ENSG00000116128	BCL9	25	78	39.25	0	0	0	0	0	0	0	0
ENSG00000121753	ADGRB2	25	68	34.25	0	0	0	0	0	0	0	0
ENSG00000134668	SPOCD1	25	51	25.5	0	0	0	0	0	0	0	0
ENSG00000179002	TAS1R2	25	65	32.5	0	0	0	0	0	1	0	1
ENSG00000054356	PTPRN	25	95	47.5	0	0	0	0	0	0	0	0
ENSG00000170396	ZNF804A	25	292	149.25	0	0	0	0	0	0	0	0
ENSG00000090539	CHRD	25	73	36.5	1	0	0	0	0	0	0	0
ENSG00000133256	PDE6B	25	43	21.5	0	0	0	0	0	0	1	0
ENSG00000173610	UGT2A1	25	100	50.25	0	0	0	0	0	0	0	0
ENSG00000039537	C6	25	93	47.25	0	0	0	0	0	0	1	0
ENSG00000153922	CHD1	25	30	15	0	1	0	0	0	0	0	0
ENSG00000182578	CSF1R	25	50	25	1	0	0	0	0	0	0	0
ENSG00000204248	COL11A2	25	64	32	0	0	0	0	0	0	0	0
ENSG00000204351	SKIV2L	25	142	71.75	1	0	0	0	0	0	0	0
ENSG00000049540	ELN	25	50	25	1	0	0	0	0	0	0	0
ENSG00000126870	WDR60	25	198	99.5	0	0	0	1	0	0	0	0
ENSG00000095383	TBC1D2	25	126	63.25	0	0	0	0	0	0	0	0
ENSG00000107165	TYRP1	25	51	25.75	1	0	0	0	0	0	0	0
ENSG00000123453	SARDH	25	38	19	0	0	0	0	0	0	0	0
ENSG00000123243	ITIH5	25	55	27.5	0	0	0	0	0	0	0	0
ENSG00000148468	FAM171A1	25	50	25	0	0	0	0	0	0	0	0
ENSG00000148600	CDHR1	25	65	32.5	0	0	0	0	0	0	0	0
ENSG00000170324	FRMPD2	25	74	37	0	0	0	0	0	0	1	0
ENSG00000203867	RBM20	25	71	35.5	0	0	0	0	0	0	0	0
ENSG00000006118	TMEM132A	25	30	15	0	0	0	0	0	0	0	0
ENSG00000124920	MYRF	25	46	23	0	1	0	0	0	0	0	0
ENSG00000168056	LTBP3	25	58	29	1	0	0	0	0	0	0	0
ENSG00000084110	HAL	25	96	48.25	0	0	0	0	0	0	1	0
ENSG00000089250	NOS1	25	41	20.5	0	1	0	0	0	0	0	0
ENSG00000133858	ZFC3H1	25	137	68.5	0	1	0	0	0	0	0	0
ENSG00000171847	FAM90A1	25	59	31	0	0	0	0	0	0	1	0
ENSG00000186815	TPCN1	25	390	196.25	0	0	0	0	0	0	0	0
ENSG00000150457	LATS2	25	147	73.5	1	0	0	0	0	0	0	0
ENSG00000129534	MIS18BP1	25	163	101.25	0	0	1	0	0	0	0	0
ENSG00000133962	CATSPERB	25	118	59.25	0	0	0	0	0	0	0	0
ENSG00000137841	PLCB2	25	35	17.5	0	0	0	0	0	0	1	0
ENSG00000137843	PAK6	25	96	48.25	0	0	0	0	0	0	0	0
ENSG00000184507	NUTM1	25	100	50	0	0	0	0	0	0	0	0
ENSG00000039523	RIPOR1	25	40	20	0	0	0	0	0	0	0	0
ENSG00000140986	RPL3L	25	40	20	0	0	0	0	0	0	1	0
ENSG00000161992	PRR35	25	75	37.75	0	0	0	0	0	0	0	0
ENSG00000249961	TERB1	25	51	25.75	0	0	0	0	0	0	0	0
ENSG00000074370	ATP2A3	25	43	21.5	0	0	0	0	0	0	0	0
ENSG00000128487	SPECC1	25	118	59.5	0	0	0	0	0	0	0	0
ENSG00000141298	SSH2	25	49	24.5	0	0	0	0	0	0	0	0
ENSG00000170037	CNTROB	25	84	42	0	0	0	0	0	0	1	0
ENSG00000173826	KCNH6	25	32	16	0	0	0	0	0	0	1	0
ENSG00000177427	MIEF2	25	49	24.5	0	0	0	0	0	0	0	0
ENSG00000177728	TMEM94	25	449	225	0	0	0	0	0	0	0	0
ENSG00000183018	SPNS2	25	144	72	0	0	0	0	0	0	0	0
ENSG00000134760	DSG1	25	72	36.25	0	0	0	0	0	0	0	0
ENSG00000215421	ZNF407	25	92	47	0	1	0	0	0	0	0	0
ENSG00000105063	PPP6R1	25	25	12.5	0	0	0	0	0	0	0	0
ENSG00000115257	PCSK4	25	284	149	0	0	0	0	0	0	1	0
ENSG00000142405	NLRP12	25	325	163.5	0	0	0	0	0	0	1	0
ENSG00000198131	ZNF544	25	91	48.25	0	0	0	0	0	0	0	0
ENSG00000213799	ZNF845	25	74	37.25	0	0	0	0	0	0	0	0
ENSG00000183798	EMILIN3	25	47	23.5	0	0	0	0	0	0	0	0
ENSG00000196074	SYCP2	25	42	21	0	1	0	0	0	0	0	0
ENSG00000159082	SYNJ1	25	96	48.25	1	0	0	0	0	0	0	0
ENSG00000070413	DGCR2	25	43	21.5	0	0	0	0	0	0	0	0
ENSG00000198911	SREBF2	25	32	16	1	0	0	0	0	0	0	0
ENSG00000122482	ZNF644	24	38	19	0	1	0	0	0	0	0	0
ENSG00000143799	PARP1	24	31	15.5	1	0	0	0	0	0	0	0
ENSG00000162415	ZSWIM5	24	48	24	0	0	0	0	0	0	0	0
ENSG00000173110	HSPA6	24	49	24.75	0	0	0	0	0	0	0	0
ENSG00000198842	DUSP27	24	84	42	0	0	0	0	0	0	0	0
ENSG00000198952	SMG5	24	36	18	0	0	1	0	0	0	0	0
ENSG00000063660	GPC1	24	32	16	0	0	0	0	0	0	0	0
ENSG00000138356	AOX1	24	28	14	0	0	0	0	0	0	1	0
ENSG00000144535	DIS3L2	24	70	35.25	0	0	0	0	0	0	0	0
ENSG00000155754	C2CD6	24	64	33	0	0	0	0	0	0	0	0
ENSG00000171853	TRAPPC12	24	49	24.75	0	0	0	0	0	0	0	0
ENSG00000244474	UGT1A4	24	176	90.25	0	0	0	0	0	0	0	0
ENSG00000085276	MECOM	24	38	19	1	1	0	0	0	0	0	0
ENSG00000150995	ITPR1	24	47	23.5	1	1	0	0	0	0	0	0
ENSG00000145214	DGKQ	24	167	83.5	0	0	0	0	0	0	0	0
ENSG00000163749	CCDC158	24	79	39.5	0	0	0	0	0	0	0	0
ENSG00000120328	PCDHB12	24	74	37	0	0	0	0	0	0	0	0
ENSG00000226650	KIF4B	24	69	34.5	0	0	0	0	0	0	0	0
ENSG00000283782	AC116366.2	24	35	17.5	0	0	0	0	0	0	0	0
ENSG00000079819	EPB41L2	24	96	48.5	0	0	0	0	0	0	0	0
ENSG00000083097	DOP1A	24	52	26	0	0	0	0	0	0	0	0
ENSG00000124535	WRNIP1	24	42	21	0	0	0	0	0	0	0	0
ENSG00000146192	FGD2	24	33	16.5	0	0	0	0	0	0	0	0
ENSG00000188112	C6orf132	24	39	19.5	0	0	0	0	0	0	0	0
ENSG00000189325	BNIP5	24	27	13.75	0	0	0	0	0	0	0	0
ENSG00000250264	AL669918.1	24	74	37.25	0	0	0	0	0	0	0	0
ENSG00000081803	CADPS2	24	38	19	0	0	0	0	0	0	0	0
ENSG00000106479	ZNF862	24	42	21	0	0	0	0	0	0	0	0
ENSG00000146904	EPHA1	24	36	18.25	0	0	0	0	0	0	1	0
ENSG00000164889	SLC4A2	24	38	19.25	1	0	0	0	0	0	0	0
ENSG00000197993	KEL	24	106	53.25	0	0	0	0	0	0	1	0
ENSG00000120899	PTK2B	24	27	13.5	0	0	0	0	0	0	0	0
ENSG00000147316	MCPH1	24	76	38.25	1	0	0	0	0	0	0	0
ENSG00000095319	NUP188	24	222	111.25	0	0	0	0	0	0	0	0
ENSG00000167114	SLC27A4	24	40	20	1	0	0	0	0	0	0	0
ENSG00000107862	GBF1	24	46	23.5	0	0	1	0	0	0	0	0
ENSG00000185736	ADARB2	24	53	26.5	0	0	0	0	0	0	0	0
ENSG00000216937	CCDC7	24	111	55.75	0	0	0	0	0	0	0	0
ENSG00000070019	GUCY2C	24	38	19	0	0	0	0	0	0	0	0
ENSG00000111087	GLI1	24	43	21.5	0	0	0	0	0	0	0	0
ENSG00000122965	RBM19	24	57	28.75	1	0	1	0	0	0	0	0
ENSG00000135424	ITGA7	24	40	21	1	0	0	0	0	0	0	0
ENSG00000022976	ZNF839	24	32	16	0	0	0	0	0	0	1	0
ENSG00000186648	CARMIL3	24	51	25.75	0	0	0	0	0	0	0	0
ENSG00000067141	NEO1	24	52	26	1	0	0	0	0	0	0	0
ENSG00000092439	TRPM7	24	45	22.5	1	0	0	0	0	0	0	0
ENSG00000103995	CEP152	24	83	41.875	0	0	0	0	0	0	0	0
ENSG00000140400	MAN2C1	24	42	21	0	0	0	0	0	0	0	0
ENSG00000140563	MCTP2	24	95	47.5	0	0	0	0	0	0	1	0
ENSG00000166716	ZNF592	24	131	65.5	0	1	0	0	0	0	0	0
ENSG00000168806	LCMT2	24	84	42	0	0	0	0	0	0	0	0
ENSG00000172349	IL16	24	132	66	0	0	0	0	0	0	0	0
ENSG00000187720	THSD4	24	58	29	0	0	0	0	0	0	0	0
ENSG00000083093	PALB2	24	46	23	1	0	0	0	0	0	0	0
ENSG00000135723	FHOD1	24	75	37.5	0	0	0	0	0	0	1	0
ENSG00000140829	DHX38	24	56	28	0	0	0	0	0	0	0	0
ENSG00000198373	WWP2	24	48	24	0	0	0	0	0	0	0	0
ENSG00000108840	HDAC5	24	81	40.5	0	1	0	0	0	0	0	0
ENSG00000121053	EPX	24	37	18.75	0	0	0	0	0	0	1	0
ENSG00000170004	CHD3	24	44	22	0	1	0	0	0	0	0	0
ENSG00000174282	ZBTB4	24	97	48.5	0	1	0	0	0	0	0	0
ENSG00000177302	TOP3A	24	42	21	1	0	1	0	0	0	1	0
ENSG00000178971	CTC1	24	54	27	0	0	0	0	0	0	0	0
ENSG00000181045	SLC26A11	24	108	55.5	0	0	0	0	0	0	1	0
ENSG00000101493	ZNF516	24	198	99.5	0	1	0	0	0	0	0	0
ENSG00000063127	SLC6A16	24	53	26.75	0	0	0	0	0	0	0	0
ENSG00000089639	GMIP	24	88	44	0	0	0	0	0	0	0	0
ENSG00000099812	MISP	24	51	25.5	0	0	0	0	0	0	0	0
ENSG00000104859	CLASRP	24	36	18	0	0	0	0	0	0	0	0
ENSG00000105373	NOP53	24	70	35	0	0	0	0	0	0	0	0
ENSG00000131864	USP29	24	64	32.5	0	0	0	0	0	1	0	1
ENSG00000173480	ZNF417	24	25	12.5	0	0	0	0	0	0	0	0
ENSG00000237440	ZNF737	24	180	93	0	0	0	0	0	0	0	0
ENSG00000125780	TGM3	24	41	20.5	0	0	0	0	0	0	0	0
ENSG00000125872	LRRN4	24	137	68.5	0	0	0	0	0	0	0	0
ENSG00000179242	CDH4	24	62	31	0	0	0	0	0	0	0	0
ENSG00000286022	AL121899.2	24	41	20.5	0	0	0	0	0	0	0	0
ENSG00000160282	FTCD	24	56	28	0	0	0	0	0	0	0	0
ENSG00000100304	TTLL12	24	44	22.25	0	0	0	0	0	0	0	0
ENSG00000187860	CCDC157	24	43	21.75	0	0	0	0	0	0	0	0
ENSG00000081277	PKP1	23	46	23	0	0	0	0	0	0	0	0
ENSG00000116198	CEP104	23	245	122.75	0	0	0	0	0	0	0	0
ENSG00000134376	CRB1	23	50	25	1	0	0	0	0	0	0	0
ENSG00000143515	ATP8B2	23	54	27	0	0	0	0	0	0	0	0
ENSG00000162592	CCDC27	23	37	18.5	0	0	0	0	0	0	1	0
ENSG00000171680	PLEKHG5	23	34	17	0	0	0	0	0	0	0	0
ENSG00000175984	DENND2C	23	81	40.5	0	0	0	0	0	0	0	0
ENSG00000078018	MAP2	23	89	45	0	1	0	0	0	0	0	0
ENSG00000115548	KDM3A	23	49	24.5	0	1	0	0	0	0	0	0
ENSG00000132326	PER2	23	111	56	0	0	0	0	0	0	0	0
ENSG00000144283	PKP4	23	383	254.75	0	0	0	0	0	0	1	0
ENSG00000168658	VWA3B	23	114	57	0	0	0	0	0	0	0	0
ENSG00000196834	POTEI	23	42	21	0	0	0	0	0	0	1	0
ENSG00000114859	CLCN2	23	23	11.5	0	0	0	0	0	0	0	0
ENSG00000158163	DZIP1L	23	34	17	0	0	0	0	0	0	0	0
ENSG00000163913	IFT122	23	32	16	1	0	0	0	0	0	0	0
ENSG00000187091	PLCD1	23	26	13	0	0	0	0	0	0	0	0
ENSG00000073331	ALPK1	23	91	56.75	0	0	0	0	0	0	1	0
ENSG00000164142	FAM160A1	23	71	35.5	0	0	0	0	0	0	0	0
ENSG00000174125	TLR1	23	217	109	0	0	0	0	0	0	1	0
ENSG00000037280	FLT4	23	57	28.5	1	1	0	0	0	0	0	0
ENSG00000053108	FSTL4	23	59	29.5	0	0	0	0	0	0	0	0
ENSG00000082516	GEMIN5	23	90	45	0	0	1	0	1	0	0	0
ENSG00000112936	C7	23	99	50	0	0	0	0	0	0	0	0
ENSG00000113569	NUP155	23	44	22	1	0	1	0	1	0	0	0
ENSG00000134987	WDR36	23	29	14.75	1	0	0	0	0	0	0	0
ENSG00000106397	PLOD3	23	82	41	1	0	0	0	0	0	0	0
ENSG00000225968	ELFN1	23	103	52	0	1	0	0	0	0	0	0
ENSG00000104722	NEFM	23	32	16	0	0	0	0	0	0	0	0
ENSG00000147488	ST18	23	43	21.5	0	0	0	0	0	0	0	0
ENSG00000147724	FAM135B	23	52	26.75	0	1	0	0	0	0	0	0
ENSG00000147799	ARHGAP39	23	91	45.5	0	0	0	0	0	0	0	0
ENSG00000184661	CDCA2	23	31	15.75	0	0	0	0	0	0	0	0
ENSG00000119321	FKBP15	23	191	96	0	0	0	0	0	0	0	0
ENSG00000119522	DENND1A	23	31	15.5	0	1	0	0	0	0	0	0
ENSG00000196116	TDRD7	23	45	22.5	0	0	0	0	0	0	0	0
ENSG00000197724	PHF2	23	31	15.5	0	1	0	0	0	0	0	0
ENSG00000205108	FAM205A	23	51	25.75	0	0	0	0	0	0	0	0
ENSG00000138347	MYPN	23	44	22	0	0	0	0	0	0	0	0
ENSG00000171813	PWWP2B	23	43	21.5	0	0	0	0	0	0	0	0
ENSG00000172661	WASHC2C	23	36	18	0	0	0	0	0	0	0	0
ENSG00000180592	SKIDA1	23	32	16	0	1	0	0	0	0	0	0
ENSG00000006071	ABCC8	23	44	22.25	0	0	0	0	0	0	0	0
ENSG00000030066	NUP160	23	46	23	0	0	1	0	1	0	0	0
ENSG00000110719	TCIRG1	23	65	32.75	1	0	0	0	0	0	0	0
ENSG00000137492	THAP12	23	194	97.25	0	0	0	0	0	0	0	0
ENSG00000165970	SLC6A5	23	67	33.75	1	0	0	0	0	1	0	1
ENSG00000065361	ERBB3	23	29	14.5	1	0	0	0	0	0	0	0
ENSG00000079337	RAPGEF3	23	52	26	0	0	0	0	0	0	0	0
ENSG00000111700	SLCO1B3	23	59	29.5	0	0	0	0	0	0	1	0
ENSG00000135476	ESPL1	23	74	37	1	1	1	0	0	0	0	0
ENSG00000152767	FARP1	23	86	43.25	0	0	0	0	0	0	0	0
ENSG00000063761	ADCK1	23	105	52.75	0	0	0	0	0	0	0	0
ENSG00000187105	HEATR4	23	129	64.75	0	0	0	0	0	0	1	0
ENSG00000067369	TP53BP1	23	40	20	0	1	0	0	0	0	0	0
ENSG00000102890	ELMO3	23	60	30	0	0	0	0	0	0	1	0
ENSG00000103174	NAGPA	23	62	37.5	0	0	0	0	0	0	0	0
ENSG00000166589	CDH16	23	52	26	0	0	0	0	0	0	1	0
ENSG00000183747	ACSM2A	23	25	12.5	0	0	0	0	0	0	1	0
ENSG00000083290	ULK2	23	33	16.5	0	0	0	0	0	0	0	0
ENSG00000141526	SLC16A3	23	41	20.5	0	0	0	0	0	0	0	0
ENSG00000181291	TMEM132E	23	33	16.5	0	0	0	0	0	0	0	0
ENSG00000011132	APBA3	23	76	38	0	0	0	0	0	0	0	0
ENSG00000099308	MAST3	23	79	39.5	0	1	0	0	0	0	0	0
ENSG00000105186	ANKRD27	23	29	14.5	0	0	0	0	0	0	1	0
ENSG00000105726	ATP13A1	23	29	14.5	0	0	0	0	0	0	0	0
ENSG00000124299	PEPD	23	39	20	0	0	0	0	0	0	0	0
ENSG00000127507	ADGRE2	23	47	23.5	0	0	0	0	0	0	0	0
ENSG00000130307	USHBP1	23	109	64.5	0	0	0	0	0	0	1	0
ENSG00000171970	ZNF57	23	68	34	0	0	0	0	0	0	0	0
ENSG00000186230	ZNF749	23	277	139.25	0	0	0	0	0	0	0	0
ENSG00000213965	NUDT19	23	792	451.438	0	0	0	0	0	0	1	0
ENSG00000042062	RIPOR3	23	359	312.844	0	0	0	0	0	0	0	0
ENSG00000100065	CARD10	23	65	37	1	0	0	0	0	0	0	0
ENSG00000184571	PIWIL3	23	49	24.5	0	0	0	0	0	1	0	1
ENSG00000278195	SSTR3	23	112	56.5	0	0	0	0	0	0	0	0
ENSG00000016602	CLCA4	22	193	97.25	0	0	0	0	0	0	0	0
ENSG00000081026	MAGI3	22	48	24.25	0	0	0	0	0	0	0	0
ENSG00000116641	DOCK7	22	82	41	0	0	0	0	0	0	0	0
ENSG00000152104	PTPN14	22	45	22.5	0	0	0	0	0	0	0	0
ENSG00000171603	CLSTN1	22	35	17.5	0	0	0	0	0	0	0	0
ENSG00000187961	KLHL17	22	32	16	0	0	0	0	0	0	0	0
ENSG00000198793	MTOR	22	71	35.75	1	1	1	0	0	0	0	0
ENSG00000198837	DENND4B	22	46	23.25	0	0	0	0	0	0	0	0
ENSG00000152527	PLEKHH2	22	87	43.5	0	0	0	0	0	0	0	0
ENSG00000198399	ITSN2	22	54	27	0	0	0	0	0	0	1	0
ENSG00000041802	LSG1	22	89	44.75	0	0	1	0	1	0	0	0
ENSG00000055957	ITIH1	22	328	164.75	0	0	0	0	0	0	0	0
ENSG00000073711	PPP2R3A	22	207	103.75	0	0	0	0	0	0	1	0
ENSG00000144908	ALDH1L1	22	41	20.5	0	0	0	0	0	0	1	0
ENSG00000168386	FILIP1L	22	52	26	0	0	0	0	0	0	0	0
ENSG00000178252	WDR6	22	144	72.25	0	0	0	0	0	0	0	0
ENSG00000239732	TLR9	22	55	29.75	0	0	0	0	0	0	0	0
ENSG00000072840	EVC	22	66	33	1	0	0	0	0	0	0	0
ENSG00000145147	SLIT2	22	53	26.5	1	1	0	0	0	0	0	0
ENSG00000213759	UGT2B11	22	137	70	0	0	0	0	0	0	1	0
ENSG00000047188	YTHDC2	22	45	22.5	0	1	0	0	0	0	0	0
ENSG00000113645	WWC1	22	32	16	0	0	0	0	0	0	0	0
ENSG00000197043	ANXA6	22	43	21.75	0	0	0	0	0	0	0	0
ENSG00000204969	PCDHA2	22	66	33	0	0	0	0	0	0	0	0
ENSG00000055118	KCNH2	22	136	68	1	0	0	0	0	0	0	0
ENSG00000122507	BBS9	22	145	73.25	0	0	0	0	0	0	0	0
ENSG00000127980	PEX1	22	58	29	0	0	0	0	0	0	0	0
ENSG00000158525	CPA5	22	74	37	0	0	0	0	0	0	0	0
ENSG00000180347	ITPRID1	22	37	18.5	0	0	0	0	0	0	0	0
ENSG00000184428	TOP1MT	22	35	17.5	0	0	0	0	0	0	0	0
ENSG00000125485	DDX31	22	40	22.5	0	0	0	0	0	0	0	0
ENSG00000136878	USP20	22	37	18.5	0	0	0	0	0	0	0	0
ENSG00000138835	RGS3	22	70	35	0	0	0	0	0	0	0	0
ENSG00000181090	EHMT1	22	90	45.5	1	1	0	0	0	0	0	0
ENSG00000198000	NOL8	22	61	30.5	0	0	1	0	0	0	0	0
ENSG00000078114	NEBL	22	45	22.75	0	0	0	0	0	0	1	0
ENSG00000107518	ATRNL1	22	102	51.25	0	1	0	0	0	0	0	0
ENSG00000107957	SH3PXD2A	22	74	37	0	0	0	0	0	0	0	0
ENSG00000165655	ZNF503	22	51	25.5	0	0	0	0	0	0	0	0
ENSG00000149503	INCENP	22	25	12.5	1	0	1	1	0	0	0	0
ENSG00000160703	NLRX1	22	37	18.5	0	0	0	0	0	0	1	0
ENSG00000172508	CARNS1	22	34	17.25	0	0	0	0	0	0	0	0
ENSG00000180176	TH	22	40	20.25	1	0	0	0	0	0	0	0
ENSG00000254470	AP5B1	22	85	42.75	0	0	0	0	0	0	0	0
ENSG00000010292	NCAPD2	22	76	38.5	0	0	1	0	0	0	0	0
ENSG00000057294	PKP2	22	116	58.25	1	0	0	0	0	0	0	0
ENSG00000090612	ZNF268	22	224	112.75	0	0	0	0	0	0	0	0
ENSG00000102189	EEA1	22	46	23	0	0	0	0	0	0	0	0
ENSG00000151062	CACNA2D4	22	95	47.5	0	0	0	0	0	0	1	0
ENSG00000166987	MBD6	22	123	61.75	0	1	0	0	0	0	0	0
ENSG00000185344	ATP6V0A2	22	57	28.5	0	0	0	0	0	0	0	0
ENSG00000011114	BTBD7	22	128	64.25	0	0	0	0	0	0	0	0
ENSG00000165617	DACT1	22	43	21.5	1	0	0	0	0	0	0	0
ENSG00000196497	IPO4	22	35	17.5	0	0	0	0	0	0	0	0
ENSG00000254692	AL136295.1	22	43	21.5	0	0	0	0	0	0	0	0
ENSG00000166133	RPUSD2	22	29	14.5	0	0	0	0	0	0	0	0
ENSG00000140691	ARMC5	22	57	28.5	0	0	0	0	0	0	1	0
ENSG00000140859	KIFC3	22	29	14.5	0	0	0	0	0	0	0	0
ENSG00000184730	APOBR	22	45	22.5	0	0	0	0	0	0	0	0
ENSG00000133026	MYH10	22	42	21.25	1	1	0	0	0	0	0	0
ENSG00000141524	TMC6	22	40	20	0	0	0	0	0	0	1	0
ENSG00000276231	PIK3R6	22	95	47.5	0	0	0	0	0	0	1	0
ENSG00000065000	AP3D1	22	57	28.5	1	0	0	0	0	0	0	0
ENSG00000104884	ERCC2	22	424	212.5	1	0	1	0	1	0	0	0
ENSG00000104972	LILRB1	22	240	129.25	0	0	0	0	0	0	0	0
ENSG00000105675	ATP4A	22	34	17	0	0	0	0	0	0	0	0
ENSG00000132003	ZSWIM4	22	46	23	0	0	0	0	0	0	0	0
ENSG00000167674	HDGFL2	22	44	22	0	0	0	0	0	0	0	0
ENSG00000239998	LILRA2	22	941	477.375	0	0	0	0	0	0	0	0
ENSG00000101188	NTSR1	22	42	21.25	0	0	0	0	0	0	0	0
ENSG00000132623	ANKEF1	22	31	15.5	0	0	0	0	0	0	0	0
ENSG00000171873	ADRA1D	22	185	92.75	0	0	0	0	0	0	0	0
ENSG00000141959	PFKL	22	71	35.5	0	0	0	0	0	0	0	0
ENSG00000160224	AIRE	22	49	24.5	0	0	0	0	0	0	0	0
ENSG00000167037	SGSM1	22	45	23	0	0	0	0	0	0	0	0
ENSG00000088280	ASAP3	21	116	58.25	0	0	0	0	0	0	0	0
ENSG00000135773	CAPN9	21	27	13.75	0	0	0	0	0	0	1	0
ENSG00000162843	WDR64	21	92	46.25	0	0	0	0	0	0	1	0
ENSG00000187017	ESPN	21	63	31.5	0	0	0	0	0	0	0	0
ENSG00000084693	AGBL5	21	77	38.75	0	0	0	0	0	0	0	0
ENSG00000144504	ANKMY1	21	78	39	0	0	0	0	0	0	0	0
ENSG00000173166	RAPH1	21	53	26.75	0	1	0	0	0	0	0	0
ENSG00000178171	AMER3	21	212	113.875	0	0	0	0	0	0	0	0
ENSG00000204843	DCTN1	21	30	15	1	0	0	0	0	0	0	0
ENSG00000031081	ARHGAP31	21	42	21.5	0	1	0	0	0	0	0	0
ENSG00000075651	PLD1	21	39	19.5	0	0	0	0	0	0	0	0
ENSG00000114805	PLCH1	21	213	106.75	0	0	0	0	0	0	0	0
ENSG00000145014	TMEM44	21	60	30	0	0	0	0	0	0	0	0
ENSG00000163704	PRRT3	21	66	33	0	0	0	0	0	0	0	0
ENSG00000128052	KDR	21	35	17.5	1	1	0	0	0	0	0	0
ENSG00000145244	CORIN	21	38	19.5	0	0	0	0	0	0	0	0
ENSG00000157796	WDR19	21	719	366.75	1	0	0	0	0	0	0	0
ENSG00000174227	PIGG	21	103	51.75	0	0	0	0	0	0	0	0
ENSG00000196620	UGT2B15	21	22	11	0	0	0	0	0	0	0	0
ENSG00000249158	PCDHA11	21	119	70.75	0	0	0	0	0	0	0	0
ENSG00000253485	PCDHGA5	21	27	13.5	0	0	0	0	0	0	0	0
ENSG00000008083	JARID2	21	40	20.25	1	1	0	0	0	0	0	0
ENSG00000096070	BRPF3	21	69	34.5	0	1	0	0	0	0	0	0
ENSG00000124615	MOCS1	21	62	31	1	0	0	0	0	0	0	0
ENSG00000153303	FRMD1	21	134	69.5	0	0	0	0	0	0	0	0
ENSG00000203734	ECT2L	21	50	31	0	0	0	0	0	0	1	0
ENSG00000005483	KMT2E	21	240	120.5	1	1	0	0	0	0	0	0
ENSG00000106100	NOD1	21	235	117.5	0	0	0	0	0	0	1	0
ENSG00000106327	TFR2	21	38	19	0	0	0	0	0	0	0	0
ENSG00000146909	NOM1	21	57	31.25	0	0	0	0	0	0	0	0
ENSG00000197181	PIWIL2	21	98	49	0	0	0	0	0	0	0	0
ENSG00000275591	XKR5	21	53	26.5	0	0	0	0	0	0	0	0
ENSG00000086102	NFX1	21	39	19.75	0	0	0	0	0	0	0	0
ENSG00000095203	EPB41L4B	21	35	17.5	0	1	0	0	0	0	0	0
ENSG00000107816	LZTS2	21	44	22	0	0	0	0	0	0	0	0
ENSG00000150275	PCDH15	21	69	34.5	0	0	0	0	0	0	0	0
ENSG00000165731	RET	21	95	47.5	1	1	0	0	0	0	0	0
ENSG00000187122	SLIT1	21	57	28.5	0	1	0	0	0	0	0	0
ENSG00000110422	HIPK3	21	33	16.5	0	0	0	0	0	0	0	0
ENSG00000149308	NPAT	21	63	31.5	0	0	1	0	0	0	0	0
ENSG00000166387	PPFIBP2	21	37	18.5	0	0	0	0	0	0	0	0
ENSG00000221840	OR4A5	21	47	23.5	0	0	0	0	0	0	0	0
ENSG00000110844	PRPF40B	21	28	14	0	1	0	0	0	0	0	0
ENSG00000111676	ATN1	21	57	28.5	1	1	0	0	0	0	0	0
ENSG00000139263	LRIG3	21	62	31.25	0	0	0	0	0	0	1	0
ENSG00000173588	CEP83	21	24	12	0	0	0	0	0	0	0	0
ENSG00000174527	MYO1H	21	37	18.5	0	0	0	0	0	0	1	0
ENSG00000183495	EP400	21	29	14.5	1	1	1	0	0	0	0	0
ENSG00000088386	SLC15A1	21	37	18.5	0	0	0	0	0	0	0	0
ENSG00000132958	TPTE2	21	145	74.5	0	0	0	0	0	0	0	0
ENSG00000087301	TXNDC16	21	42	21	0	0	0	0	0	0	0	0
ENSG00000088808	PPP1R13B	21	35	17.5	0	0	0	0	0	0	0	0
ENSG00000092054	MYH7	21	73	37.25	0	0	0	0	0	0	0	0
ENSG00000092098	RNF31	21	96	48	0	1	0	0	0	0	0	0
ENSG00000119720	NRDE2	21	77	38.5	0	0	1	0	0	0	0	0
ENSG00000259529	AL136295.5	21	96	48	0	0	0	0	0	0	0	0
ENSG00000156222	SLC28A1	21	96	48	0	0	0	0	0	0	1	0
ENSG00000255346	NOX5	21	35	19	0	0	0	0	0	0	1	0
ENSG00000159398	CES5A	21	281	141.75	0	0	0	0	0	0	0	0
ENSG00000183751	TBL3	21	37	18.5	0	0	1	0	1	0	0	0
ENSG00000197774	EME2	21	96	48	0	0	0	0	0	0	0	0
ENSG00000063015	SEZ6	21	25	12.5	0	0	0	0	0	0	0	0
ENSG00000131747	TOP2A	21	66	33.25	0	0	1	0	1	0	0	0
ENSG00000133030	MPRIP	21	43	21.5	0	0	0	0	0	0	0	0
ENSG00000136449	MYCBPAP	21	26	13	0	0	0	0	0	0	0	0
ENSG00000161905	ALOX15	21	580	291.5	0	0	0	0	0	0	1	0
ENSG00000167721	TSR1	21	43	21.75	0	0	1	0	1	0	0	0
ENSG00000197079	KRT35	21	46	23	0	0	0	0	0	1	0	1
ENSG00000153339	TRAPPC8	21	38	19.25	0	1	1	0	0	0	0	0
ENSG00000131042	LILRB2	21	126	64.25	0	0	0	0	0	0	0	0
ENSG00000141994	DUS3L	21	130	65	0	0	0	0	0	0	0	0
ENSG00000159905	ZNF221	21	26	13	0	0	0	0	0	0	0	0
ENSG00000197256	KANK2	21	56	28	0	0	0	0	0	0	0	0
ENSG00000231924	PSG1	21	232	117	0	0	0	0	0	0	1	0
ENSG00000267041	ZNF850	21	342	171.5	0	0	0	0	0	0	0	0
ENSG00000278318	ZNF229	21	36	18	0	0	0	0	0	0	0	0
ENSG00000088882	CPXM1	21	47	23.5	0	0	0	0	0	0	0	0
ENSG00000215305	VPS16	21	37	18.5	0	0	0	0	0	0	0	0
ENSG00000154646	TMPRSS15	21	60	30	0	0	0	0	0	1	1	1
ENSG00000272804	KRTAP10-7	21	100	61.25	0	0	0	0	0	1	0	1
ENSG00000100139	MICALL1	21	35	17.5	0	0	0	0	0	0	0	0
ENSG00000092853	CLSPN	20	129	64.75	0	0	0	0	0	0	1	0
ENSG00000116871	MAP7D1	20	160	80.25	0	0	0	0	0	0	0	0
ENSG00000127463	EMC1	20	59	29.5	0	0	0	0	0	0	0	0
ENSG00000132704	FCRL2	20	55	27.5	0	0	0	0	0	0	0	0
ENSG00000142733	MAP3K6	20	36	18	0	0	0	0	0	0	1	0
ENSG00000162402	USP24	20	23	11.5	0	1	0	0	0	0	0	0
ENSG00000162607	USP1	20	131	66	1	1	0	0	0	0	0	0
ENSG00000171502	COL24A1	20	51	26.25	0	0	0	0	0	0	0	0
ENSG00000215915	ATAD3C	20	76	38.5	0	0	0	0	0	0	1	0
ENSG00000264522	OTUD7B	20	24	12	0	0	0	0	0	0	0	0
ENSG00000068784	SRBD1	20	31	15.5	0	0	1	1	1	0	0	0
ENSG00000115355	CCDC88A	20	43	21.5	0	1	0	0	0	0	0	0
ENSG00000115648	MLPH	20	51	30.75	1	0	0	0	0	0	0	0
ENSG00000118965	WDR35	20	29	14.5	0	0	0	0	0	0	0	0
ENSG00000138080	EMILIN1	20	96	48.5	0	0	0	0	0	0	0	0
ENSG00000142330	CAPN10	20	34	17	0	0	0	0	0	0	0	0
ENSG00000173567	ADGRF3	20	115	58	0	0	0	0	0	0	0	0
ENSG00000196604	POTEF	20	104	52	0	0	0	0	0	0	1	0
ENSG00000010319	SEMA3G	20	69	34.5	0	0	0	0	0	0	1	0
ENSG00000144820	ADGRG7	20	68	34.25	0	0	0	0	0	0	0	0
ENSG00000168026	TTC21A	20	37	18.75	0	0	0	0	0	0	0	0
ENSG00000182580	EPHB3	20	34	17	0	0	0	0	0	0	0	0
ENSG00000183833	CFAP91	20	25	12.5	0	0	0	0	0	0	0	0
ENSG00000206557	TRIM71	20	32	16	1	1	0	0	0	0	0	0
ENSG00000214706	IFRD2	20	28	14	0	0	0	0	0	0	0	0
ENSG00000285585	AC069444.2	20	25	12.5	0	0	0	0	0	0	0	0
ENSG00000109758	HGFAC	20	29	14.5	0	0	0	0	0	0	1	0
ENSG00000138792	ENPEP	20	52	26.75	0	0	0	0	0	0	1	0
ENSG00000152784	PRDM8	20	68	34	0	0	0	0	0	0	0	0
ENSG00000061455	PRDM6	20	74	37.75	0	0	0	0	0	0	0	0
ENSG00000113296	THBS4	20	59	29.5	0	0	0	0	0	0	1	0
ENSG00000145794	MEGF10	20	33	16.75	0	0	0	0	0	0	0	0
ENSG00000161021	MAML1	20	89	61	1	1	0	0	0	0	0	0
ENSG00000164512	ANKRD55	20	88	44.5	0	0	0	0	0	0	0	0
ENSG00000112293	GPLD1	20	29	14.5	0	0	0	0	0	0	1	0
ENSG00000135299	ANKRD6	20	25	12.5	0	0	0	0	0	0	0	0
ENSG00000146147	MLIP	20	61	30.75	0	0	0	0	0	0	0	0
ENSG00000204463	BAG6	20	36	18	1	1	0	0	0	0	0	0
ENSG00000106123	EPHB6	20	142	71.5	0	0	0	0	0	0	0	0
ENSG00000136274	NACAD	20	51	25.5	0	0	0	0	0	0	0	0
ENSG00000154415	PPP1R3A	20	56	29.25	0	0	0	0	0	0	1	0
ENSG00000158863	FAM160B2	20	105	52.75	0	0	0	0	0	0	0	0
ENSG00000215262	KCNU1	20	62	31	0	0	0	0	0	0	0	0
ENSG00000078725	BRINP1	20	51	25.5	0	0	0	0	0	0	0	0
ENSG00000099219	ERMP1	20	44	22.25	0	0	0	0	0	0	0	0
ENSG00000135049	AGTPBP1	20	22	11	0	0	0	0	0	0	0	0
ENSG00000165138	ANKS6	20	48	24.25	0	0	0	0	0	0	0	0
ENSG00000165716	DIPK1B	20	34	17	0	0	0	0	0	0	0	0
ENSG00000167123	CERCAM	20	259	129.75	0	0	0	0	0	0	0	0
ENSG00000099290	WASHC2A	20	35	18.75	0	0	0	0	0	0	0	0
ENSG00000107581	EIF3A	20	24	12	0	1	1	1	1	0	0	0
ENSG00000169126	ARMC4	20	178	89.5	0	0	0	0	0	0	0	0
ENSG00000166435	XRRA1	20	41	20.5	0	0	0	0	0	0	1	0
ENSG00000177106	EPS8L2	20	26	13	0	0	0	0	0	0	0	0
ENSG00000082805	ERC1	20	59	29.5	1	0	0	0	0	0	0	0
ENSG00000139218	SCAF11	20	109	54.75	0	1	0	0	0	0	0	0
ENSG00000180263	FGD6	20	115	57.5	0	0	0	0	0	0	0	0
ENSG00000187950	OVCH1	20	100	50.25	0	0	0	0	0	0	1	0
ENSG00000257046	SLCO1B3-SLCO1B7	20	55	27.5	0	0	0	0	0	0	0	0
ENSG00000075673	ATP12A	20	41	20.5	0	0	0	0	0	0	1	0
ENSG00000102780	DGKH	20	26	13	0	0	0	0	0	0	0	0
ENSG00000006432	MAP3K9	20	38	19	0	0	0	0	0	0	0	0
ENSG00000176438	SYNE3	20	84	42	0	0	0	0	0	0	0	0
ENSG00000069869	NEDD4	20	38	19	1	0	0	0	0	0	0	0
ENSG00000137831	UACA	20	36	18	0	0	0	0	0	0	1	0
ENSG00000183655	KLHL25	20	36	20.25	0	0	0	0	0	0	1	0
ENSG00000008516	MMP25	20	51	25.5	0	0	0	0	0	0	1	0
ENSG00000075399	VPS9D1	20	53	26.5	0	0	0	0	0	0	0	0
ENSG00000102904	TSNAXIP1	20	195	97.5	0	0	0	0	0	0	1	0
ENSG00000104731	KLHDC4	20	46	23	0	0	0	0	0	0	0	0
ENSG00000155592	ZKSCAN2	20	49	24.5	0	0	0	0	0	0	0	0
ENSG00000176715	ACSF3	20	27	13.5	0	0	0	0	0	0	1	0
ENSG00000254206	NPIPB11	20	118	59.5	0	0	0	0	0	0	0	0
ENSG00000153930	ANKFN1	20	325	162.75	0	0	0	0	0	0	0	0
ENSG00000161509	GRIN2C	20	37	18.5	0	0	0	0	0	0	0	0
ENSG00000184922	FMNL1	20	45	22.5	0	1	0	0	0	0	0	0
ENSG00000185359	HGS	20	69	34.5	1	0	0	0	0	0	1	0
ENSG00000105388	CEACAM5	20	25	12.5	0	0	0	0	0	0	0	0
ENSG00000126461	SCAF1	20	25	12.5	0	1	0	0	0	0	0	0
ENSG00000141867	BRD4	20	46	23	1	1	1	0	0	0	0	0
ENSG00000142303	ADAMTS10	20	40	20	0	0	0	0	0	0	0	0
ENSG00000167680	SEMA6B	20	31	15.5	0	0	0	0	0	0	0	0
ENSG00000186994	KANK3	20	37	18.5	0	0	0	0	0	0	0	0
ENSG00000196268	ZNF493	20	103	51.5	0	0	0	0	0	0	0	0
ENSG00000196466	ZNF799	20	73	41.5	0	0	0	0	0	0	1	0
ENSG00000255974	CYP2A6	20	793	408	0	0	0	0	0	0	1	0
ENSG00000080845	DLGAP4	20	72	36	0	0	0	0	0	0	0	0
ENSG00000089091	DZANK1	20	47	23.75	0	0	0	0	0	0	0	0
ENSG00000131061	ZNF341	20	26	13	0	0	0	0	0	0	0	0
ENSG00000099960	SLC7A4	20	35	17.5	0	0	0	0	0	0	1	0
ENSG00000100426	ZBED4	20	28	14	0	0	0	0	0	0	0	0
ENSG00000122483	CCDC18	19	77	38.75	0	0	0	0	0	0	1	0
ENSG00000134369	NAV1	19	106	53.25	0	1	0	0	0	0	0	0
ENSG00000142675	CNKSR1	19	37	18.5	0	0	0	0	0	0	1	0
ENSG00000143512	HHIPL2	19	219	109.75	0	0	0	0	0	0	1	0
ENSG00000157184	CPT2	19	75	37.5	0	0	0	0	0	0	0	0
ENSG00000158859	ADAMTS4	19	27	13.5	0	0	0	0	0	0	0	0
ENSG00000174348	PODN	19	32	16	0	0	0	0	0	0	0	0
ENSG00000184908	CLCNKB	19	54	29.25	0	0	0	0	0	0	0	0
ENSG00000187634	SAMD11	19	52	26	0	0	0	0	0	0	0	0
ENSG00000212916	MAP10	19	69	35.75	0	0	0	0	0	0	0	0
ENSG00000240038	AMY2B	19	38	21.125	0	0	0	0	0	0	0	0
ENSG00000125637	PSD4	19	51	25.5	0	0	0	0	0	0	0	0
ENSG00000138078	PREPL	19	28	14	0	0	0	0	0	0	0	0
ENSG00000144028	SNRNP200	19	32	16	1	1	1	1	1	0	0	0
ENSG00000162869	PPP1R21	19	67	33.5	0	0	0	0	0	0	0	0
ENSG00000162949	CAPN13	19	26	13	0	0	0	0	0	0	0	0
ENSG00000176601	MAP3K19	19	174	90.25	0	0	0	0	0	0	0	0
ENSG00000072858	SIDT1	19	22	11	0	0	0	0	0	0	0	0
ENSG00000131374	TBC1D5	19	122	61	0	0	0	0	0	0	0	0
ENSG00000145012	LPP	19	44	22	1	0	0	0	0	0	0	0
ENSG00000157445	CACNA2D3	19	50	25	0	0	0	0	0	0	0	0
ENSG00000284917	EEF1AKMT4-ECE2	19	76	38	0	0	0	0	0	0	0	0
ENSG00000033178	UBA6	19	29	14.5	1	0	0	0	0	0	0	0
ENSG00000154556	SORBS2	19	49	24.5	0	0	0	0	0	0	0	0
ENSG00000155269	GPR78	19	46	23	0	0	0	0	0	1	0	1
ENSG00000163956	LRPAP1	19	21	10.5	1	0	0	0	0	0	0	0
ENSG00000164169	PRMT9	19	33	16.5	0	0	0	0	0	0	0	0
ENSG00000112893	MAN2A1	19	233	116.5	0	0	0	0	0	0	0	0
ENSG00000113209	PCDHB5	19	36	18.25	0	0	0	0	0	0	0	0
ENSG00000113318	MSH3	19	268	134	0	0	0	0	0	0	0	0
ENSG00000131503	ANKHD1	19	41	20.75	0	1	0	0	0	0	0	0
ENSG00000133302	SLF1	19	28	14	0	0	0	0	0	0	0	0
ENSG00000145808	ADAMTS19	19	25	12.5	0	0	0	0	0	0	0	0
ENSG00000146005	PSD2	19	66	33	0	0	0	0	0	0	0	0
ENSG00000153113	CAST	19	37	18.5	0	0	0	0	0	0	0	0
ENSG00000185028	LRRC14B	19	37	18.5	0	0	0	0	0	0	1	0
ENSG00000197948	FCHSD1	19	58	29	0	0	0	0	0	0	1	0
ENSG00000198677	TTC37	19	19	9.5	0	0	0	0	0	0	0	0
ENSG00000204956	PCDHGA1	19	42	21	0	0	0	0	0	0	0	0
ENSG00000254996	ANKHD1-EIF4EBP3	19	40	20.5	0	1	0	0	0	0	0	0
ENSG00000286169	PDCD6-AHRR	19	35	17.5	0	0	0	0	0	0	0	0
ENSG00000024048	UBR2	19	28	14.25	1	1	0	0	0	0	0	0
ENSG00000082269	FAM135A	19	61	30.75	0	1	0	0	0	0	0	0
ENSG00000146350	TBC1D32	19	80	40	0	0	0	0	0	0	0	0
ENSG00000153292	ADGRF1	19	29	14.5	0	0	0	0	0	0	0	0
ENSG00000213079	SCAF8	19	32	16	0	1	0	0	0	0	0	0
ENSG00000091129	NRCAM	19	46	23	0	0	0	0	0	0	0	0
ENSG00000091138	SLC26A3	19	38	23.125	1	0	0	0	0	0	0	0
ENSG00000106246	PTCD1	19	295	147.75	0	0	0	0	0	0	0	0
ENSG00000127946	HIP1	19	46	23	1	0	0	0	0	0	0	0
ENSG00000155530	LRGUK	19	38	19	0	0	0	0	0	0	0	0
ENSG00000157741	UBN2	19	69	34.75	0	1	0	0	0	0	0	0
ENSG00000164638	SLC29A4	19	38	19.25	0	0	0	0	0	0	0	0
ENSG00000177409	SAMD9L	19	48	24	0	0	0	0	0	0	1	0
ENSG00000248919	ATP5MF-PTCD1	19	295	147.75	0	0	0	0	0	0	0	0
ENSG00000104529	EEF1D	19	26	13	0	0	0	0	0	0	0	0
ENSG00000171045	TSNARE1	19	22	11	0	0	0	0	0	0	0	0
ENSG00000070159	PTPN3	19	42	21	0	0	0	0	0	0	0	0
ENSG00000160293	VAV2	19	23	11.5	0	0	0	0	0	0	0	0
ENSG00000165699	TSC1	19	112	56.25	1	1	0	0	0	0	0	0
ENSG00000167110	GOLGA2	19	23	11.5	0	0	0	0	0	0	0	0
ENSG00000180071	ANKRD18A	19	80	40	0	0	0	0	0	0	0	0
ENSG00000188163	FAM166A	19	23	11.5	0	0	0	0	0	0	1	0
ENSG00000095539	SEMA4G	19	25	12.75	0	0	0	0	0	0	0	0
ENSG00000173269	MMRN2	19	33	16.5	0	0	0	0	0	0	0	0
ENSG00000187553	CYP26C1	19	30	15	0	0	0	0	0	1	1	1
ENSG00000051009	FAM160A2	19	120	60.5	0	0	0	0	0	0	0	0
ENSG00000149292	TTC12	19	21	10.75	0	0	0	0	0	0	1	0
ENSG00000175520	UBQLN3	19	40	20	0	0	0	0	0	1	0	1
ENSG00000051825	MPHOSPH9	19	45	22.5	0	0	0	0	0	0	0	0
ENSG00000073614	KDM5A	19	26	13	1	1	0	0	0	0	0	0
ENSG00000130037	KCNA5	19	48	24	0	0	0	0	0	0	0	0
ENSG00000139540	SLC39A5	19	116	58.25	0	0	0	0	0	0	1	0
ENSG00000166986	MARS1	19	26	13	0	0	1	0	0	0	0	0
ENSG00000189079	ARID2	19	41	20.5	0	1	0	0	0	0	0	0
ENSG00000120694	HSPH1	19	194	97.25	0	1	0	0	0	0	0	0
ENSG00000183087	GAS6	19	28	14	0	0	0	0	0	0	0	0
ENSG00000092200	RPGRIP1	19	39	20	0	0	0	0	0	0	0	0
ENSG00000092295	TGM1	19	40	20	1	0	0	0	0	0	0	0
ENSG00000119599	DCAF4	19	22	11	0	0	0	0	0	0	0	0
ENSG00000198752	CDC42BPB	19	47	24	0	1	0	0	0	0	0	0
ENSG00000140443	IGF1R	19	31	15.5	1	0	0	0	0	0	0	0
ENSG00000169330	MINAR1	19	68	34	0	0	0	0	0	0	0	0
ENSG00000180357	ZNF609	19	36	18.25	0	1	0	0	0	0	0	0
ENSG00000090863	GLG1	19	47	23.5	1	1	0	0	0	0	0	0
ENSG00000140961	OSGIN1	19	103	51.75	0	0	0	0	0	0	0	0
ENSG00000141002	TCF25	19	27	13.5	0	0	0	0	0	0	0	0
ENSG00000005961	ITGA2B	19	117	58.5	0	0	0	0	0	0	0	0
ENSG00000141568	FOXK2	19	28	14	0	0	0	0	0	0	0	0
ENSG00000173838	MARCHF10	19	56	28.25	0	0	0	0	0	0	0	0
ENSG00000185158	LRRC37B	19	74	37	0	0	0	0	0	0	0	0
ENSG00000186532	SMYD4	19	102	51.75	0	0	0	0	0	0	0	0
ENSG00000196859	KRT39	19	28	14	0	0	0	0	0	0	0	0
ENSG00000198265	HELZ	19	58	29	0	1	0	0	0	0	0	0
ENSG00000154845	PPP4R1	19	44	22.25	0	1	0	0	0	0	0	0
ENSG00000099625	CBARP	19	40	20	0	0	0	0	0	0	0	0
ENSG00000105732	ZNF574	19	143	72	0	0	0	0	1	0	0	0
ENSG00000125910	S1PR4	19	30	15	1	0	0	0	0	0	0	0
ENSG00000130758	MAP3K10	19	23	11.5	0	0	0	0	0	0	0	0
ENSG00000173572	NLRP13	19	22	11	0	0	0	0	0	0	0	0
ENSG00000179846	NKPD1	19	38	19.25	0	0	0	0	0	0	0	0
ENSG00000185792	NLRP9	19	22	11	0	0	0	0	0	1	1	1
ENSG00000198597	ZNF536	19	27	13.5	0	1	0	0	0	0	0	0
ENSG00000213020	ZNF611	19	49	24.5	0	0	0	0	0	0	0	0
ENSG00000101204	CHRNA4	19	239	201.75	1	0	0	0	0	0	0	0
ENSG00000077935	SMC1B	19	20	10	0	0	0	0	0	0	0	0
ENSG00000099994	SUSD2	19	309	154.75	0	0	0	0	0	0	1	0
ENSG00000100368	CSF2RB	19	45	22.75	0	0	0	0	0	0	1	0
ENSG00000100425	BRD1	19	35	17.5	1	1	0	0	0	0	0	0
ENSG00000138892	TTLL8	19	48	24	0	0	0	0	0	0	0	0
ENSG00000081237	PTPRC	18	26	13	1	1	0	0	0	0	0	0
ENSG00000097096	SYDE2	18	103	51.75	0	0	0	0	0	0	1	0
ENSG00000116996	ZP4	18	41	20.5	0	0	0	0	0	1	0	1
ENSG00000117245	KIF17	18	94	47.5	0	0	0	0	0	0	1	0
ENSG00000120341	SEC16B	18	31	15.5	0	0	0	0	0	0	0	0
ENSG00000137975	CLCA2	18	23	11.5	0	0	0	0	0	0	1	0
ENSG00000143373	ZNF687	18	143	71.5	0	0	0	0	0	0	0	0
ENSG00000143674	MAP3K21	18	69	35.75	0	0	0	0	0	0	0	0
ENSG00000158748	HTR6	18	41	24.875	0	0	0	0	0	1	0	1
ENSG00000159363	ATP13A2	18	101	50.75	0	0	0	0	0	0	0	0
ENSG00000160051	IQCC	18	70	35	0	0	0	0	0	0	0	0
ENSG00000162641	AKNAD1	18	99	49.75	0	0	0	0	0	0	0	0
ENSG00000162779	AXDND1	18	77	38.75	0	0	0	0	0	0	0	0
ENSG00000184144	CNTN2	18	81	40.75	0	0	0	0	0	0	1	0
ENSG00000186517	ARHGAP30	18	235	118.25	0	1	0	0	0	0	0	0
ENSG00000188641	DPYD	18	57	29	0	0	0	0	0	0	1	0
ENSG00000215912	TTC34	18	29	14.5	0	0	0	0	0	0	0	0
ENSG00000244682	FCGR2C	18	80	40.75	0	0	0	0	0	0	0	0
ENSG00000288208	AL451136.1	18	47	23.5	0	0	0	0	0	0	0	0
ENSG00000006607	FARP2	18	44	22	0	0	0	0	0	0	0	0
ENSG00000081052	COL4A4	18	57	28.5	0	0	0	0	0	0	0	0
ENSG00000082438	COBLL1	18	129	64.5	0	0	0	0	0	0	0	0
ENSG00000084734	GCKR	18	23	11.5	0	0	0	0	0	0	0	0
[truncated: 16,624 more rows]

## Sheet: Synonymous_compound_het_per_gen
Synonymous compound heterozygous events on the UK Biobank (WES) across human protein-coding genes. "num_ch_events" is the number of individuals with compound heterozygosity for that gene; "num_inds_2_mut" is the number of individuals with at least two mutations in any of the two copies of the gene; "expected_ch" is the expected number of individuals with compound heterozygous events, based their …
gene_id	gene_symbol	num_ch_events	num_inds_2_mut	expected_ch	essential_in_mice_georgi2013	essential_gnomad_karczewski2020	essential_adam_vincenti2021	essential_in_culture_hart2014	essential_crispr_hart2017	non_essential_in_culture_hart2014	homozygous_lof_tolerant_karczewski2020	non_essential_gnomad_karczewski2020
ENSG00000155657	TTN	2176	6328	3346.69	1	0	0	0	0	0	1	0
ENSG00000117983	MUC5B	929	1947	1156.28	0	1	0	0	0	0	0	0
ENSG00000178209	PLEC	909	2066	1077.38	1	0	0	0	0	0	0	0
ENSG00000185567	AHNAK2	847	3888	2091.64	0	0	0	0	0	0	0	0
ENSG00000154358	OBSCN	580	1992	1106.69	0	0	0	0	0	0	0	0
ENSG00000008710	PKD1	565	1172	600.5	1	1	0	0	0	0	0	0
ENSG00000145113	MUC4	548	1354	717.938	0	0	0	0	0	0	0	0
ENSG00000143631	FLG	350	1018	617.406	1	0	0	0	0	0	0	0
ENSG00000181143	MUC16	329	956	533.812	0	0	0	0	0	0	0	0
ENSG00000130702	LAMA5	316	1148	582	1	0	0	0	0	0	0	0
ENSG00000187775	DNAH17	296	954	486	0	0	0	0	0	0	0	0
ENSG00000103335	PIEZO1	266	1078	564.062	0	0	0	0	0	0	0	0
ENSG00000196557	CACNA1H	232	576	298.625	0	0	0	0	0	0	0	0
ENSG00000142798	HSPG2	218	690	366.125	1	0	0	0	0	0	0	0
ENSG00000167548	KMT2D	213	417	211	0	1	0	0	0	0	0	0
ENSG00000196218	RYR1	209	684	385.75	1	0	0	0	0	0	0	0
ENSG00000173821	RNF213	202	812	410.875	0	0	0	0	0	0	0	0
ENSG00000131018	SYNE1	182	717	366	1	0	0	0	0	0	0	0
ENSG00000182095	TNRC18	165	447	232.125	0	0	0	0	0	0	0	0
ENSG00000123384	LRP1	163	478	247.25	1	1	0	0	0	0	0	0
ENSG00000196498	NCOR2	163	450	228.125	1	1	0	0	0	0	0	0
ENSG00000066735	KIF26A	152	270	136	1	0	0	0	0	0	0	0
ENSG00000169710	FASN	152	339	171.25	1	1	0	0	0	0	0	0
ENSG00000183091	NEB	151	484	258.438	1	0	0	0	0	0	0	0
ENSG00000075275	CELSR1	144	742	378.5	1	1	0	0	0	0	0	0
ENSG00000107331	ABCA2	142	316	162.25	0	1	0	0	0	0	0	0
ENSG00000148357	HMCN2	131	242	122.75	0	0	0	0	0	0	0	0
ENSG00000175820	CCDC168	130	436	224.688	0	0	0	0	0	0	0	0
ENSG00000127481	UBR4	127	447	277	1	1	1	0	0	0	0	0
ENSG00000197653	DNAH10	124	204	103	0	0	0	0	0	0	0	0
ENSG00000136378	ADAMTS7	123	766	439.25	0	0	0	0	0	0	1	0
ENSG00000128731	HERC2	118	499	251.688	1	1	0	0	0	0	0	0
ENSG00000148400	NOTCH1	117	313	160.375	1	1	0	0	0	0	0	0
ENSG00000173064	HECTD4	114	169	85.5	0	1	0	0	0	0	0	0
ENSG00000114841	DNAH1	112	377	189.25	0	0	0	0	0	0	0	0
ENSG00000083857	FAT1	111	569	286.5	1	0	0	0	0	0	0	0
ENSG00000169876	MUC17	111	776	434	0	0	0	0	0	1	1	1
ENSG00000167522	ANKRD11	108	208	104.75	1	1	0	0	0	0	0	0
ENSG00000225614	ZNF469	108	386	200	0	0	0	0	0	0	0	0
ENSG00000105426	PTPRS	104	181	91.25	1	1	0	0	0	0	0	0
ENSG00000196576	PLXNB2	99	193	96.5	1	0	0	0	0	0	0	0
ENSG00000275395	FCGBP	97	306	161.375	0	0	0	0	0	0	1	0
ENSG00000127603	MACF1	96	173	99.875	1	1	0	0	0	0	0	0
ENSG00000183638	RP1L1	96	390	195.5	0	0	0	0	0	1	1	1
ENSG00000179532	DNHD1	96	186	93.75	0	0	0	0	0	0	0	0
ENSG00000204481	PRAMEF14	94	334	174	0	0	0	0	0	0	0	0
ENSG00000130589	HELZ2	93	316	173	0	0	0	0	0	0	1	0
ENSG00000188738	FSIP2	90	152	76.25	0	0	0	0	0	0	0	0
ENSG00000198626	RYR2	88	240	121.125	1	1	0	0	0	0	0	0
ENSG00000164061	BSN	88	146	73	0	1	0	0	0	0	0	0
ENSG00000112159	MDN1	88	271	136	0	0	1	0	1	0	0	0
ENSG00000164880	INTS1	88	649	332	1	0	1	0	1	0	0	0
ENSG00000196367	TRRAP	88	104	52.25	1	1	1	1	1	0	0	0
ENSG00000137877	SPTBN5	88	359	182.5	0	0	0	0	0	0	1	0
ENSG00000038382	TRIO	86	196	98.5	1	1	0	0	0	0	0	0
ENSG00000121904	CSMD2	84	151	75.75	0	0	0	0	0	0	0	0
ENSG00000188157	AGRN	84	275	147.609	1	0	0	0	0	0	0	0
ENSG00000272333	KMT2B	84	198	109.125	1	1	0	0	0	0	0	0
ENSG00000107736	CDH23	83	209	110	0	0	0	0	0	0	0	0
ENSG00000197386	HTT	82	456	304.75	0	1	0	0	0	0	0	0
ENSG00000163359	COL6A3	80	279	140.5	0	0	0	0	0	0	0	0
ENSG00000103326	CAPN15	80	275	138.5	0	0	0	0	0	0	0	0
ENSG00000143126	CELSR2	79	105	53.9375	0	1	0	0	0	0	0	0
ENSG00000137474	MYO7A	79	96	48	0	0	0	0	0	0	0	0
ENSG00000159433	STARD9	79	276	140.25	0	0	0	0	0	0	0	0
ENSG00000160299	PCNT	79	252	127.25	0	0	0	0	0	0	0	0
ENSG00000070047	PHRF1	78	111	55.75	0	0	0	0	0	0	0	0
ENSG00000140836	ZFHX3	77	460	234.375	0	1	0	0	0	0	0	0
ENSG00000084674	APOB	76	151	75.75	1	0	0	0	0	0	0	0
ENSG00000151914	DST	76	144	72.5	1	1	0	0	0	0	0	0
ENSG00000165323	FAT3	75	166	85.5	0	1	0	0	0	0	0	0
ENSG00000130635	COL5A1	74	133	66.75	1	1	0	0	0	0	0	0
ENSG00000116721	PRAMEF1	73	213	114.5	0	0	0	0	0	1	0	1
ENSG00000007174	DNAH9	73	152	81.625	0	0	0	0	0	0	1	0
ENSG00000138759	FRAS1	71	363	215.125	1	0	0	0	0	0	1	0
ENSG00000196159	FAT4	70	159	79.5	1	1	0	0	0	0	0	0
ENSG00000261150	EPPK1	70	200	101	0	0	0	0	0	0	1	0
ENSG00000188162	OTOG	70	99	49.75	0	0	0	0	0	0	1	0
ENSG00000161681	SHANK1	70	126	63.75	0	1	0	0	0	0	0	0
ENSG00000163395	IGFN1	69	683	363.75	0	0	0	0	0	0	1	0
ENSG00000198838	RYR3	69	137	69.25	0	0	0	0	0	0	0	0
ENSG00000081479	LRP2	68	95	47.5	1	1	0	0	0	0	0	0
ENSG00000197915	HRNR	67	231	120.375	0	0	0	0	0	0	0	0
ENSG00000039139	DNAH5	67	120	64.25	1	0	0	0	0	0	1	0
ENSG00000124942	AHNAK	67	168	86.9902	0	0	0	0	0	0	0	0
ENSG00000104885	DOT1L	67	247	124	1	1	0	0	0	0	0	0
ENSG00000171811	CFAP46	66	109	54.75	0	0	0	0	0	0	0	0
ENSG00000150991	UBC	66	659	373.586	1	0	0	0	0	0	0	0
ENSG00000150995	ITPR1	65	248	124.75	1	1	0	0	0	0	0	0
ENSG00000058453	CROCC	64	477	248.125	0	0	0	0	0	0	0	0
ENSG00000182871	COL18A1	64	263	131.5	0	0	0	0	0	0	0	0
ENSG00000048707	VPS13D	63	192	100	1	0	0	0	0	0	0	0
ENSG00000162591	MEGF6	63	121	63.125	0	0	0	0	0	0	1	0
ENSG00000126464	PRR12	63	466	244	0	1	0	0	0	0	0	0
ENSG00000139718	SETD1B	62	91	45.5	0	1	0	0	0	0	0	0
ENSG00000091536	MYO15A	62	105	53	0	0	0	0	0	0	0	0
ENSG00000175221	MED16	62	156	78.75	0	0	0	0	0	0	1	0
ENSG00000100241	SBF1	62	152	76.25	1	1	0	0	0	0	0	0
ENSG00000251322	SHANK3	62	204	102.5	0	1	0	0	0	0	0	0
ENSG00000115266	APC2	60	264	132.25	0	1	0	0	0	0	0	0
ENSG00000065526	SPEN	59	131	65.75	1	1	0	0	0	0	0	0
ENSG00000128591	FLNC	59	270	135	1	1	0	0	0	0	0	0
ENSG00000105429	MEGF8	59	108	54	0	0	0	0	0	0	0	0
ENSG00000142197	DOP1B	59	442	223.25	0	0	0	0	0	0	0	0
ENSG00000076555	ACACB	58	134	67.25	0	0	0	0	0	0	1	0
ENSG00000103197	TSC2	58	126	63	1	1	0	0	0	0	0	0
ENSG00000072195	SPEG	57	231	119.125	1	0	0	0	0	0	0	0
ENSG00000148396	SEC16A	57	126	63	0	0	0	0	0	0	0	0
ENSG00000151240	DIP2C	57	78	39	0	1	0	0	0	0	0	0
ENSG00000080603	SRCAP	57	95	47.5	0	1	1	1	0	0	0	0
ENSG00000128159	TUBGCP6	57	147	74	0	0	1	0	1	0	1	0
ENSG00000086570	FAT2	56	101	51.6797	0	0	0	0	0	0	0	0
ENSG00000164199	ADGRV1	56	197	105	0	0	0	0	0	0	0	0
ENSG00000055609	KMT2C	56	149	75	1	1	0	0	0	0	0	0
ENSG00000253729	PRKDC	56	123	61.75	1	1	0	1	0	0	0	0
ENSG00000151835	SACS	56	238	124.875	0	0	0	0	0	0	0	0
ENSG00000214595	EML6	55	85	42.75	0	0	0	0	0	0	0	0
ENSG00000131149	GSE1	55	76	38.25	0	1	0	0	0	0	0	0
ENSG00000064932	SBNO2	55	246	123.5	0	0	0	0	0	0	0	0
ENSG00000005810	MYCBP2	54	79	39.5	1	1	0	0	0	0	0	0
ENSG00000171914	TLN2	54	104	52.5	0	0	0	0	0	0	0	0
ENSG00000282034	AC106886.6	54	75	37.5	0	0	0	0	0	0	0	0
ENSG00000105877	DNAH11	53	145	73.25	0	0	0	0	0	0	0	0
ENSG00000101203	COL20A1	53	108	54.25	0	0	0	0	0	1	0	1
ENSG00000115760	BIRC6	52	105	53	1	1	0	1	0	0	0	0
ENSG00000179869	ABCA13	52	77	38.5	0	0	0	0	0	0	1	0
ENSG00000089154	GCN1	52	163	82.25	0	0	0	0	0	0	0	0
ENSG00000183914	DNAH2	52	154	77.625	0	0	0	0	0	0	0	0
ENSG00000151150	ANK3	51	69	34.75	0	1	0	0	0	0	0	0
ENSG00000173898	SPTBN2	51	161	82.75	0	0	0	0	0	0	0	0
ENSG00000173546	CSPG4	51	480	240.5	0	0	0	0	0	0	0	0
ENSG00000127124	HIVEP3	50	166	83.5	0	0	0	0	0	0	0	0
ENSG00000184956	MUC6	50	65	32.5	0	0	0	0	0	0	1	0
ENSG00000103657	HERC1	50	108	54.5	0	1	0	0	0	0	0	0
ENSG00000167978	SRRM2	50	116	58	0	1	0	0	0	0	0	0
ENSG00000196208	GREB1	49	74	37.25	0	0	0	0	0	0	0	0
ENSG00000205277	MUC12	49	264	182.25	0	0	0	0	0	0	0	0
ENSG00000205903	ZNF316	49	57	28.5	0	0	0	0	0	0	0	0
ENSG00000071894	CPSF1	49	165	82.75	0	0	1	0	1	0	0	0
ENSG00000275342	PRAG1	49	103	51.5	0	0	0	0	0	0	0	0
ENSG00000130477	UNC13A	49	77	40.5	1	1	0	0	0	0	0	0
ENSG00000100346	CACNA1I	49	156	78	0	1	0	0	0	0	0	0
ENSG00000162572	SCNN1D	48	92	46	0	0	0	0	0	0	0	0
ENSG00000113504	SLC12A7	48	127	64.75	0	0	0	0	0	0	0	0
ENSG00000171798	KNDC1	48	80	40.25	0	0	0	0	0	0	0	0
ENSG00000239810	PRAMEF11	47	108	60.75	0	0	0	0	0	0	0	0
ENSG00000084774	CAD	47	127	63.75	0	1	0	0	0	0	0	0
ENSG00000116127	ALMS1	47	135	68.25	0	0	0	0	0	0	0	0
ENSG00000165124	SVEP1	47	62	31.25	0	1	0	0	0	0	0	0
ENSG00000092054	MYH7	47	91	45.5	0	0	0	0	0	0	0	0
ENSG00000181409	AATK	47	173	86.5	0	0	0	0	0	0	0	0
ENSG00000162849	KIF26B	46	157	79.25	1	1	0	0	0	0	0	0
ENSG00000164715	LMTK2	46	66	33	1	1	0	0	0	0	0	0
ENSG00000143669	LYST	45	53	26.5	0	0	0	0	0	0	0	0
ENSG00000144406	UNC80	45	247	160.375	0	0	0	0	0	0	0	0
ENSG00000169994	MYO7B	45	138	69.25	0	0	0	0	0	0	0	0
ENSG00000185920	PTCH1	45	57	28.5	1	1	0	0	0	0	0	0
ENSG00000070182	SPTB	45	137	68.75	1	1	0	0	0	0	0	0
ENSG00000118898	PPL	45	66	33	0	0	0	0	0	0	1	0
ENSG00000069188	SDK2	45	130	83.5	0	0	0	0	0	0	0	0
ENSG00000187545	PRAMEF10	44	166	86	0	0	0	0	0	0	0	0
ENSG00000145362	ANK2	44	164	104.188	1	1	0	0	0	0	0	0
ENSG00000050555	LAMC3	44	89	44.5	0	0	0	0	0	0	0	0
ENSG00000133392	MYH11	44	289	144.75	1	0	0	0	0	0	0	0
ENSG00000010327	STAB1	43	100	51.75	0	0	0	0	0	0	0	0
ENSG00000180900	SCRIB	43	105	52.5	1	0	0	0	0	0	0	0
ENSG00000107147	KCNT1	43	64	32	0	0	0	0	0	0	0	0
ENSG00000130723	PRRC2B	43	96	48.25	0	1	0	0	0	0	0	0
ENSG00000177103	DSCAML1	43	88	44.25	1	1	0	0	0	0	0	0
ENSG00000132470	ITGB4	43	76	38.25	1	0	0	0	0	0	0	0
ENSG00000141837	CACNA1A	43	83	41.5	1	1	0	0	0	0	0	0
ENSG00000149527	PLCH2	42	65	32.5	0	0	0	0	0	0	0	0
ENSG00000114270	COL7A1	42	70	35.25	1	0	0	0	0	0	0	0
ENSG00000172752	COL6A5	42	131	66	0	0	0	0	0	0	1	0
ENSG00000010818	HIVEP2	42	51	25.5	0	1	0	0	0	0	0	0
ENSG00000177084	POLE	42	90	46	1	0	1	0	0	0	0	0
ENSG00000099814	CEP170B	42	61	30.5	0	0	0	0	0	0	0	0
ENSG00000132382	MYBBP1A	42	93	46.5	0	0	1	0	1	0	1	0
ENSG00000115687	PASK	41	73	36.5	0	0	0	0	0	0	1	0
ENSG00000122778	KIAA1549	41	54	27	0	0	0	0	0	0	0	0
ENSG00000171316	CHD7	41	54	27.75	1	1	0	0	0	0	0	0
ENSG00000149256	TENM4	41	376	189	1	1	0	0	0	0	0	0
ENSG00000099381	SETD1A	41	129	64.5	0	1	1	0	0	0	0	0
ENSG00000160460	SPTBN4	41	97	48.5	0	1	0	0	0	0	0	0
ENSG00000042781	USH2A	40	143	71.5	0	0	0	0	0	0	1	0
ENSG00000109501	WFS1	40	157	79	1	0	0	0	0	0	0	0
ENSG00000197410	DCHS2	40	601	303.5	0	0	0	0	0	0	1	0
ENSG00000041982	TNC	40	114	57	0	0	0	0	0	0	0	0
ENSG00000128815	WDFY4	40	211	106.25	0	0	0	0	0	0	0	0
ENSG00000197136	PCNX3	40	53	26.5	0	0	0	0	0	0	0	0
ENSG00000198788	MUC2	40	81	40.5	0	0	0	0	0	0	0	0
ENSG00000167972	ABCA3	40	82	49.75	1	0	0	0	0	0	0	0
ENSG00000142512	SIGLEC10	39	345	205	0	0	0	0	0	0	0	0
ENSG00000100345	MYH9	39	346	173.5	1	1	0	0	0	0	0	0
ENSG00000241973	PI4KA	39	60	30.5	0	0	0	0	0	0	1	0
ENSG00000197530	MIB2	38	84	44.75	0	0	0	0	0	0	0	0
ENSG00000198198	SZT2	38	147	73.5	1	0	0	0	0	0	0	0
ENSG00000159788	RGS12	38	52	26	0	0	0	0	0	0	0	0
ENSG00000124782	RREB1	38	78	39	0	1	0	0	0	0	1	0
ENSG00000165238	WNK2	38	126	63.75	0	1	0	0	0	0	0	0
ENSG00000197694	SPTAN1	38	87	51	0	1	0	0	0	0	0	0
ENSG00000187908	DMBT1	38	197	118.062	1	0	0	0	0	0	1	0
ENSG00000152223	EPG5	38	45	22.5	0	0	0	0	0	0	0	0
ENSG00000130749	ZC3H4	38	115	57.75	0	1	0	0	0	0	0	0
ENSG00000167676	PLIN4	38	205	104	0	0	0	0	0	0	1	0
ENSG00000171587	DSCAM	38	112	56.25	1	1	0	0	0	0	0	0
ENSG00000135636	DYSF	37	100	50	0	0	0	0	0	0	0	0
ENSG00000163625	WDFY3	37	42	21	0	1	0	0	0	0	0	0
ENSG00000138829	FBN2	37	292	146.25	0	1	0	0	0	0	0	0
ENSG00000096433	ITPR3	37	211	105.75	0	0	0	0	0	0	0	0
ENSG00000205038	PKHD1L1	37	224	112.5	0	0	0	0	0	0	1	0
ENSG00000149311	ATM	37	55	27.5	0	0	0	0	0	0	0	0
ENSG00000174672	BRSK2	37	83	42	0	0	0	0	0	0	0	0
ENSG00000129566	TEP1	37	53	26.5	0	0	0	0	0	0	1	0
ENSG00000074181	NOTCH3	37	67	34	0	0	0	0	0	0	0	0
ENSG00000130158	DOCK6	37	75	37.5	0	0	0	0	0	0	1	0
ENSG00000142449	FBN3	37	76	38	0	0	0	0	0	0	0	0
ENSG00000116254	CHD5	36	94	47	0	1	0	0	0	0	0	0
ENSG00000142599	RERE	36	175	87.75	1	1	0	0	0	0	0	0
ENSG00000189056	RELN	36	142	71.25	1	1	0	0	0	0	0	0
ENSG00000110046	ATG2A	36	80	40	0	0	0	0	0	0	0	0
ENSG00000166341	DCHS1	36	633	320.375	1	1	0	0	0	0	0	0
ENSG00000015133	CCDC88C	36	41	20.5	0	0	0	0	0	0	0	0
ENSG00000166147	FBN1	36	130	65.5	1	1	0	0	0	0	0	0
ENSG00000005339	CREBBP	36	62	31	1	1	0	0	0	0	0	0
ENSG00000064270	ATP2C2	36	56	28	0	0	0	0	0	0	1	0
ENSG00000161996	WDR90	36	63	31.75	0	0	0	0	0	0	0	0
ENSG00000072071	ADGRL1	36	75	37.75	0	0	0	0	0	0	0	0
ENSG00000142173	COL6A2	36	70	35	0	0	0	0	0	0	0	0
ENSG00000100393	EP300	36	762	382.75	1	1	0	0	0	0	0	0
ENSG00000142949	PTPRF	35	90	45	0	1	0	0	0	0	0	0
ENSG00000151779	NBAS	35	59	29.5	0	0	0	0	0	0	0	0
ENSG00000132182	NUP210	35	139	79.5	0	0	0	0	0	0	1	0
ENSG00000136068	FLNB	35	567	286.875	1	0	0	0	0	0	0	0
ENSG00000196313	POM121	35	77	38.5	0	0	0	0	0	0	0	0
ENSG00000225968	ELFN1	35	50	25.25	0	1	0	0	0	0	0	0
ENSG00000164796	CSMD3	35	41	20.5	0	0	0	0	0	0	0	0
ENSG00000197859	ADAMTSL2	35	77	38.75	0	0	0	0	0	0	0	0
ENSG00000138162	TACC2	35	76	38.25	0	0	0	0	0	0	0	0
ENSG00000120800	UTP20	35	132	66.25	0	0	1	0	1	0	0	0
ENSG00000072121	ZFYVE26	35	90	45.25	0	0	0	0	0	0	0	0
ENSG00000167716	WDR81	35	61	30.5	0	0	0	0	0	0	0	0
ENSG00000117425	PTCH2	34	53	26.5	0	0	0	0	0	0	1	0
ENSG00000196739	COL27A1	34	69	34.5	0	0	0	0	0	0	0	0
ENSG00000148773	MKI67	34	264	132.75	0	0	0	0	0	0	0	0
ENSG00000197321	SVIL	34	120	60.25	0	0	0	0	0	0	0	0
ENSG00000162337	LRP5	34	66	33	1	0	0	0	0	0	0	0
ENSG00000077235	GTF3C1	34	150	75.75	1	1	1	0	1	0	0	0
ENSG00000141568	FOXK2	34	45	22.5	0	0	0	0	0	0	0	0
ENSG00000053747	LAMA3	34	56	28.25	0	0	0	0	0	0	0	0
ENSG00000099821	POLRMT	34	86	43	0	0	0	0	1	0	0	0
ENSG00000105738	SIPA1L3	34	50	25	0	1	0	0	0	0	0	0
ENSG00000066279	ASPM	33	48	24	0	0	0	0	0	0	0	0
ENSG00000008300	CELSR3	33	91	51	1	1	0	0	0	0	1	0
ENSG00000111799	COL12A1	33	71	35.75	1	0	0	0	0	0	0	0
ENSG00000124721	DNAH8	33	58	29	0	0	0	0	0	0	1	0
ENSG00000158683	PKD1L1	33	99	49.75	1	0	0	0	0	0	0	0
ENSG00000036448	MYOM2	33	235	155.703	0	0	0	0	0	0	1	0
ENSG00000164946	FREM1	33	67	33.75	1	0	0	0	0	0	0	0
ENSG00000110237	ARHGEF17	33	43	21.5	0	0	0	0	0	0	0	0
ENSG00000117713	ARID1A	32	51	25.5	1	1	0	0	0	0	0	0
ENSG00000142611	PRDM16	32	53	26.5	1	1	0	0	0	0	0	0
ENSG00000143520	FLG2	32	194	102.25	0	0	0	0	0	1	0	1
ENSG00000130294	KIF1A	32	87	43.75	1	1	0	0	0	0	0	0
ENSG00000038219	BOD1L1	32	47	23.5	0	1	0	0	0	0	0	0
ENSG00000164309	CMYA5	32	65	32.5	0	0	0	0	0	0	0	0
ENSG00000130338	TULP4	32	46	23	0	1	0	0	0	0	0	0
ENSG00000091656	ZFHX4	32	159	84.25	0	1	0	0	0	0	0	0
ENSG00000197969	VPS13A	32	119	59.5	0	0	0	0	0	0	0	0
ENSG00000179981	TSHZ1	32	49	24.5	1	1	0	0	0	0	0	0
ENSG00000101191	DIDO1	32	62	32.25	0	1	0	0	0	0	0	0
ENSG00000258366	RTEL1	32	56	28	1	0	0	0	0	0	0	0
ENSG00000144893	MED12L	31	35	17.5	0	1	0	0	0	0	0	0
ENSG00000168016	TRANK1	31	65	32.5	0	0	0	0	0	0	1	0
ENSG00000112659	CUL9	31	83	41.75	0	0	0	0	0	0	1	0
ENSG00000186472	PCLO	31	60	30.25	0	1	0	0	0	0	0	0
ENSG00000029534	ANK1	31	35	17.5	1	1	0	0	0	0	0	0
ENSG00000148204	CRB2	31	39	19.5	1	0	0	0	0	0	0	0
ENSG00000112787	FBRSL1	31	81	40.5	0	0	0	0	0	0	0	0
ENSG00000099331	MYO9B	31	126	63.25	0	1	0	0	0	0	0	0
ENSG00000124006	OBSL1	30	84	42	0	0	0	0	0	0	0	0
ENSG00000242802	AP5Z1	30	139	69.75	0	0	0	0	0	0	0	0
ENSG00000130559	CAMSAP1	30	95	47.5	0	1	0	0	0	0	0	0
ENSG00000148143	ZNF462	30	50	25	0	1	0	0	0	0	0	0
ENSG00000157423	HYDIN	30	73	36.75	1	0	0	0	0	0	0	0
ENSG00000126705	AHDC1	29	244	125.5	0	1	0	0	0	0	0	0
ENSG00000130940	CASZ1	29	192	97.5	0	1	0	0	0	0	0	0
ENSG00000183873	SCN5A	29	36	18.375	1	0	0	0	0	0	0	0
ENSG00000163629	PTPN13	29	112	56	0	0	0	0	0	0	0	0
ENSG00000006704	GTF2IRD1	29	43	21.5	1	0	0	0	0	0	0	0
ENSG00000104517	UBR5	29	68	34	1	1	0	0	0	0	0	0
ENSG00000181790	ADGRB1	29	61	31.5	0	0	0	0	0	0	0	0
ENSG00000120549	KIAA1217	29	50	25	0	0	0	0	0	0	0	0
ENSG00000151067	CACNA1C	29	88	44	1	1	0	0	0	0	0	0
ENSG00000154864	PIEZO2	29	118	59.25	0	0	0	0	0	0	0	0
ENSG00000063169	BICRA	29	44	22	0	0	0	0	0	0	0	0
ENSG00000130479	MAP1S	29	33	16.5	0	0	0	0	0	0	0	0
ENSG00000131697	NPHP4	28	32	16	0	0	0	0	0	0	1	0
ENSG00000134982	APC	28	89	46	1	1	0	0	0	0	0	0
ENSG00000172869	DMXL1	28	219	109.5	0	1	0	0	0	0	0	0
ENSG00000096696	DSP	28	78	39	1	1	0	0	0	0	0	0
ENSG00000221866	PLXNA4	28	112	56.25	0	1	0	0	0	0	0	0
ENSG00000136813	ECPAS	28	30	15	0	0	0	0	0	0	0	0
ENSG00000120645	IQSEC3	28	63	31.75	0	0	0	0	0	0	0	0
ENSG00000073910	FRY	28	151	76	0	1	0	0	0	0	0	0
ENSG00000154118	JPH3	28	43	21.5	0	1	0	0	0	0	0	0
ENSG00000005379	TSPOAP1	28	31	15.5	0	0	0	0	0	0	0	0
ENSG00000109063	MYH3	28	85	43.75	0	0	0	0	0	0	0	0
ENSG00000275832	ARHGAP23	28	53	27.5	0	1	0	0	0	0	0	0
ENSG00000142207	URB1	28	76	38	0	0	1	0	0	0	0	0
ENSG00000243156	MICAL3	28	56	28	0	0	0	0	0	0	0	0
ENSG00000181378	CFAP65	27	115	64.625	0	0	0	0	0	0	0	0
ENSG00000125089	SH3TC1	27	36	18	0	0	0	0	0	0	1	0
ENSG00000178950	GAK	27	38	19.25	0	0	0	0	0	0	0	0
ENSG00000180113	TDRD6	27	66	33	0	0	0	0	0	0	0	0
ENSG00000188994	ZNF292	27	61	30.5	0	1	0	0	0	0	0	0
ENSG00000146839	ZAN	27	167	91.75	0	0	0	0	0	1	0	1
ENSG00000132549	VPS13B	27	73	36.5	0	0	0	0	0	0	0	0
ENSG00000107611	CUBN	27	109	54.75	1	0	0	0	0	0	1	0
ENSG00000171219	CDC42BPG	27	64	32.25	0	0	0	0	0	0	0	0
ENSG00000177169	ULK1	27	83	41.5	0	0	0	0	0	0	0	0
ENSG00000136367	ZFHX2	27	63	31.5	0	0	0	0	0	0	0	0
ENSG00000170776	AKAP13	27	508	254.5	0	0	0	0	0	0	0	0
ENSG00000174231	PRPF8	27	61	30.75	0	1	1	1	1	0	0	0
ENSG00000176225	RTTN	27	66	33.75	1	0	0	0	0	0	0	0
ENSG00000079313	REXO1	27	461	231.75	0	0	0	0	0	0	0	0
ENSG00000121297	TSHZ3	27	35	17.5	1	0	0	0	0	0	0	0
ENSG00000127663	KDM4B	27	61	30.5	0	1	0	0	0	0	0	0
ENSG00000074047	GLI2	26	56	28	1	0	0	0	0	0	0	0
ENSG00000076201	PTPN23	26	41	21	1	0	1	0	1	0	0	0
ENSG00000152818	UTRN	26	116	58.5	0	0	0	0	0	0	1	0
ENSG00000204469	PRRC2A	26	339	170.5	0	1	0	0	0	0	0	0
ENSG00000107099	DOCK8	26	87	44	0	0	0	0	0	0	0	0
ENSG00000130653	PNPLA7	26	118	59.25	0	0	0	0	0	0	1	0
ENSG00000109927	TECTA	26	72	36	0	0	0	0	0	0	1	0
ENSG00000150893	FREM2	26	32	16	1	0	0	0	0	0	0	0
ENSG00000140691	ARMC5	26	59	36.5	0	0	0	0	0	0	1	0
ENSG00000167210	LOXHD1	26	148	75	0	0	0	0	0	0	0	0
ENSG00000064687	ABCA7	26	96	48.5	0	0	0	0	0	0	1	0
ENSG00000160111	CPAMD8	26	83	41.5	0	0	0	0	0	0	0	0
ENSG00000078814	MYH7B	26	31	15.5	0	0	0	0	0	0	0	0
ENSG00000159140	SON	26	558	281.75	0	1	1	1	0	0	0	0
ENSG00000133454	MYO18B	26	58	29	1	0	0	0	0	0	0	0
ENSG00000142609	CFAP74	25	66	34.75	0	0	0	0	0	0	0	0
ENSG00000114923	SLC4A3	25	48	24.25	0	0	0	0	0	0	0	0
ENSG00000115414	FN1	25	292	147	1	0	0	0	0	0	0	0
ENSG00000157388	CACNA1D	25	184	93	0	1	0	0	0	0	0	0
ENSG00000218336	TENM3	25	62	31	0	1	0	0	0	0	0	0
ENSG00000038427	VCAN	25	38	19.25	1	1	0	0	0	0	0	0
ENSG00000042832	TG	25	72	36	0	0	0	0	0	0	0	0
ENSG00000160957	RECQL4	25	34	17.25	0	0	0	0	0	0	0	0
ENSG00000107290	SETX	25	57	28.5	0	0	0	0	0	0	0	0
ENSG00000129003	VPS13C	25	41	20.5	0	0	0	0	0	0	1	0
ENSG00000140326	CDAN1	25	61	30.5	1	0	0	0	0	0	0	0
ENSG00000167971	CASKIN1	25	169	104.375	0	1	0	0	0	0	0	0
ENSG00000074755	ZZEF1	25	40	20	0	0	0	0	0	0	0	0
ENSG00000132361	CLUH	25	33	16.5	0	0	0	0	0	0	0	0
ENSG00000141564	RPTOR	25	61	30.5	1	1	1	0	0	0	0	0
ENSG00000181222	POLR2A	25	659	452.375	1	1	0	0	1	0	0	0
ENSG00000168502	MTCL1	25	38	19	0	0	0	0	0	0	0	0
ENSG00000079432	CIC	25	51	25.5	0	1	0	0	0	0	0	0
ENSG00000105726	ATP13A1	25	68	34.25	0	0	0	0	0	0	0	0
ENSG00000141867	BRD4	25	93	47.5	1	1	1	0	0	0	0	0
ENSG00000100106	TRIOBP	25	31	15.5	1	0	0	0	0	0	0	0
ENSG00000076356	PLXNA2	24	184	92.5	0	0	0	0	0	0	0	0
ENSG00000004399	PLXND1	24	44	22	1	1	0	0	0	0	0	0
ENSG00000120322	PCDHB8	24	33	16.5	0	0	0	0	0	0	0	0
ENSG00000214944	ARHGEF28	24	106	53.5	0	0	0	0	0	0	1	0
ENSG00000106772	PRUNE2	24	50	25	0	0	0	0	0	0	0	0
ENSG00000214929	SPATA31D1	24	146	73	0	0	0	0	0	0	0	0
ENSG00000090615	GOLGA3	24	34	17	0	0	0	0	0	0	0	0
ENSG00000119681	LTBP2	24	31	15.5	0	0	0	0	0	0	0	0
ENSG00000166813	KIF7	24	50	25	1	0	0	0	0	0	0	0
ENSG00000187535	IFT140	24	38	19	0	0	0	0	0	0	0	0
ENSG00000055483	USP36	24	34	17	0	0	1	0	0	0	0	0
ENSG00000256463	SALL3	24	29	14.5	1	0	0	0	0	0	0	0
ENSG00000180448	ARHGAP45	24	35	17.5	0	0	0	0	0	0	0	0
ENSG00000155816	FMN2	23	145	72.75	0	0	0	0	0	0	0	0
ENSG00000169962	TAS1R3	23	52	26	0	0	0	0	0	0	1	0
ENSG00000068024	HDAC4	23	40	20	1	1	0	0	0	0	0	0
ENSG00000115464	USP34	23	86	43.25	0	1	0	0	0	0	0	0
ENSG00000118997	DNAH7	23	41	20.5	0	0	0	0	0	0	1	0
ENSG00000138411	HECW2	23	29	14.5	0	1	0	0	0	0	0	0
ENSG00000066230	SLC9A3	23	25	12.5	0	0	0	0	0	0	0	0
ENSG00000164362	TERT	23	94	47.25	0	0	0	0	0	0	0	0
ENSG00000009413	REV3L	23	35	17.5	1	1	0	0	0	0	0	0
ENSG00000095951	HIVEP1	23	55	27.75	0	1	0	0	0	0	0	0
ENSG00000112379	ARFGEF3	23	31	15.5	0	0	0	0	0	0	0	0
ENSG00000153707	PTPRD	23	47	23.75	0	1	0	0	0	0	0	0
ENSG00000181090	EHMT1	23	73	36.5	1	1	0	0	0	0	0	0
ENSG00000067057	PFKP	23	34	17	0	0	0	0	0	0	1	0
ENSG00000137642	SORL1	23	308	155.5	0	0	0	0	0	0	0	0
ENSG00000157106	SMG1	23	41	20.5	0	1	1	0	0	0	0	0
ENSG00000179588	ZFPM1	23	32	16	1	0	0	0	0	0	0	0
ENSG00000188827	SLX4	23	173	86.5	1	0	0	0	0	0	0	0
ENSG00000198211	AC092143.1	23	29	14.5	0	0	0	0	0	0	0	0
ENSG00000177303	CASKIN2	23	353	176.5	0	1	0	0	0	0	0	0
ENSG00000101605	MYOM1	23	77	38.75	0	0	0	0	0	0	0	0
ENSG00000032444	PNPLA6	23	36	18	1	0	0	0	0	0	0	0
ENSG00000134815	DHX34	23	34	17	0	0	0	0	0	0	0	0
ENSG00000101115	SALL4	23	57	29.25	1	1	0	0	0	0	0	0
ENSG00000198793	MTOR	22	39	19.5	1	1	1	0	0	0	0	0
ENSG00000115970	THADA	22	24	12	0	0	0	0	0	0	1	0
ENSG00000153201	RANBP2	22	44	22	1	1	0	1	0	0	0	0
ENSG00000168702	LRP1B	22	71	35.75	1	0	0	0	0	0	0	0
ENSG00000249715	FER1L5	22	40	20.25	0	0	0	0	0	0	0	0
ENSG00000065534	MYLK	22	82	41.5	0	0	0	0	0	0	0	0
ENSG00000138688	KIAA1109	22	76	49	0	0	0	0	0	0	0	0
ENSG00000159733	ZFYVE28	22	93	46.5	0	0	0	0	0	0	0	0
ENSG00000145734	BDP1	22	41	20.5	0	0	0	0	0	0	0	0
ENSG00000205356	TECPR1	22	41	20.5	0	0	0	0	0	0	0	0
ENSG00000215045	GRID2IP	22	85	42.5	0	0	0	0	0	0	0	0
ENSG00000165684	SNAPC4	22	44	22	0	0	1	0	1	0	0	0
ENSG00000019485	PRDM11	22	37	18.5	0	0	0	0	0	0	0	0
ENSG00000070985	TRPM5	22	62	31	0	0	0	0	0	0	0	0
ENSG00000124920	MYRF	22	34	17	0	1	0	0	0	0	0	0
ENSG00000123104	ITPR2	22	27	13.5	0	0	0	0	0	0	0	0
ENSG00000136011	STAB2	22	29	14.5	0	0	0	0	0	0	0	0
ENSG00000197616	MYH6	22	139	93.375	1	0	0	0	0	0	0	0
ENSG00000140443	IGF1R	22	28	14	1	0	0	0	0	0	0	0
ENSG00000157766	ACAN	22	86	43.25	1	1	0	0	0	0	0	0
ENSG00000174197	MGA	22	417	209.25	0	1	0	0	0	0	0	0
ENSG00000182253	SYNM	22	58	29.375	0	0	0	0	0	0	0	0
ENSG00000277481	PKD1L3	22	37	18.5	0	0	0	0	0	1	0	1
ENSG00000243772	KIR2DL3	22	60	30.5	0	0	0	0	0	0	1	0
ENSG00000124177	CHD6	22	113	56.5	0	1	0	0	0	0	0	0
ENSG00000160305	DIP2A	22	27	13.75	0	0	0	0	0	0	0	0
ENSG00000100425	BRD1	22	159	80	1	1	0	0	0	0	0	0
ENSG00000198216	CACNA1E	21	37	18.75	0	1	0	0	0	0	0	0
ENSG00000144711	IQSEC1	21	30	15	0	1	0	0	0	0	0	0
ENSG00000138778	CENPE	21	29	14.5	1	0	1	0	0	0	0	0
ENSG00000070814	TCOF1	21	31	15.5	1	0	0	0	0	0	0	0
ENSG00000081842	PCDHA6	21	55	28.25	0	0	0	0	0	0	0	0
ENSG00000087116	ADAMTS2	21	25	12.5	0	0	0	0	0	0	0	0
ENSG00000120327	PCDHB14	21	104	61.125	0	0	0	0	0	0	0	0
ENSG00000131711	MAP1B	21	77	38.5	1	1	0	0	0	0	0	0
ENSG00000120278	PLEKHG1	21	34	17	0	0	0	0	0	0	0	0
ENSG00000160949	TONSL	21	48	24	0	0	1	0	1	0	0	0
ENSG00000170835	CEL	21	481	342.25	0	0	0	0	0	0	0	0
ENSG00000178031	ADAMTSL1	21	48	24	0	0	0	0	0	0	0	0
ENSG00000138193	PLCE1	21	27	13.5	0	0	0	0	0	0	0	0
ENSG00000138316	ADAMTS14	21	52	26	0	0	0	0	0	0	0	0
ENSG00000151208	DLG5	21	43	21.5	0	1	0	1	0	0	0	0
ENSG00000171988	JMJD1C	21	23	11.5	0	1	0	1	0	0	0	0
ENSG00000080854	IGSF9B	21	29	14.5	0	0	0	0	0	0	0	0
ENSG00000151503	NCAPD3	21	31	15.5	0	0	0	0	0	0	0	0
ENSG00000013364	MVP	21	37	18.5	0	0	0	0	0	0	0	0
ENSG00000138834	MAPK8IP3	21	39	19.5	1	1	0	0	0	0	0	0
ENSG00000188897	AC099489.1	21	29	14.5	0	0	0	0	0	0	0	0
ENSG00000141519	CCDC40	21	22	11	1	0	0	0	0	0	0	0
ENSG00000141736	ERBB2	21	71	35.5	1	0	0	0	0	0	0	0
ENSG00000177731	FLII	21	157	78.5	1	0	0	0	0	0	0	0
ENSG00000178921	PFAS	21	25	12.5	1	0	0	0	0	0	0	0
ENSG00000185504	FAAP100	21	21	10.5	0	0	0	0	0	0	0	0
ENSG00000005007	UPF1	21	23	11.5	1	1	1	0	1	0	0	0
ENSG00000105357	MYH14	21	38	19	0	0	0	0	0	0	0	0
ENSG00000042062	RIPOR3	21	29	14.5	0	0	0	0	0	0	0	0
ENSG00000088827	SIGLEC1	21	43	21.5	0	0	0	0	0	0	1	0
ENSG00000142185	TRPM2	21	30	15	0	0	0	0	0	0	0	0
ENSG00000131584	ACAP3	20	34	17	0	0	0	0	0	0	0	0
ENSG00000196878	LAMB3	20	229	114.75	1	0	0	0	0	0	0	0
ENSG00000152580	IGSF10	20	95	48	0	0	0	0	0	0	1	0
ENSG00000175054	ATR	20	25	12.5	0	0	1	0	1	0	1	0
ENSG00000147799	ARHGAP39	20	41	20.5	0	0	0	0	0	0	0	0
ENSG00000137076	TLN1	20	37	18.5	1	1	0	0	0	0	0	0
ENSG00000197724	PHF2	20	21	10.75	0	1	0	0	0	0	0	0
ENSG00000166016	ABTB2	20	24	12	0	0	0	0	0	0	0	0
ENSG00000187240	DYNC2H1	20	40	20.7188	1	0	0	0	0	0	0	0
ENSG00000122966	CIT	20	71	35.5	1	1	0	0	0	0	0	0
ENSG00000188596	CFAP54	20	109	54.5	0	0	0	0	0	0	0	0
ENSG00000196547	MAN2A2	20	95	47.75	0	0	0	0	0	0	0	0
ENSG00000127586	CHTF18	20	42	21	0	0	0	0	0	0	0	0
ENSG00000140873	ADAMTS18	20	53	26.5	0	0	0	0	0	0	0	0
ENSG00000141431	ASXL3	20	49	24.5	0	1	0	0	0	0	0	0
ENSG00000062822	POLD1	20	36	18	1	0	1	0	0	0	0	0
ENSG00000104880	ARHGEF18	20	41	20.5	0	0	0	0	0	0	0	0
ENSG00000105063	PPP6R1	20	41	20.5	0	0	0	0	0	0	0	0
ENSG00000125730	C3	20	52	26.25	0	0	0	0	0	0	0	0
ENSG00000196588	MRTFA	20	249	125.5	0	0	0	0	0	0	0	0
ENSG00000116991	SIPA1L2	19	57	28.5	0	0	0	0	0	0	0	0
ENSG00000163554	SPTA1	19	29	14.5	1	0	0	0	0	0	0	0
ENSG00000077044	DGKD	19	23	11.5	1	0	0	0	0	0	0	0
ENSG00000115423	DNAH6	19	62	31.25	0	0	0	0	0	0	0	0
ENSG00000115850	LCT	19	19	9.5	0	0	0	0	0	1	1	1
ENSG00000134313	KIDINS220	19	99	49.75	1	0	0	0	0	0	0	0
ENSG00000144488	ESPNL	19	50	25.25	0	0	0	0	0	0	0	0
ENSG00000206384	COL6A6	19	28	14	0	0	0	0	0	0	1	0
ENSG00000145536	ADAMTS16	19	39	19.5	0	0	0	0	0	0	0	0
ENSG00000153404	PLEKHG4B	19	24	12	0	0	0	0	0	0	1	0
ENSG00000197603	CPLANE1	19	30	15	0	0	0	0	0	0	0	0
ENSG00000112769	LAMA4	19	59	29.75	1	0	0	0	0	0	0	0
ENSG00000204301	NOTCH4	19	27	14.625	0	0	0	0	0	0	0	0
ENSG00000136848	DAB2IP	19	119	60	0	1	0	0	0	0	0	0
ENSG00000197816	CCDC180	19	48	24	0	0	0	0	0	0	0	0
ENSG00000138119	MYOF	19	19	9.5	0	0	0	0	0	0	1	0
ENSG00000171813	PWWP2B	19	90	45.5	0	0	0	0	0	0	0	0
ENSG00000118058	KMT2A	19	255	127.5	1	1	0	0	0	0	0	0
ENSG00000186174	BCL9L	19	103	72.375	0	1	0	0	0	0	0	0
ENSG00000140279	DUOX2	19	233	118	0	0	0	0	0	0	1	0
ENSG00000135686	KLHL36	19	61	30.5	0	0	0	0	0	0	0	0
ENSG00000187741	FANCA	19	24	12	1	0	0	0	0	0	0	0
ENSG00000078687	TNRC6C	19	44	22	0	1	0	0	0	0	0	0
ENSG00000132510	KDM6B	19	21	10.5	1	1	0	0	0	0	0	0
ENSG00000141027	NCOR1	19	35	17.5	1	1	0	0	0	0	0	0
ENSG00000277399	GPR179	19	43	21.5	0	0	0	0	0	0	1	0
ENSG00000105613	MAST1	19	52	26	0	1	0	0	0	0	0	0
ENSG00000130270	ATP8B3	19	26	13	0	0	0	0	0	0	0	0
ENSG00000171804	WDR87	19	49	24.5	0	0	0	0	0	0	1	0
ENSG00000188039	NWD1	19	22	11	0	0	0	0	0	0	1	0
ENSG00000100154	TTC28	19	34	17.25	0	1	0	0	0	0	0	0
ENSG00000186716	BCR	19	29	14.5	0	0	0	0	0	0	0	0
ENSG00000081248	CACNA1S	18	64	32	1	0	0	0	0	0	0	0
ENSG00000162402	USP24	18	53	26.5	0	1	0	0	0	0	0	0
ENSG00000187961	KLHL17	18	27	13.5	0	0	0	0	0	0	0	0
ENSG00000068654	POLR1A	18	48	24	0	1	1	0	1	0	0	0
ENSG00000081052	COL4A4	18	43	21.5	0	0	0	0	0	0	0	0
ENSG00000115155	OTOF	18	87	43.75	0	0	0	0	0	0	0	0
ENSG00000115306	SPTBN1	18	55	28.5	1	1	0	0	0	0	0	0
ENSG00000136531	SCN2A	18	108	62	1	1	0	0	0	0	0	0
ENSG00000144749	LRIG1	18	38	19	1	0	0	0	0	0	1	0
ENSG00000164050	PLXNB1	18	280	140.75	0	0	0	0	0	0	0	0
ENSG00000185313	SCN10A	18	22	11	0	0	0	0	0	1	0	1
ENSG00000068078	FGFR3	18	38	19	1	0	0	0	0	0	0	0
ENSG00000037280	FLT4	18	21	10.5	1	1	0	0	0	0	0	0
ENSG00000113262	GRM6	18	24	12	0	0	0	0	0	1	1	1
ENSG00000120328	PCDHB12	18	171	90.625	0	0	0	0	0	0	0	0
ENSG00000164694	FNDC1	18	18	9	0	0	0	0	0	0	0	0
ENSG00000106078	COBL	18	19	9.5	0	0	0	0	0	0	0	0
ENSG00000177943	MAMDC4	18	42	21.25	0	0	0	0	0	0	1	0
ENSG00000150990	DHX37	18	38	19	0	0	1	0	1	0	0	0
ENSG00000165899	OTOGL	18	401	217.375	0	0	0	0	0	0	1	0
ENSG00000184916	JAG2	18	31	15.5	1	1	0	0	0	0	0	0
ENSG00000136383	ALPK3	18	370	187	0	0	0	0	0	0	0	0
ENSG00000007314	SCN4A	18	46	23.25	1	0	0	0	0	0	0	0
ENSG00000172782	FADS6	18	34	17	0	0	0	0	0	0	1	0
ENSG00000183018	SPNS2	18	37	18.5	0	0	0	0	0	0	0	0
ENSG00000081913	PHLPP1	18	58	29	0	1	0	0	0	0	0	0
ENSG00000022556	NLRP2	18	43	21.5	0	0	0	0	0	0	0	0
ENSG00000125912	NCLN	18	18	9	0	0	0	0	0	0	0	0
ENSG00000167633	KIR3DL1	18	195	98	0	0	0	0	0	0	1	0
ENSG00000181588	MEX3D	18	25	12.5	0	0	0	0	0	0	0	0
ENSG00000198597	ZNF536	18	268	224.312	0	1	0	0	0	0	0	0
ENSG00000088836	SLC4A11	18	41	20.5	0	0	0	0	0	0	0	0
ENSG00000149639	SOGA1	18	104	52	0	1	0	0	0	0	0	0
ENSG00000175894	TSPEAR	18	19	9.5	0	0	0	0	0	0	1	0
ENSG00000248405	PRR5-ARHGAP8	18	20	10	0	0	0	0	0	0	1	0
ENSG00000027644	INSRR	17	103	52	0	0	0	0	0	1	0	1
ENSG00000157881	PANK4	17	25	12.5	0	0	0	0	0	0	0	0
ENSG00000162426	SLC45A1	17	77	53.375	0	0	0	0	0	0	0	0
ENSG00000183856	IQGAP3	17	72	49.75	0	0	0	0	0	0	1	0
ENSG00000243073	PRAMEF4	17	42	21.25	0	0	0	0	0	1	0	1
ENSG00000136699	SMPD4	17	41	20.5	0	0	0	0	0	0	0	0
ENSG00000138031	ADCY3	17	90	46.75	0	0	0	0	0	0	1	0
ENSG00000163520	FBLN2	17	84	42.25	0	0	0	0	0	0	0	0
ENSG00000163638	ADAMTS9	17	39	19.5	1	0	0	0	0	0	0	0
ENSG00000130396	AFDN	17	39	19.5	0	0	0	0	0	0	0	0
ENSG00000137337	MDC1	17	70	35.25	0	0	0	0	0	0	0	0
ENSG00000015520	NPC1L1	17	17	8.5	0	0	0	0	0	0	0	0
ENSG00000168453	HR	17	18	9	0	0	0	0	0	0	0	0
ENSG00000083067	TRPM3	17	129	64.5	0	0	0	0	0	0	0	0
ENSG00000196422	PPP1R26	17	82	41.5	0	0	0	0	0	0	0	0
ENSG00000006071	ABCC8	17	38	19	0	0	0	0	0	0	0	0
ENSG00000053918	KCNQ1	17	21	10.5	0	0	0	0	0	0	0	0
ENSG00000172893	DHCR7	17	21	10.5	1	0	0	0	0	0	0	0
ENSG00000182272	B4GALNT4	17	34	17	0	0	0	0	0	0	0	0
ENSG00000139219	COL2A1	17	50	25	1	1	0	0	0	0	0	0
ENSG00000181234	TMEM132C	17	58	29.5	0	0	0	0	0	0	0	0
ENSG00000185958	FAM186A	17	23	11.5	0	0	0	0	0	0	1	0
ENSG00000104133	SPG11	17	29	14.5	0	0	0	0	0	0	0	0
ENSG00000007545	CRAMP1	17	33	16.5	0	0	0	0	0	0	0	0
ENSG00000091262	ABCC6	17	29	14.5	0	0	0	0	0	0	0	0
ENSG00000102858	MGRN1	17	19	9.5	1	0	0	0	0	0	0	0
ENSG00000121270	ABCC11	17	22	11	0	0	0	0	0	0	1	0
ENSG00000178773	CPNE7	17	21	10.5	0	0	0	0	0	0	0	0
ENSG00000006788	MYH13	17	72	40.375	0	0	0	0	0	0	1	0
ENSG00000108821	COL1A1	17	59	29.5	1	1	0	0	0	0	0	0
ENSG00000196535	MYO18A	17	19	9.5	0	0	0	0	0	0	0	0
ENSG00000197879	MYO1C	17	31	15.5	0	0	0	0	0	0	0	0
ENSG00000130856	ZNF236	17	96	48.25	0	1	0	0	0	0	0	0
ENSG00000132205	EMILIN2	17	19	9.5	0	0	0	0	0	0	0	0
ENSG00000198795	ZNF521	17	20	10	0	1	0	0	0	0	0	0
ENSG00000099822	HCN2	17	82	41.5	0	0	0	0	0	0	0	0
ENSG00000125755	SYMPK	17	53	26.5	0	1	1	0	1	0	0	0
ENSG00000196961	AP2A1	17	91	45.75	0	1	0	0	0	0	0	0
ENSG00000276043	UHRF1	17	39	19.75	1	0	0	0	0	0	0	0
ENSG00000156299	TIAM1	17	59	29.5	0	0	0	0	0	0	0	0
ENSG00000159307	SCUBE1	17	35	18	1	0	0	0	0	0	0	0
ENSG00000117724	CENPF	16	42	21	0	0	0	0	0	0	0	0
ENSG00000130508	PXDN	16	85	42.5	0	0	0	0	0	0	0	0
ENSG00000176771	NCKAP5	16	17	8.5	0	0	0	0	0	0	0	0
ENSG00000010322	NISCH	16	76	38	0	0	0	0	0	0	0	0
ENSG00000259956	RBM15B	16	19	9.5	0	1	0	0	0	0	0	0
ENSG00000184985	SORCS2	16	24	12	0	0	0	0	0	0	0	0
ENSG00000198719	DLL1	16	45	22.5	1	1	0	0	0	0	0	0
ENSG00000129422	MTUS1	16	27	13.5	0	0	0	0	0	0	0	0
ENSG00000180921	FAM83H	16	33	17.75	0	0	0	0	0	0	0	0
ENSG00000196642	RABL6	16	19	9.5	0	1	0	0	0	0	0	0
ENSG00000134452	FBH1	16	23	11.5	0	0	0	0	0	0	0	0
ENSG00000110076	NRXN2	16	37	18.75	1	1	0	0	0	0	0	0
ENSG00000110427	KIAA1549L	16	66	33.25	0	0	0	0	0	0	0	0
ENSG00000149115	TNKS1BP1	16	19	9.5	0	0	0	0	0	0	0	0
ENSG00000154134	ROBO3	16	19	9.5	1	0	0	0	0	0	0	0
ENSG00000172508	CARNS1	16	22	11	0	0	0	0	0	0	0	0
ENSG00000089250	NOS1	16	41	20.75	0	1	0	0	0	0	0	0
ENSG00000152767	FARP1	16	30	15	0	0	0	0	0	0	0	0
ENSG00000100888	CHD8	16	35	17.5	1	1	0	0	0	0	0	0
ENSG00000059122	FLYWCH1	16	173	113.875	0	0	0	0	0	0	0	0
ENSG00000102935	ZNF423	16	116	58	1	1	0	0	0	0	0	0
ENSG00000103495	MAZ	16	25	12.5	0	0	0	0	0	0	0	0
ENSG00000185615	PDIA2	16	31	15.5	0	0	0	0	0	0	1	0
ENSG00000197943	PLCG2	16	33	16.5	0	0	0	0	0	0	0	0
ENSG00000006283	CACNA1G	16	63	31.5	0	1	0	0	0	0	0	0
ENSG00000072310	SREBF1	16	28	14	1	0	0	0	0	0	0	0
ENSG00000074370	ATP2A3	16	19	9.5	0	0	0	0	0	0	0	0
ENSG00000131899	LLGL1	16	17	8.5	1	0	0	0	0	0	0	0
ENSG00000171634	BPTF	16	83	41.5	1	1	0	1	0	0	0	0
ENSG00000060069	CTDP1	16	17	8.5	0	0	1	0	1	0	0	0
ENSG00000075702	WDR62	16	29	14.5	0	0	0	0	0	0	0	0
ENSG00000130881	LRP3	16	62	31.25	0	0	0	0	0	0	0	0
ENSG00000179954	SSC5D	16	90	47.5	0	0	0	0	0	0	0	0
ENSG00000101384	JAG1	16	21	10.5	1	1	0	0	0	0	0	0
ENSG00000171456	ASXL1	16	25	12.5	0	0	0	0	0	0	0	0
ENSG00000185658	BRWD1	16	195	100.25	0	1	0	0	0	0	0	0
ENSG00000130943	PKDREJ	16	48	24	0	0	0	0	0	0	0	0
ENSG00000166897	ELFN2	16	16	8	0	0	0	0	0	0	0	0
ENSG00000197077	KIAA1671	16	70	35	0	0	0	0	0	0	0	0
ENSG00000116690	PRG4	15	17	8.5	0	0	0	0	0	0	0	0
ENSG00000158816	VWA5B1	15	15	7.5	0	0	0	0	0	0	1	0
ENSG00000171608	PIK3CD	15	46	23.5	0	1	0	0	0	0	0	0
ENSG00000187634	SAMD11	15	36	18.25	0	0	0	0	0	0	0	0
ENSG00000153165	RGPD3	15	25	12.5	0	0	0	0	0	0	1	0
ENSG00000173567	ADGRF3	15	22	11	0	0	0	0	0	0	0	0
ENSG00000061938	TNK2	15	52	26	0	0	0	0	0	0	0	0
ENSG00000144712	CAND2	15	36	18	0	0	0	0	0	0	0	0
ENSG00000156983	BRPF1	15	18	9	0	1	0	0	0	0	0	0
ENSG00000173175	ADCY5	15	32	16	0	1	0	0	0	0	0	0
ENSG00000173230	GOLGB1	15	44	22	0	0	0	0	0	0	0	0
ENSG00000112902	SEMA5A	15	26	13.25	1	0	0	0	0	0	0	0
ENSG00000171467	ZNF318	15	34	17	0	0	0	0	0	0	0	0
ENSG00000005108	THSD7A	15	57	28.75	0	1	0	0	0	0	0	0
ENSG00000164916	FOXK1	15	89	44.5	0	0	0	0	0	0	0	0
ENSG00000196453	ZNF777	15	22	11	0	1	0	0	0	0	0	0
ENSG00000167702	KIFC2	15	18	9	0	0	0	0	0	0	0	0
ENSG00000107104	KANK1	15	70	35.25	0	0	0	0	0	0	0	0
ENSG00000204849	SPATA31A1	15	27	15	0	0	0	0	0	0	0	0
ENSG00000102699	PARP4	15	22	11	0	0	0	0	0	0	1	0
ENSG00000100503	NIN	15	40	20	0	0	0	0	0	0	1	0
ENSG00000196663	TECPR2	15	15	7.5	0	0	0	0	0	0	0	0
ENSG00000050820	BCAR1	15	21	10.75	1	1	0	0	0	0	0	0
ENSG00000103126	AXIN1	15	19	9.5	1	0	0	0	0	0	0	0
ENSG00000121281	ADCY7	15	65	32.75	1	0	0	0	0	0	0	0
ENSG00000140829	DHX38	15	28	14.25	0	0	0	0	0	0	0	0
ENSG00000129204	USP6	15	16	8	0	0	0	0	0	0	1	0
ENSG00000141556	TBCD	15	19	9.5	0	0	1	0	1	0	0	0
ENSG00000159640	ACE	15	23	11.75	1	0	0	0	0	0	0	0
ENSG00000179094	PER1	15	91	46	0	0	0	0	0	0	0	0
ENSG00000215041	NEURL4	15	19	9.5	0	1	0	0	0	0	0	0
ENSG00000101680	LAMA1	15	52	27.25	1	0	0	0	0	0	1	0
ENSG00000086967	MYBPC2	15	27	13.5	0	0	0	0	0	0	1	0
ENSG00000099625	CBARP	15	19	9.5	0	0	0	0	0	0	0	0
ENSG00000130518	IQCN	15	238	119.5	0	0	0	0	0	0	0	0
ENSG00000132005	RFX1	15	27	13.5	1	0	0	0	0	0	0	0
ENSG00000172009	THOP1	15	98	49.25	0	0	0	1	0	0	0	0
ENSG00000124203	ZNF831	15	26	13	0	0	0	0	0	0	1	0
ENSG00000198646	NCOA6	15	22	11	1	1	0	0	0	0	0	0
ENSG00000141956	PRDM15	15	136	68	0	0	0	0	0	0	0	0
ENSG00000160294	MCM3AP	15	24	12	1	0	1	0	1	0	0	0
ENSG00000198911	SREBF2	15	19	9.5	1	0	0	0	0	0	0	0
ENSG00000047410	TPR	14	18	9	0	1	1	1	0	0	0	0
ENSG00000107404	DVL1	14	25	12.5	0	0	0	0	0	0	0	0
ENSG00000117523	PRRC2C	14	24	12	0	1	0	0	0	0	0	0
ENSG00000142661	MYOM3	14	58	29.25	0	0	0	0	0	0	1	0
ENSG00000142733	MAP3K6	14	43	21.5	0	0	0	0	0	0	1	0
ENSG00000115183	TANC1	14	64	32	0	0	0	0	0	0	0	0
ENSG00000153253	SCN3A	14	26	13	1	1	0	0	0	0	0	0
ENSG00000169432	SCN9A	14	30	15	1	0	0	0	0	0	0	0
ENSG00000013288	MAN2B2	14	25	12.5	0	0	0	0	0	0	1	0
ENSG00000048342	CC2D2A	14	43	21.5	0	0	0	0	0	0	0	0
ENSG00000109265	CRACD	14	198	99	0	0	0	0	0	0	0	0
ENSG00000109625	CPZ	14	132	66	0	0	0	0	0	0	0	0
ENSG00000121210	TMEM131L	14	27	13.75	0	0	0	0	0	0	0	0
ENSG00000145214	DGKQ	14	60	30	0	0	0	0	0	0	0	0
ENSG00000145217	SLC26A1	14	18	9	0	0	0	0	0	0	1	0
ENSG00000113645	WWC1	14	221	110.5	0	0	0	0	0	0	0	0
ENSG00000164151	ICE1	14	49	24.5	0	0	0	0	0	0	0	0
ENSG00000165671	NSD1	14	35	17.5	1	1	0	0	0	0	0	0
ENSG00000174358	SLC6A19	14	158	79.25	0	0	0	0	0	0	0	0
ENSG00000204962	PCDHA8	14	22	11	0	0	0	0	0	0	0	0
ENSG00000254996	ANKHD1-EIF4EBP3	14	53	26.75	0	1	0	0	0	0	0	0
ENSG00000131016	AKAP12	14	31	15.5	0	0	0	0	0	0	0	0
ENSG00000055118	KCNH2	14	47	23.5	1	0	0	0	0	0	0	0
ENSG00000077063	CTTNBP2	14	21	10.5	0	0	0	0	0	0	0	0
ENSG00000106571	GLI3	14	17	8.5	1	1	0	0	0	0	0	0
ENSG00000257335	MGAM	14	124	62.25	0	0	0	0	0	0	1	0
ENSG00000105339	DENND3	14	25	12.5	0	0	0	0	0	0	0	0
ENSG00000133863	TEX15	14	34	21.375	0	0	0	0	0	0	0	0
ENSG00000178814	OPLAH	14	480	240.75	0	0	0	0	0	0	1	0
ENSG00000126883	NUP214	14	22	11	1	0	1	0	1	0	0	0
ENSG00000198853	RUSC2	14	25	12.75	0	1	0	0	0	0	0	0
ENSG00000148848	ADAM12	14	45	22.5	1	0	0	0	0	0	0	0
ENSG00000187122	SLIT1	14	16	8	0	1	0	0	0	0	0	0
ENSG00000134909	ARHGAP32	14	17	8.5	0	1	0	0	0	0	0	0
ENSG00000175467	SART1	14	20	10	0	0	1	0	0	0	0	0
ENSG00000186635	ARAP1	14	25	12.5	0	0	0	0	0	0	0	0
ENSG00000130787	HIP1R	14	23	11.5	0	0	0	0	0	0	0	0
ENSG00000135424	ITGA7	14	15	7.5	1	0	0	0	0	0	0	0
ENSG00000139438	FAM222A	14	59	29.5	0	0	0	0	0	0	0	0
ENSG00000174437	ATP2A2	14	15	7.5	1	1	1	0	1	0	0	0
ENSG00000188906	LRRK2	14	85	42.75	1	0	0	0	0	0	0	0
ENSG00000021645	NRXN3	14	27	13.5	1	1	0	0	0	0	0	0
ENSG00000174373	RALGAPA1	14	15	7.5	0	1	0	0	0	0	0	0
ENSG00000186648	CARMIL3	14	87	44	0	0	0	0	0	0	0	0
ENSG00000198752	CDC42BPB	14	23	11.5	0	1	0	0	0	0	0	0
ENSG00000140564	FURIN	14	25	12.5	1	1	0	0	0	0	0	0
ENSG00000173517	PEAK1	14	23	11.5	0	0	0	0	0	0	0	0
ENSG00000103249	CLCN7	14	15	7.5	1	0	0	0	0	0	0	0
ENSG00000166783	MARF1	14	14	7	0	0	0	0	0	0	0	0
ENSG00000177200	CHD9	14	55	27.75	0	1	0	0	0	0	0	0
ENSG00000184730	APOBR	14	27	13.5	0	0	0	0	0	0	0	0
ENSG00000205832	C16orf96	14	303	152.5	0	0	0	0	0	0	0	0
ENSG00000108557	RAI1	14	20	10	1	1	0	0	0	0	0	0
ENSG00000134775	FHOD3	14	49	24.5	0	0	0	0	0	0	0	0
ENSG00000166377	ATP9B	14	76	38	0	0	0	0	0	0	0	0
ENSG00000065000	AP3D1	14	16	8	1	0	0	0	0	0	0	0
ENSG00000080573	COL5A3	14	36	18	0	0	0	0	0	0	0	0
ENSG00000104866	PPP1R37	14	50	25	0	1	0	0	0	0	0	0
ENSG00000105289	TJP3	14	17	8.5	0	0	0	0	0	0	0	0
ENSG00000123143	PKN1	14	72	40.5	0	0	0	0	0	0	0	0
ENSG00000196365	LONP1	14	57	28.75	0	1	1	0	1	0	0	0
ENSG00000268861	AC008878.3	14	34	17	0	0	0	0	0	0	0	0
ENSG00000124181	PLCG1	14	45	22.5	1	0	0	0	0	0	0	0
ENSG00000149633	KIAA1755	14	292	153	0	0	0	0	0	0	1	0
ENSG00000100207	TCF20	14	22	11	0	1	0	0	0	0	0	0
ENSG00000074964	ARHGEF10L	13	69	34.75	0	0	0	0	0	0	0	0
ENSG00000143061	IGSF3	13	17	8.5	0	0	0	0	0	0	0	0
ENSG00000143375	CGN	13	25	12.5	0	0	0	0	0	0	0	0
ENSG00000159450	TCHH	13	158	79	0	0	0	0	0	0	0	0
ENSG00000179002	TAS1R2	13	13	6.5	0	0	0	0	0	1	0	1
ENSG00000203710	CR1	13	13	6.5	0	0	0	0	0	0	1	0
ENSG00000248333	CDK11B	13	635	318	1	0	0	0	0	0	0	0
ENSG00000130147	SH3BP4	13	18	9	0	0	0	0	0	0	0	0
ENSG00000204634	TBC1D8	13	51	25.75	0	0	0	0	0	0	1	0
ENSG00000160145	KALRN	13	16	8	0	1	0	0	0	0	0	0
ENSG00000160796	NBEAL2	13	16	8	0	0	0	0	0	0	0	0
ENSG00000163975	MELTF	13	20	10.75	0	0	0	0	0	0	0	0
ENSG00000168334	XIRP1	13	14	7	0	0	0	0	0	0	0	0
ENSG00000075539	FRYL	13	50	25	0	0	0	0	0	0	0	0
ENSG00000248713	C4orf54	13	17	8.5	0	0	0	0	0	0	0	0
ENSG00000074276	CDHR2	13	114	57.25	0	0	0	0	0	0	0	0
ENSG00000156453	PCDH1	13	16	8	0	1	0	0	0	0	0	0
ENSG00000174705	SH3PXD2B	13	18	9	1	0	0	0	0	0	0	0
ENSG00000197479	PCDHB11	13	61	30.5	0	0	0	0	0	0	0	0
ENSG00000136274	NACAD	13	35	20.5	0	0	0	0	0	0	0	0
ENSG00000146830	GIGYF1	13	76	38.5	0	0	0	0	0	0	0	0
ENSG00000164742	ADCY1	13	25	12.5	0	0	0	0	0	0	0	0
ENSG00000104722	NEFM	13	16	8	0	0	0	0	0	0	0	0
ENSG00000164741	DLC1	13	106	53.75	0	1	0	0	0	0	0	0
ENSG00000080503	SMARCA2	13	25	12.5	0	1	0	0	0	0	0	0
ENSG00000119121	TRPM6	13	21	10.5	1	0	0	0	0	0	0	0
ENSG00000169071	ROR2	13	23	11.5	0	0	0	0	0	0	0	0
ENSG00000130640	TUBGCP2	13	32	16	0	0	1	1	1	0	0	0
ENSG00000138182	KIF20B	13	72	36	0	0	0	0	0	0	0	0
ENSG00000177354	C10orf71	13	32	16	0	0	0	0	0	0	0	0
ENSG00000214655	ZSWIM8	13	19	9.5	0	1	0	0	0	0	0	0
ENSG00000166004	CEP295	13	35	17.75	0	0	0	0	0	0	0	0
ENSG00000133858	ZFC3H1	13	22	11	0	1	0	0	0	0	0	0
ENSG00000136040	PLXNC1	13	24	12	0	0	0	0	0	0	0	0
ENSG00000151136	BTBD11	13	210	105	0	1	0	0	0	0	0	0
ENSG00000166535	A2ML1	13	25	12.5	0	0	0	0	0	0	1	0
ENSG00000133116	KL	13	31	15.5	0	0	0	0	0	0	0	0
ENSG00000139618	BRCA2	13	70	35	1	0	0	0	0	0	0	0
ENSG00000119596	YLPM1	13	14	7	0	1	0	0	0	0	0	0
ENSG00000151320	AKAP6	13	45	22.75	1	1	0	0	0	0	0	0
ENSG00000185024	BRF1	13	25	12.5	0	0	1	0	0	0	0	0
ENSG00000128849	CGNL1	13	22	11	0	0	0	0	0	0	1	0
ENSG00000157483	MYO1E	13	125	62.5	1	0	0	0	0	0	0	0
ENSG00000103168	TAF1C	13	34	17.25	0	0	1	0	0	0	0	0
ENSG00000103404	USP31	13	20	10	0	0	0	0	0	0	0	0
ENSG00000103512	NOMO1	13	15	7.5	0	0	0	0	0	0	1	0
ENSG00000129925	PGAP6	13	30	15	0	0	0	0	0	0	0	0
ENSG00000178188	SH2B1	13	14	7	1	0	0	0	0	0	0	0
ENSG00000083457	ITGAE	13	30	15	0	0	0	0	0	0	0	0
ENSG00000141527	CARD14	13	56	28	0	0	0	0	0	0	0	0
ENSG00000170921	TANC2	13	17	8.5	1	1	0	0	0	0	0	0
ENSG00000177374	HIC1	13	18	9	1	0	0	0	0	0	0	0
ENSG00000132874	SLC14A2	13	22	11	0	0	0	0	0	0	0	0
ENSG00000167306	MYO5B	13	14	7	0	0	0	0	0	0	0	0
ENSG00000125910	S1PR4	13	29	14.5	1	0	0	0	0	0	0	0
ENSG00000161914	ZNF653	13	19	9.5	0	0	0	0	0	0	0	0
ENSG00000167658	EEF2	13	23	11.5	0	1	1	1	1	0	0	0
ENSG00000092758	COL9A3	13	17	8.5	0	0	0	0	0	0	0	0
ENSG00000099991	CABIN1	13	27	13.5	1	0	0	0	0	0	0	0
ENSG00000100359	SGSM3	13	28	14	0	0	0	0	0	0	0	0
ENSG00000054523	KIF1B	12	14	7	1	1	0	0	0	0	0	0
ENSG00000060656	PTPRU	12	17	8.5	0	0	0	0	0	0	0	0
ENSG00000116147	TNR	12	21	10.5	0	0	0	0	0	1	0	1
ENSG00000133056	PIK3C2B	12	52	26	0	0	0	0	0	0	0	0
ENSG00000143382	ADAMTSL4	12	13	6.5	0	0	0	0	0	0	1	0
ENSG00000152104	PTPN14	12	29	14.5	0	0	0	0	0	0	0	0
ENSG00000176092	CRYBG2	12	92	46	0	0	0	0	0	0	0	0
ENSG00000183317	EPHA10	12	37	18.5	0	0	0	0	0	0	1	0
ENSG00000198842	DUSP27	12	41	20.5	0	0	0	0	0	0	0	0
ENSG00000215915	ATAD3C	12	37	18.75	0	0	0	0	0	0	1	0
ENSG00000115677	HDLBP	12	12	6	0	1	0	0	0	0	0	0
ENSG00000136720	HS6ST1	12	35	17.5	1	0	0	0	0	0	0	0
ENSG00000171094	ALK	12	41	20.5	0	0	0	0	0	0	0	0
ENSG00000179270	PCARE	12	25	12.5	0	0	0	0	0	0	0	0
ENSG00000226321	CROCC2	12	18	9	0	0	0	0	0	0	0	0
ENSG00000007402	CACNA2D2	12	12	6	1	1	0	0	0	0	0	0
ENSG00000151276	MAGI1	12	110	55.25	0	0	0	0	0	0	0	0
ENSG00000138771	SHROOM3	12	86	43	1	0	0	0	0	0	0	0
ENSG00000081853	PCDHGA2	12	54	33.25	0	0	0	0	0	0	0	0
ENSG00000112992	NNT	12	12	6	0	0	0	0	0	0	0	0
ENSG00000145555	MYO10	12	48	24.25	0	0	0	0	0	0	0	0
ENSG00000197226	TBC1D9B	12	30	15	0	0	0	0	0	0	0	0
ENSG00000272674	PCDHB16	12	35	20.5	0	0	0	0	0	0	0	0
ENSG00000008083	JARID2	12	59	29.5	1	1	0	0	0	0	0	0
ENSG00000186340	THBS2	12	20	10	0	0	0	0	0	0	0	0
ENSG00000213079	SCAF8	12	14	7	0	1	0	0	0	0	0	0
ENSG00000002746	HECW1	12	27	13.5	0	1	0	0	0	0	0	0
ENSG00000064393	HIPK2	12	13	6.5	0	1	0	0	0	0	0	0
ENSG00000157741	UBN2	12	19	9.5	0	1	0	0	0	0	0	0
ENSG00000157927	RADIL	12	180	90	0	0	0	0	0	0	0	0
ENSG00000164638	SLC29A4	12	15	7.5	0	0	0	0	0	0	0	0
ENSG00000164877	MICALL2	12	30	15	0	0	0	0	0	0	1	0
ENSG00000174945	AMZ1	12	21	10.5	0	0	0	0	0	0	1	0
ENSG00000083168	KAT6A	12	75	37.5	1	1	0	0	0	0	0	0
ENSG00000147485	PXDNL	12	21	10.5	0	0	0	0	0	0	1	0
ENSG00000156787	TBC1D31	12	40	20	0	0	0	0	0	0	1	0
ENSG00000169436	COL22A1	12	16	8	0	0	0	0	0	0	1	0
ENSG00000179142	CYP11B2	12	404	203.75	1	0	0	0	0	1	0	1
ENSG00000187955	COL14A1	12	26	13	0	0	0	0	0	0	0	0
ENSG00000148180	GSN	12	12	6	1	0	0	0	0	0	0	0
ENSG00000169925	BRD3	12	53	26.5	0	0	0	0	0	0	0	0
ENSG00000177992	SPATA31E1	12	15	7.5	0	0	0	0	0	0	0	0
ENSG00000198569	SLC34A3	12	19	9.5	0	0	0	0	0	0	1	0
ENSG00000107957	SH3PXD2A	12	12	6	0	0	0	0	0	0	0	0
ENSG00000134569	LRP4	12	38	19	1	0	0	0	0	0	0	0
ENSG00000168014	C2CD3	12	19	9.5	1	0	0	0	0	0	0	0
ENSG00000184545	DUSP8	12	12	6	0	0	0	0	0	0	0	0
ENSG00000065361	ERBB3	12	12	6	1	0	0	0	0	0	0	0
ENSG00000273079	GRIN2B	12	18	9	1	1	0	0	0	0	0	0
ENSG00000088387	DOCK9	12	33	16.5	0	1	0	0	0	0	0	0
ENSG00000134871	COL4A2	12	36	18	1	0	0	0	0	0	0	0
ENSG00000127152	BCL11B	12	35	22.5	1	0	0	0	0	0	0	0
ENSG00000139865	TTC6	12	17	8.5	0	0	0	0	0	0	0	0
ENSG00000205978	NYNRIN	12	38	19	0	0	0	0	0	0	0	0
ENSG00000254656	RTL1	12	14	7	1	0	0	0	0	0	0	0
ENSG00000134160	TRPM1	12	21	10.5	0	0	0	0	0	1	0	1
ENSG00000137766	UNC13C	12	17	8.5	0	0	0	0	0	0	0	0
ENSG00000206190	ATP10A	12	53	26.5	0	0	0	0	0	0	0	0
ENSG00000007516	BAIAP3	12	30	15	0	0	0	0	0	0	0	0
ENSG00000167984	NLRC3	12	35	17.5	0	0	0	0	0	0	1	0
ENSG00000108509	CAMTA2	12	18	9.25	0	1	0	0	0	0	0	0
ENSG00000141524	TMC6	12	70	35	0	0	0	0	0	0	1	0
ENSG00000167880	EVPL	12	41	20.5	0	0	0	0	0	0	0	0
ENSG00000173826	KCNH6	12	33	16.5	0	0	0	0	0	0	1	0
ENSG00000101493	ZNF516	12	22	11	0	1	0	0	0	0	0	0
ENSG00000088038	CNOT3	12	578	290	1	1	1	0	1	0	0	0
ENSG00000090006	LTBP4	12	66	33.25	1	0	0	0	0	0	0	0
ENSG00000105278	ZFR2	12	19	9.5	0	0	0	0	0	0	0	0
ENSG00000130287	NCAN	12	12	6	0	0	0	0	0	0	0	0
ENSG00000166398	GARRE1	12	15	7.5	0	0	0	0	0	0	0	0
ENSG00000101187	SLCO4A1	12	324	162.75	0	0	0	0	0	0	0	0
ENSG00000101307	SIRPB1	12	157	104.125	0	0	0	0	0	0	0	0
ENSG00000124201	ZNFX1	12	24	12.25	0	1	0	0	0	0	0	0
ENSG00000198959	TGM2	12	80	40.5	0	0	0	0	0	0	0	0
ENSG00000177398	UMODL1	12	18	9	0	0	0	0	0	0	1	0
ENSG00000099889	ARVCF	12	12	6	0	0	0	0	0	0	0	0
ENSG00000100304	TTLL12	12	16	8	0	0	0	0	0	0	0	0
ENSG00000183963	SMTN	12	14	7	1	0	0	0	0	0	0	0
ENSG00000241484	ARHGAP8	12	13	6.5	0	0	0	0	0	0	1	0
ENSG00000116539	ASH1L	11	57	28.5	0	1	0	0	0	0	0	0
ENSG00000116731	PRDM2	11	92	48.25	0	1	0	0	0	0	0	0
ENSG00000121753	ADGRB2	11	48	24	0	0	0	0	0	0	0	0
ENSG00000134369	NAV1	11	91	45.5	0	1	0	0	0	0	0	0
ENSG00000135763	URB2	11	11	5.5	0	0	0	0	0	0	0	0
ENSG00000135776	ABCB10	11	16	8	0	0	0	0	0	0	0	0
ENSG00000135835	KIAA1614	11	15	7.5	0	0	0	0	0	0	0	0
ENSG00000142621	FHAD1	11	11	5.5	0	0	0	0	0	0	0	0
ENSG00000143554	SLC27A3	11	12	6	0	0	0	0	0	0	1	0
ENSG00000153207	AHCTF1	11	17	8.5	1	1	1	0	0	0	0	0
ENSG00000160685	ZBTB7B	11	11	5.5	0	0	0	0	0	0	0	0
ENSG00000163531	NFASC	11	20	10	1	1	0	0	0	0	0	0
ENSG00000163873	GRIK3	11	44	22	0	1	0	0	0	0	0	0
ENSG00000168264	IRF2BP2	11	14	7	0	0	0	0	0	0	0	0
ENSG00000144028	SNRNP200	11	38	19	1	1	1	1	1	0	0	0
ENSG00000144452	ABCA12	11	11	5.5	1	0	0	0	0	0	0	0
ENSG00000185038	MROH2A	11	96	48	0	0	0	0	0	0	1	0
ENSG00000198399	ITSN2	11	18	9	0	0	0	0	0	0	1	0
ENSG00000204186	ZDBF2	11	16	8	0	0	0	0	0	0	0	0
ENSG00000055957	ITIH1	11	19	9.5	0	0	0	0	0	0	0	0
ENSG00000157087	ATP2B2	11	16	8	0	1	0	0	0	0	0	0
ENSG00000163618	CADPS	11	31	15.5	1	0	0	0	0	0	0	0
ENSG00000172037	LAMB2	11	16	8	0	0	0	0	0	0	0	0
ENSG00000206530	CFAP44	11	13	6.5	0	0	0	0	0	0	0	0
ENSG00000109685	NSD2	11	91	45.5	0	0	0	0	0	0	0	0
ENSG00000198589	LRBA	11	24	12	0	0	0	0	0	0	0	0
ENSG00000078295	ADCY2	11	180	90.25	0	1	0	0	0	0	1	0
ENSG00000113209	PCDHB5	11	65	32.75	0	0	0	0	0	0	0	0
ENSG00000118322	ATP10B	11	20	10	0	0	0	0	0	0	1	0
ENSG00000182578	CSF1R	11	11	5.5	1	0	0	0	0	0	0	0
ENSG00000198677	TTC37	11	12	6	0	0	0	0	0	0	0	0
ENSG00000124574	ABCC10	11	56	28	0	0	0	0	0	0	1	0
ENSG00000135596	MICAL1	11	48	24	0	0	0	0	0	0	0	0
ENSG00000146216	TTBK1	11	25	12.5	0	1	0	0	0	0	0	0
ENSG00000168631	MUCL3	11	11	5.5	0	0	0	0	0	0	0	0
ENSG00000204371	EHMT2	11	35	17.5	1	0	0	0	0	0	0	0
ENSG00000106346	USP42	11	38	19	0	1	0	0	0	0	0	0
ENSG00000133619	KRBA1	11	160	80.25	0	0	0	0	0	0	0	0
ENSG00000146555	SDK1	11	22	11	0	0	0	0	0	0	0	0
ENSG00000003989	SLC7A2	11	11	5.5	0	0	0	0	0	0	0	0
ENSG00000138835	RGS3	11	19	9.5	0	0	0	0	0	0	0	0
ENSG00000159069	FBXW5	11	50	25	0	0	0	0	0	0	0	0
ENSG00000160360	GPSM1	11	14	7	0	0	0	0	0	0	0	0
ENSG00000160447	PKN3	11	23	11.5	0	0	0	0	0	0	0	0
ENSG00000178445	GLDC	11	11	5.5	0	0	0	0	0	0	0	0
ENSG00000183354	KIAA2026	11	26	13	0	0	0	0	0	0	0	0
ENSG00000108021	TASOR2	11	24	12	0	0	0	0	0	0	0	0
ENSG00000138336	TET1	11	17	8.5	0	1	0	0	0	0	0	0
ENSG00000148840	PPRC1	11	13	6.5	0	1	0	0	0	0	0	0
ENSG00000185736	ADARB2	11	12	6	0	0	0	0	0	0	0	0
ENSG00000204740	MALRD1	11	15	7.5	0	0	0	0	0	0	0	0
ENSG00000265203	RBP3	11	12	6	0	0	0	0	0	1	0	1
ENSG00000110719	TCIRG1	11	115	81.125	1	0	0	0	0	0	0	0
ENSG00000118369	USP35	11	35	17.5	0	0	0	0	0	0	0	0
ENSG00000149418	ST14	11	36	18	1	0	0	0	0	0	0	0
ENSG00000177595	PIDD1	11	38	19	0	0	0	0	0	0	0	0
ENSG00000111670	GNPTAB	11	12	6	0	0	0	0	0	0	0	0
ENSG00000135439	AGAP2	11	28	14	0	1	0	0	0	0	0	0
ENSG00000139645	ANKRD52	11	73	36.5	0	1	0	0	0	0	0	0
ENSG00000167566	NCKAP5L	11	41	20.5	0	0	0	0	0	0	0	0
ENSG00000184967	NOC4L	11	19	9.5	0	0	1	0	1	0	1	0
ENSG00000083642	PDS5B	11	13	6.5	1	1	0	0	0	0	0	0
ENSG00000123191	ATP7B	11	80	40	1	0	0	0	0	0	0	0
ENSG00000156030	MIDEAS	11	12	6	0	0	0	0	0	0	0	0
ENSG00000140479	PCSK6	11	15	7.5	1	0	0	0	0	0	0	0
ENSG00000140521	POLG	11	105	52.5	1	0	0	0	0	0	0	0
ENSG00000169375	SIN3A	11	12	6	1	1	1	0	0	0	0	0
ENSG00000273749	CYFIP1	11	63	31.5	1	0	0	0	0	0	0	0
ENSG00000047578	KIAA0556	11	59	29.5	0	0	0	0	0	0	1	0
ENSG00000140853	NLRC5	11	15	7.5	0	0	0	0	0	0	0	0
ENSG00000141002	TCF25	11	11	5.5	0	0	0	0	0	0	0	0
ENSG00000157353	FCSK	11	13	6.5	0	0	0	0	0	0	0	0
ENSG00000167513	CDT1	11	11	5.5	0	0	1	0	1	0	0	0
ENSG00000258947	TUBB3	11	12	6	1	0	0	0	0	0	0	0
ENSG00000108510	MED13	11	11	5.5	0	1	0	0	0	0	0	0
ENSG00000125414	MYH2	11	13	6.5	0	0	0	0	0	0	0	0
ENSG00000141503	MINK1	11	27	13.5	0	1	0	0	0	0	0	0
ENSG00000170004	CHD3	11	40	20	0	1	0	0	0	0	0	0
ENSG00000091157	WDR7	11	12	6	0	1	1	0	0	0	0	0
ENSG00000141639	MAPK4	11	14	7	0	0	0	0	0	0	0	0
ENSG00000004777	ARHGAP33	11	18	9	0	0	0	0	0	0	0	0
ENSG00000063245	EPN1	11	21	10.5	0	0	0	0	0	0	0	0
ENSG00000090372	STRN4	11	19	9.5	0	0	0	0	0	0	0	0
ENSG00000130175	PRKCSH	11	15	7.5	0	0	0	0	0	0	0	0
ENSG00000130758	MAP3K10	11	12	6	0	0	0	0	0	0	0	0
ENSG00000130816	DNMT1	11	35	17.75	1	1	0	0	1	0	0	0
ENSG00000142235	LMTK3	11	16	8	0	1	0	0	0	0	0	0
ENSG00000142453	CARM1	11	12	6	1	1	0	0	0	0	0	0
ENSG00000183668	PSG9	11	650	325.75	0	0	0	0	0	0	0	0
ENSG00000101333	PLCB4	11	11	5.5	1	0	0	0	0	0	0	0
ENSG00000132793	LPIN3	11	18	9	0	0	0	0	0	0	0	0
ENSG00000197183	NOL4L	11	12	6	0	0	0	0	0	0	0	0
ENSG00000141959	PFKL	11	28	14	0	0	0	0	0	0	0	0
ENSG00000008735	MAPK8IP2	11	17	8.75	0	1	0	0	0	0	0	0
ENSG00000100258	LMF2	11	16	8	0	0	0	0	0	0	1	0
ENSG00000049246	PER3	10	10	5	0	0	0	0	0	0	0	0
ENSG00000070886	EPHA8	10	28	14	0	0	0	0	0	0	0	0
ENSG00000116560	SFPQ	10	10	5	0	1	1	1	0	0	0	0
ENSG00000116786	PLEKHM2	10	55	27.75	0	0	0	0	0	0	0	0
ENSG00000117114	ADGRL2	10	21	10.5	0	0	0	0	0	0	0	0
ENSG00000132688	NES	10	39	19.75	1	0	0	0	0	0	0	0
ENSG00000132694	ARHGEF11	10	20	10	0	1	0	0	0	0	0	0
ENSG00000135773	CAPN9	10	10	5	0	0	0	0	0	0	1	0
ENSG00000143799	PARP1	10	47	23.5	1	0	0	0	0	0	0	0
ENSG00000171603	CLSTN1	10	10	5	0	0	0	0	0	0	0	0
ENSG00000178965	ERICH3	10	11	5.5	0	0	0	0	0	0	0	0
ENSG00000198837	DENND4B	10	32	16	0	0	0	0	0	0	0	0
ENSG00000204624	DISP3	10	14	7.25	0	0	0	0	0	0	0	0
ENSG00000075568	TMEM131	10	13	6.5	0	1	0	0	0	0	0	0
ENSG00000079308	TNS1	10	13	6.5	0	0	0	0	0	0	0	0
ENSG00000080345	RIF1	10	16	8	1	1	0	0	0	0	0	0
ENSG00000115020	PIKFYVE	10	27	13.5	1	0	0	0	0	0	0	0
ENSG00000115524	SF3B1	10	562	362.875	1	1	1	1	1	0	0	0
ENSG00000119771	KLHL29	10	41	20.5	0	0	0	0	0	0	0	0
ENSG00000135905	DOCK10	10	13	6.5	0	0	0	0	0	0	0	0
ENSG00000144504	ANKMY1	10	22	11	0	0	0	0	0	0	0	0
ENSG00000008226	DLEC1	10	17	8.5	0	0	0	0	0	0	1	0
ENSG00000121440	PDZRN3	10	18	9	0	0	0	0	0	0	0	0
ENSG00000144674	GOLGA4	10	86	43	0	0	0	0	0	0	1	0
ENSG00000169855	ROBO1	10	10	5	1	0	0	0	0	0	0	0
ENSG00000173366	AC097637.1	10	12	6	0	0	0	0	0	0	0	0
ENSG00000196428	TSC22D2	10	10	5	0	0	0	0	0	0	0	0
ENSG00000125386	FAM193A	10	337	169	0	1	0	0	0	0	0	0
ENSG00000128052	KDR	10	17	8.5	1	1	0	0	0	0	0	0
ENSG00000132464	ENAM	10	10	5	0	0	0	0	0	0	0	0
ENSG00000112852	PCDHB2	10	573	287.25	0	0	0	0	0	0	0	0
ENSG00000153922	CHD1	10	13	6.5	0	1	0	0	0	0	0	0
ENSG00000160883	HK3	10	20	10	0	0	0	0	0	0	1	0
ENSG00000169258	GPRIN1	10	11	5.5	0	0	0	0	0	0	0	0
ENSG00000184347	SLIT3	10	25	12.5	0	0	0	0	0	0	0	0
ENSG00000112297	CRYBG1	10	27	13.5	0	0	0	0	0	0	0	0
ENSG00000135540	NHSL1	10	45	22.5	0	0	0	0	0	0	0	0
ENSG00000137177	KIF13A	10	348	174.25	0	1	0	0	0	0	0	0
ENSG00000164627	KIF6	10	10	5	0	0	0	0	0	0	0	0
ENSG00000091128	LAMB4	10	12	6	0	0	0	0	0	0	0	0
ENSG00000091136	LAMB1	10	33	16.5	1	0	0	0	0	0	0	0
ENSG00000106665	CLIP2	10	13	6.5	0	1	0	0	0	0	0	0
ENSG00000127946	HIP1	10	17	8.5	1	0	0	0	0	0	0	0
ENSG00000136205	TNS3	10	71	50.5	1	1	0	0	0	0	0	0
ENSG00000161036	LRWD1	10	27	13.5	0	0	0	0	0	0	0	0
ENSG00000164692	COL1A2	10	16	8	1	1	0	0	0	0	0	0
ENSG00000180347	ITPRID1	10	10	5	0	0	0	0	0	0	0	0
ENSG00000012232	EXTL3	10	35	17.5	1	0	0	0	0	0	0	0
ENSG00000077782	FGFR1	10	10	5	1	1	0	0	0	0	0	0
ENSG00000147324	MFHAS1	10	67	33.75	0	0	0	0	0	0	0	0
ENSG00000160972	PPP1R16A	10	232	116.25	0	0	0	0	0	0	0	0
ENSG00000165392	WRN	10	25	12.5	1	0	0	0	0	0	0	0
ENSG00000226807	MROH5	10	12	6	0	0	0	0	0	0	0	0
ENSG00000275591	XKR5	10	13	6.5	0	0	0	0	0	0	0	0
ENSG00000135048	CEMIP2	10	52	26	0	0	0	0	0	0	0	0
ENSG00000136928	GABBR2	10	16	8	0	1	0	0	0	0	0	0
ENSG00000148219	ASTN2	10	12	6	0	1	0	0	0	0	0	0
ENSG00000160323	ADAMTS13	10	63	37.5	0	0	0	0	0	0	0	0
ENSG00000165029	ABCA1	10	41	20.5	1	0	0	0	0	0	0	0
ENSG00000165661	QSOX2	10	10	5	0	0	0	0	0	0	0	0
ENSG00000176248	ANAPC2	10	10	5	1	1	1	0	1	0	0	0
ENSG00000188229	TUBB4B	10	13	6.5	0	0	0	0	0	0	0	0
ENSG00000188352	FOCAD	10	38	19	0	0	0	0	0	0	0	0
ENSG00000188747	NOXA1	10	15	7.5	0	0	0	0	0	0	0	0
ENSG00000198722	UNC13B	10	11	5.5	0	0	0	0	0	0	0	0
ENSG00000023839	ABCC2	10	13	6.5	0	0	0	0	0	0	1	0
ENSG00000065618	COL17A1	10	64	32.5	1	0	0	0	0	0	0	0
ENSG00000107719	PALD1	10	14	7	0	0	0	0	0	0	0	0
ENSG00000107959	PITRM1	10	20	10	0	0	0	0	0	0	0	0
ENSG00000110713	NUP98	10	14	7	1	1	0	1	0	0	0	0
ENSG00000134780	DAGLA	10	10	5	0	1	0	0	0	0	0	0
ENSG00000149403	GRIK4	10	11	5.5	0	0	0	0	0	0	0	0
ENSG00000162105	SHANK2	10	16	8	0	0	0	0	0	0	0	0
ENSG00000168071	CCDC88B	10	25	12.5	0	0	0	0	0	0	0	0
ENSG00000180176	TH	10	48	24	1	0	0	0	0	0	0	0
ENSG00000066084	DIP2B	10	12	6	0	1	0	0	0	0	0	0
ENSG00000073614	KDM5A	10	297	148.75	1	1	0	0	0	0	0	0
ENSG00000111199	TRPV4	10	11	5.5	0	0	0	0	0	0	0	0
ENSG00000111676	ATN1	10	21	10.5	1	1	0	0	0	0	0	0
ENSG00000139182	CLSTN3	10	10	5.25	0	0	0	0	0	0	0	0
ENSG00000139304	PTPRQ	10	12	6	0	0	0	0	0	0	1	0
ENSG00000068650	ATP11A	10	40	20	0	0	0	0	0	0	0	0
ENSG00000102763	VWA8	10	17	8.5	0	0	0	0	0	0	0	0
ENSG00000133121	STARD13	10	43	21.5	0	0	0	0	0	0	0	0
ENSG00000165801	ARHGEF40	10	15	7.5	0	0	0	0	0	0	0	0
ENSG00000182979	MTA1	10	21	10.5	0	1	0	0	0	0	0	0
ENSG00000103994	ZNF106	10	10	5	0	0	0	0	0	0	0	0
ENSG00000104067	TJP1	10	11	5.5	0	1	0	0	0	0	0	0
ENSG00000138622	HCN4	10	15	7.5	1	1	0	0	0	0	0	0
ENSG00000181827	RFX7	10	13	6.5	0	1	0	0	0	0	0	0
ENSG00000198690	FAN1	10	18	9	0	0	0	0	0	0	0	0
ENSG00000039523	RIPOR1	10	15	7.5	0	0	0	0	0	0	0	0
ENSG00000090863	GLG1	10	26	13	1	1	0	0	0	0	0	0
ENSG00000099769	IGFALS	10	10	5	0	0	0	0	0	0	0	0
ENSG00000103449	SALL1	10	262	131.75	1	1	0	0	0	0	0	0
ENSG00000153815	CMIP	10	51	25.5	0	1	0	0	0	0	0	0
ENSG00000167207	NOD2	10	21	10.5	0	0	0	0	0	0	1	0
ENSG00000168676	KCTD19	10	36	18	0	0	0	0	0	0	1	0
ENSG00000169180	XPO6	10	11	5.5	0	1	0	0	0	0	0	0
ENSG00000183751	TBL3	10	21	10.5	0	0	1	0	1	0	0	0
ENSG00000073350	LLGL2	10	14	7	1	0	0	0	0	0	0	0
ENSG00000089558	KCNH4	10	11	5.5	0	1	0	0	0	0	0	0
ENSG00000108797	CNTNAP1	10	39	19.5	1	0	0	0	0	0	0	0
ENSG00000121101	TEX14	10	18	9	0	0	0	0	0	0	1	0
ENSG00000133026	MYH10	10	28	14	1	1	0	0	0	0	0	0
ENSG00000133030	MPRIP	10	10	5	0	0	0	0	0	0	0	0
ENSG00000184009	ACTG1	10	29	14.5	1	0	0	0	0	0	0	0
ENSG00000185722	ANKFY1	10	17	8.5	0	0	0	0	0	0	0	0
ENSG00000188803	SHISA6	10	31	15.5	0	0	0	0	0	0	0	0
ENSG00000278540	ACACA	10	11	5.5	1	1	0	0	0	0	0	0
ENSG00000101544	ADNP2	10	20	10	0	0	0	0	0	0	0	0
ENSG00000012124	CD22	10	10	5	0	0	0	0	0	0	0	0
ENSG00000096996	IL12RB1	10	12	6	0	0	0	0	0	0	0	0
ENSG00000116032	GRIN3B	10	89	44.5	0	0	0	0	0	0	1	0
ENSG00000118156	ZNF541	10	14	7.25	0	1	0	0	0	0	0	0
ENSG00000119574	ZBTB45	10	17	8.5	0	0	0	0	0	0	0	0
ENSG00000130164	LDLR	10	12	6	0	0	0	0	0	0	1	0
ENSG00000130309	COLGALT1	10	10	5	0	0	0	0	0	0	0	0
ENSG00000178297	TMPRSS9	10	27	13.5	0	0	0	0	0	0	1	0
ENSG00000075043	KCNQ2	10	14	7	1	1	0	0	0	0	0	0
ENSG00000124126	PREX1	10	84	42	0	1	0	0	0	0	0	0
ENSG00000124198	ARFGEF2	10	11	5.5	1	1	0	0	0	0	0	0
ENSG00000142156	COL6A1	10	57	28.5	0	1	0	0	0	0	1	0
ENSG00000160179	ABCG1	10	13	6.5	0	0	0	0	0	0	0	0
ENSG00000183421	RIPK4	10	17	8.5	1	0	0	0	0	0	1	0
ENSG00000205726	ITSN1	10	17	8.5	1	1	0	0	0	0	0	0
ENSG00000099954	CECR2	10	10	5	1	1	0	0	0	0	0	0
ENSG00000100065	CARD10	10	10	5	1	0	0	0	0	0	0	0
ENSG00000100368	CSF2RB	10	17	8.5	0	0	0	0	0	0	1	0
ENSG00000100426	ZBED4	10	13	6.5	0	0	0	0	0	0	0	0
ENSG00000184058	TBX1	10	16	8	1	0	0	0	0	0	0	0
ENSG00000187045	TMPRSS6	10	14	7	1	0	0	0	0	0	0	0
ENSG00000049239	H6PD	9	36	18	0	0	0	0	0	0	0	0
ENSG00000119285	HEATR1	9	56	29	0	1	1	1	1	0	0	0
ENSG00000134250	NOTCH2	9	51	25.5	1	1	0	0	0	0	0	0
ENSG00000134686	PHC2	9	23	11.5	0	0	0	0	0	0	0	0
ENSG00000158966	CACHD1	9	11	5.5	0	0	0	0	0	0	0	0
ENSG00000162391	FAM151A	9	9	4.5	0	0	0	0	0	0	1	0
ENSG00000162852	CNST	9	9	4.5	0	0	0	0	0	0	0	0
ENSG00000170382	LRRN2	9	16	8	0	0	0	0	0	0	0	0
ENSG00000171812	COL8A2	9	14	7	0	0	0	0	0	0	0	0
ENSG00000174348	PODN	9	18	9	0	0	0	0	0	0	0	0
ENSG00000187583	PLEKHN1	9	41	20.75	0	0	0	0	0	0	1	0
ENSG00000188976	NOC2L	9	9	4.5	0	0	1	0	0	0	0	0
ENSG00000132326	PER2	9	19	9.5	0	0	0	0	0	0	0	0
ENSG00000132330	SCLY	9	9	4.5	0	0	0	0	0	0	0	0
ENSG00000135966	TGFBRAP1	9	25	12.75	0	0	0	0	0	0	0	0
ENSG00000144426	NBEAL1	9	14	7	0	0	0	0	0	0	0	0
ENSG00000169047	IRS1	9	14	7	1	0	0	0	0	0	0	0
ENSG00000178171	AMER3	9	28	14.25	0	0	0	0	0	0	0	0
ENSG00000186487	MYT1L	9	13	6.5	0	1	0	0	0	0	0	0
ENSG00000196862	RGPD4	9	15	8.25	0	0	0	0	0	0	0	0
ENSG00000073711	PPP2R3A	9	9	4.5	0	0	0	0	0	0	1	0
ENSG00000114554	PLXNA1	9	10	5	0	1	0	0	0	0	0	0
ENSG00000114654	EFCC1	9	9	4.5	0	0	0	0	0	0	0	0
ENSG00000144596	GRIP2	9	239	119.5	0	0	0	0	0	0	0	0
ENSG00000145198	VWA5B2	9	12	6	0	0	0	0	0	0	0	0
ENSG00000181555	SETD2	9	17	8.5	1	1	0	0	0	0	0	0
ENSG00000239732	TLR9	9	11	5.5	0	0	0	0	0	0	0	0
ENSG00000151718	WWC2	9	9	4.5	0	0	0	0	0	0	0	0
ENSG00000152591	DSPP	9	18	9	0	0	0	0	0	1	0	1
ENSG00000152969	JAKMIP1	9	49	24.5	0	1	0	0	0	0	0	0
ENSG00000173040	EVC2	9	22	11	0	0	0	0	0	0	0	0
ENSG00000155846	PPARGC1B	9	15	7.5	1	0	0	0	0	0	0	0
ENSG00000158987	RAPGEF6	9	9	4.5	0	0	0	0	0	0	0	0
ENSG00000177839	PCDHB9	9	181	90.5	0	0	0	0	0	0	0	0
ENSG00000273217	AC008695.1	9	9	4.5	0	0	0	0	0	0	0	0
ENSG00000044090	CUL7	9	138	69.25	1	0	0	0	0	0	0	0
ENSG00000079691	CARMIL1	9	11	5.5	0	0	0	0	0	0	0	0
ENSG00000118690	ARMC2	9	9	4.5	0	0	0	0	0	0	0	0
ENSG00000011275	RNF216	9	9	4.5	0	0	0	0	0	0	0	0
ENSG00000011426	ANLN	9	9	4.5	0	0	0	0	0	0	0	0
ENSG00000146904	EPHA1	9	20	10.25	0	0	0	0	0	0	1	0
ENSG00000164889	SLC4A2	9	11	5.5	1	0	0	0	0	0	0	0
ENSG00000166924	NYAP1	9	13	6.5	0	1	0	0	0	0	0	0
ENSG00000140396	NCOA2	9	10	5	1	1	0	0	0	0	0	0
ENSG00000147724	FAM135B	9	117	94.625	0	1	0	0	0	0	0	0
ENSG00000147813	NAPRT	9	10	5	0	0	0	0	0	0	0	0
ENSG00000178764	ZHX2	9	10	5	0	0	0	0	0	0	0	0
ENSG00000197892	KIF13B	9	15	7.5	0	0	0	0	0	0	0	0
ENSG00000097007	ABL1	9	29	14.5	1	1	0	0	0	0	0	0
ENSG00000107186	MPDZ	9	33	16.5	0	0	0	0	0	0	0	0
ENSG00000107263	RAPGEF1	9	20	10	1	1	0	0	0	0	0	0
ENSG00000107282	APBA1	9	26	13	0	0	0	0	0	0	0	0
ENSG00000136861	CDK5RAP2	9	20	10	1	0	0	0	0	0	1	0
ENSG00000136878	USP20	9	13	6.5	0	0	0	0	0	0	0	0
ENSG00000182752	PAPPA	9	11	5.5	0	0	0	0	0	0	0	0
ENSG00000185775	SPATA31A6	9	11	5.5	0	0	0	0	0	0	1	0
ENSG00000187609	EXD3	9	11	5.5	0	0	0	0	0	0	0	0
ENSG00000196781	TLE1	9	12	6	0	1	0	0	0	0	0	0
ENSG00000108175	ZMIZ1	9	18	9.25	1	1	0	0	0	0	0	0
ENSG00000120051	CFAP58	9	44	22	0	0	0	0	0	0	0	0
ENSG00000165816	VWA2	9	32	16	0	0	0	0	0	0	1	0
ENSG00000197444	OGDHL	9	59	29.5	0	0	0	0	0	0	0	0
ENSG00000197748	CFAP43	9	137	68.5	0	0	0	0	0	0	0	0
ENSG00000099834	CDHR5	9	282	209.75	0	0	0	0	0	0	1	0
ENSG00000149133	OR5F1	9	199	123.75	0	0	0	0	0	0	0	0
ENSG00000166313	APBB1	9	10	5	0	0	0	0	0	0	0	0
ENSG00000166689	PLEKHA7	9	13	6.5	0	0	0	0	0	0	0	0
ENSG00000173442	EHBP1L1	9	171	85.5	0	0	0	0	0	0	0	0
ENSG00000173599	PC	9	14	7	0	0	0	0	0	0	0	0
ENSG00000181333	HEPHL1	9	17	8.5	0	0	0	0	0	0	1	0
ENSG00000183020	AP2A2	9	21	10.5	0	1	0	0	0	0	0	0
ENSG00000184363	PKP3	9	23	11.5	0	0	0	0	0	0	0	0
ENSG00000185101	ANO9	9	10	5	0	0	0	0	0	0	0	0
ENSG00000197891	SLC22A12	9	85	42.5	0	0	0	0	0	1	1	1
ENSG00000060237	WNK1	9	35	17.5	1	1	0	0	0	0	0	0
ENSG00000126838	PZP	9	10	5	0	0	0	0	0	0	1	0
ENSG00000139144	PIK3C2G	9	9	4.5	0	0	0	0	0	0	1	0
ENSG00000150967	ABCB9	9	20	10	0	0	0	0	0	0	0	0
ENSG00000151062	CACNA2D4	9	11	5.5	0	0	0	0	0	0	1	0
ENSG00000174233	ADCY6	9	20	10	0	0	0	0	0	0	0	0
ENSG00000187950	OVCH1	9	17	8.5	0	0	0	0	0	0	1	0
ENSG00000189079	ARID2	9	13	6.5	0	1	0	0	0	0	0	0
ENSG00000102755	FLT1	9	10	5	1	1	0	0	0	0	0	0
ENSG00000150457	LATS2	9	22	12	1	0	0	0	0	0	0	0
ENSG00000080824	HSP90AA1	9	23	11.5	0	0	0	0	0	0	0	0
ENSG00000092200	RPGRIP1	9	10	5	0	0	0	0	0	0	0	0
ENSG00000100767	PAPLN	9	448	225	0	0	0	0	0	0	0	0
ENSG00000176165	FOXG1	9	9	4.5	1	0	0	0	0	0	0	0
ENSG00000179364	PACS2	9	309	155	0	0	0	0	0	0	0	0
ENSG00000184304	PRKD1	9	9	4.5	1	0	0	0	0	0	0	0
ENSG00000197555	SIPA1L1	9	10	5	0	1	0	0	0	0	0	0
ENSG00000103742	IGDCC4	9	43	21.5	0	0	0	0	0	0	0	0
ENSG00000104093	DMXL2	9	40	20	0	1	0	0	0	0	0	0
ENSG00000137812	KNL1	9	10	5	0	0	0	0	0	0	0	0
ENSG00000140332	TLE3	9	79	40.25	1	1	0	0	0	0	0	0
ENSG00000174498	IGDCC3	9	10	5	0	0	0	0	0	0	0	0
ENSG00000254585	MAGEL2	9	55	27.75	1	0	0	0	0	0	0	0
ENSG00000102854	MSLN	9	22	11	0	0	0	0	0	0	1	0
ENSG00000103150	MLYCD	9	30	15	0	0	0	0	0	0	0	0
ENSG00000103489	XYLT1	9	13	6.5	0	0	0	0	0	0	0	0
ENSG00000122257	RBBP6	9	11	5.5	1	1	1	0	1	0	0	0
ENSG00000134398	ERN2	9	13	6.5	0	0	0	0	0	0	1	0
ENSG00000140859	KIFC3	9	10	5	0	0	0	0	0	0	0	0
ENSG00000153066	TXNDC11	9	15	7.75	0	0	0	0	0	0	0	0
ENSG00000167395	ZNF646	9	28	14.25	0	0	0	0	0	0	0	0
ENSG00000168488	ATXN2L	9	12	6	0	1	0	0	0	0	0	0
ENSG00000179583	CIITA	9	10	5	0	0	0	0	0	0	0	0
ENSG00000091592	NLRP1	9	10	5	0	0	0	0	0	0	0	0
ENSG00000092929	UNC13D	9	242	121.5	0	0	0	0	0	0	0	0
ENSG00000108576	SLC6A4	9	366	183.5	1	0	0	0	0	0	0	0
ENSG00000108784	NAGLU	9	13	6.5	0	0	0	0	0	0	0	0
ENSG00000108846	ABCC3	9	32	16	0	0	0	0	0	0	0	0
ENSG00000131480	AOC2	9	38	19	0	0	0	0	0	0	0	0
ENSG00000141540	TTYH2	9	10	5	0	0	0	0	0	0	0	0
ENSG00000167703	SLC43A2	9	10	5	0	0	0	0	0	0	0	0
ENSG00000177302	TOP3A	9	15	7.5	1	0	1	0	0	0	1	0
ENSG00000196712	NF1	9	11	5.5	1	0	0	0	0	0	0	0
ENSG00000101489	CELF4	9	9	4.5	1	1	0	0	0	0	0	0
ENSG00000141458	NPC1	9	13	6.5	0	0	0	0	0	0	0	0
ENSG00000198796	ALPK2	9	90	45	0	0	0	0	0	0	0	0
ENSG00000011304	PTBP1	9	10	5	0	1	0	0	0	0	0	0
ENSG00000076924	XAB2	9	29	15	1	0	1	1	1	0	0	0
ENSG00000079805	DNM2	9	18	9	1	1	1	1	1	0	0	0
ENSG00000104812	GYS1	9	11	5.5	1	0	0	0	0	0	0	0
ENSG00000104951	IL4I1	9	10	5	0	0	0	0	0	0	0	0
ENSG00000105290	APLP1	9	49	24.5	0	0	0	0	0	0	0	0
ENSG00000105675	ATP4A	9	27	13.5	0	0	0	0	0	0	0	0
ENSG00000167487	KLHL26	9	135	67.5	0	0	0	0	0	0	0	0
ENSG00000167680	SEMA6B	9	18	9.25	0	0	0	0	0	0	0	0
ENSG00000171017	LRRC8E	9	22	11.25	0	0	0	0	0	0	0	0
ENSG00000172270	BSG	9	10	5	1	0	0	0	0	0	0	0
ENSG00000273777	CEACAM20	9	25	12.5	0	0	0	0	0	0	0	0
ENSG00000171940	ZNF217	9	189	95	0	1	0	0	0	0	0	0
ENSG00000179242	CDH4	9	17	8.5	0	0	0	0	0	0	0	0
ENSG00000188559	RALGAPA2	9	58	31.25	0	0	0	0	0	0	0	0
ENSG00000196090	PTPRT	9	152	76.5	0	1	0	0	0	0	0	0
ENSG00000070371	CLTCL1	9	22	11	0	0	0	0	0	0	1	0
ENSG00000100014	SPECC1L	9	10	5	0	0	0	0	0	0	0	0
ENSG00000100031	GGT1	9	22	11	0	0	0	0	0	0	0	0
ENSG00000183530	PRR14L	9	9	4.5	0	0	0	0	0	0	0	0
ENSG00000185133	INPP5J	9	9	4.5	0	0	0	0	0	0	1	0
ENSG00000075151	EIF4G3	8	13	6.5	0	1	0	0	0	0	0	0
ENSG00000077522	ACTN2	8	8	4	0	1	0	0	0	0	0	0
ENSG00000116580	GON4L	8	70	35	0	0	0	0	0	0	0	0
ENSG00000116871	MAP7D1	8	114	57	0	0	0	0	0	0	0	0
ENSG00000132854	KANK4	8	10	5	0	0	0	0	0	0	1	0
ENSG00000143772	ITPKB	8	10	5	0	1	0	0	0	0	0	0
ENSG00000157193	LRP8	8	8	4	0	1	0	0	0	0	0	0
ENSG00000162522	KIAA1522	8	353	177	0	0	0	0	0	0	0	0
ENSG00000162711	NLRP3	8	13	6.5	1	0	0	0	0	0	0	0
ENSG00000162733	DDR2	8	68	34	0	0	0	0	0	0	0	0
ENSG00000162931	TRIM17	8	14	7	0	0	0	0	0	0	1	0
ENSG00000178028	DMAP1	8	8	4	1	0	1	0	1	0	0	0
ENSG00000198734	F5	8	287	143.75	1	0	0	0	0	0	0	0
ENSG00000040933	INPP4A	8	8	4	1	1	0	0	0	0	0	0
ENSG00000085982	USP40	8	9	4.5	0	0	0	0	0	0	0	0
ENSG00000115221	ITGB6	8	18	9	0	0	0	0	0	0	0	0
ENSG00000142330	CAPN10	8	11	5.5	0	0	0	0	0	0	0	0
ENSG00000143970	ASXL2	8	11	5.5	1	1	0	0	0	0	0	0
ENSG00000144357	UBR3	8	8	4	1	1	0	0	0	0	0	0
ENSG00000144460	NYAP2	8	10	5.25	0	0	0	0	0	0	0	0
ENSG00000144481	TRPM8	8	10	5	0	0	0	0	0	0	0	0
ENSG00000144535	DIS3L2	8	43	21.5	0	0	0	0	0	0	0	0
ENSG00000163286	ALPG	8	128	64	0	0	0	0	0	0	0	0
ENSG00000174501	ANKRD36C	8	10	5	0	0	0	0	0	0	0	0
ENSG00000184492	FOXD4L1	8	23	11.75	0	0	0	0	0	0	0	0
ENSG00000010319	SEMA3G	8	18	9	0	0	0	0	0	0	1	0
ENSG00000072858	SIDT1	8	8	4	0	0	0	0	0	0	0	0
ENSG00000114805	PLCH1	8	8	4	0	0	0	0	0	0	0	0
ENSG00000114859	CLCN2	8	10	5	0	0	0	0	0	0	0	0
ENSG00000145016	RUBCN	8	12	6	0	0	0	0	0	0	0	0
ENSG00000154310	TNIK	8	19	9.5	0	1	0	0	0	0	0	0
ENSG00000154783	FGD5	8	79	39.5	0	1	0	0	0	0	0	0
ENSG00000163508	EOMES	8	8	4	1	0	0	0	0	0	0	0
ENSG00000163814	CDCP1	8	22	11.25	0	0	0	0	0	0	0	0
ENSG00000163913	IFT122	8	14	8.375	1	0	0	0	0	0	0	0
ENSG00000164077	MON1A	8	9	4.5	0	0	0	0	0	0	0	0
ENSG00000168356	SCN11A	8	34	17	0	0	0	0	0	0	0	0
ENSG00000187091	PLCD1	8	8	4	0	0	0	0	0	0	0	0
ENSG00000251287	ALG1L2	8	8	4	0	0	0	0	0	0	0	0
ENSG00000047662	FAM184B	8	17	8.75	0	0	0	0	0	0	0	0
ENSG00000072840	EVC	8	16	8	1	0	0	0	0	0	0	0
ENSG00000127418	FGFRL1	8	18	9	1	0	0	0	0	0	0	0
ENSG00000134853	PDGFRA	8	11	5.5	1	1	0	0	0	0	0	0
ENSG00000145147	SLIT2	8	123	62.25	1	1	0	0	0	0	0	0
ENSG00000163945	UVSSA	8	10	5	0	0	0	0	0	0	0	0
ENSG00000182168	UNC5C	8	12	6	1	0	0	0	0	0	0	0
ENSG00000055163	CYFIP2	8	17	10	0	1	0	0	0	0	0	0
ENSG00000081818	PCDHB4	8	60	32.75	0	0	0	0	0	0	0	0
ENSG00000095015	MAP3K1	8	97	48.75	0	1	0	0	0	0	0	0
ENSG00000131503	ANKHD1	8	47	23.75	0	1	0	0	0	0	0	0
ENSG00000160867	FGFR4	8	41	20.5	0	0	0	0	0	0	0	0
ENSG00000169247	SH3TC2	8	69	34.5	0	0	0	0	0	0	0	0
ENSG00000171992	SYNPO	8	9	4.5	0	0	0	0	0	0	0	0
ENSG00000204969	PCDHA2	8	30	15	0	0	0	0	0	0	0	0
ENSG00000249158	PCDHA11	8	9	4.5	0	0	0	0	0	0	0	0
ENSG00000047936	ROS1	8	13	6.5	0	0	0	0	0	0	1	0
ENSG00000112624	BICRAL	8	13	6.5	0	0	0	0	0	0	0	0
ENSG00000137261	KIAA0319	8	9	4.5	0	0	0	0	0	0	0	0
ENSG00000152822	GRM1	8	24	12	0	0	0	0	0	0	0	0
ENSG00000153292	ADGRF1	8	15	7.5	0	0	0	0	0	0	0	0
ENSG00000197283	SYNGAP1	8	13	6.5	1	1	0	0	0	0	0	0
ENSG00000204248	COL11A2	8	70	35.25	0	0	0	0	0	0	0	0
ENSG00000204580	DDR1	8	86	43	0	0	0	0	0	0	0	0
ENSG00000049540	ELN	8	9	4.5	1	0	0	0	0	0	0	0
ENSG00000065883	CDK13	8	8	4	0	0	0	0	0	0	0	0
ENSG00000106012	IQCE	8	39	26.75	0	0	0	0	0	0	1	0
ENSG00000106100	NOD1	8	14	7	0	0	0	0	0	0	1	0
ENSG00000106608	URGCP	8	45	22.5	0	0	0	0	0	0	0	0
ENSG00000127948	POR	8	21	10.5	1	0	0	0	0	0	0	0
ENSG00000133612	AGAP3	8	14	7	0	0	0	0	0	0	0	0
ENSG00000164535	DAGLB	8	11	5.5	0	0	0	0	0	0	0	0
ENSG00000164853	UNCX	8	8	4	1	0	0	0	0	0	0	0
ENSG00000164855	TMEM184A	8	14	7	0	0	0	0	0	0	0	0
ENSG00000213199	ASIC3	8	17	8.5	0	0	0	0	0	0	0	0
ENSG00000239857	GET4	8	10	5	0	0	0	0	0	0	0	0
ENSG00000022567	SLC45A4	8	31	20.25	0	0	0	0	0	0	0	0
ENSG00000120899	PTK2B	8	8	4	0	0	0	0	0	0	0	0
ENSG00000147459	DOCK5	8	29	14.5	0	0	0	0	0	0	0	0
ENSG00000147804	SLC39A4	8	8	4	1	0	0	0	0	0	0	0
ENSG00000168487	BMP1	8	11	5.5	1	0	0	0	0	0	0	0
ENSG00000182197	EXT1	8	8	4	1	1	0	0	0	0	0	0
ENSG00000096968	JAK2	8	8	4	1	0	0	0	0	0	0	0
ENSG00000106991	ENG	8	11	5.5	1	1	0	0	0	0	0	0
ENSG00000122728	TAF1L	8	62	31.25	0	0	0	0	0	0	0	0
ENSG00000136802	LRRC8A	8	328	164	0	0	0	0	0	0	0	0
ENSG00000137145	DENND4C	8	13	6.5	0	0	0	0	0	0	0	0
ENSG00000160293	VAV2	8	12	6	0	0	0	0	0	0	0	0
ENSG00000198000	NOL8	8	8	4	0	0	1	0	0	0	0	0
ENSG00000148468	FAM171A1	8	8	4	0	0	0	0	0	0	0	0
ENSG00000148516	ZEB1	8	9	4.5	1	0	0	0	0	0	0	0
ENSG00000148843	PDCD11	8	60	30.25	0	0	1	0	0	0	0	0
ENSG00000151651	ADAM8	8	27	13.5	0	0	0	0	0	0	1	0
ENSG00000165731	RET	8	187	98	1	1	0	0	0	0	0	0
ENSG00000180592	SKIDA1	8	51	25.5	0	1	0	0	0	0	0	0
ENSG00000048649	RSF1	8	9	4.5	0	1	0	0	0	0	0	0
ENSG00000110171	TRIM3	8	8	4	0	0	0	0	0	0	0	0
ENSG00000121653	MAPK8IP1	8	11	5.5	1	1	0	0	0	0	0	0
ENSG00000133812	SBF2	8	32	16.25	0	0	0	0	0	0	0	0
ENSG00000149428	HYOU1	8	8	4	1	0	1	0	0	0	0	0
ENSG00000149571	KIRREL3	8	12	6	0	0	0	0	0	0	0	0
ENSG00000149782	PLCB3	8	13	6.5	1	0	0	0	0	0	0	0
ENSG00000165458	INPPL1	8	8	4	1	0	0	0	0	0	0	0
ENSG00000170325	PRDM10	8	8	4	0	0	0	0	0	0	0	0
ENSG00000174576	NPAS4	8	16	8	0	0	0	0	0	0	0	0
ENSG00000185522	LMNTD2	8	9	4.5	0	0	0	0	0	0	0	0
ENSG00000060709	RIMBP2	8	27	13.75	0	0	0	0	0	0	0	0
ENSG00000111249	CUX2	8	22	11	1	1	0	0	0	0	0	0
ENSG00000111642	CHD4	8	8	4	0	1	1	1	0	0	0	0
ENSG00000135476	ESPL1	8	11	5.5	1	1	1	0	0	0	0	0
ENSG00000139540	SLC39A5	8	12	6	0	0	0	0	0	0	1	0
ENSG00000177675	CD163L1	8	8	4	0	0	0	0	0	0	1	0
ENSG00000186442	KRT3	8	16	8	0	0	0	0	0	0	1	0
ENSG00000196091	MYBPC1	8	9	4.5	0	0	0	0	0	0	0	0
ENSG00000196876	SCN8A	8	9	4.5	1	1	0	0	0	0	0	0
ENSG00000134905	CARS2	8	8	4	0	0	0	0	0	0	0	0
ENSG00000136114	THSD1	8	13	6.5	0	0	0	0	0	0	0	0
ENSG00000185950	IRS2	8	19	9.5	0	0	0	0	0	0	0	0
ENSG00000187498	COL4A1	8	8	4	1	1	0	0	0	0	0	0
ENSG00000092148	HECTD1	8	9	4.5	1	1	0	0	0	0	0	0
ENSG00000137809	ITGA11	8	20	11	0	0	0	0	0	0	0	0
ENSG00000137857	DUOX1	8	34	17	0	0	0	0	0	0	0	0
ENSG00000140534	TICRR	8	11	5.5	0	0	1	0	1	0	0	0
ENSG00000140575	IQGAP1	8	62	31	0	0	0	1	0	0	0	0
ENSG00000159337	PLA2G4D	8	8	4	0	0	0	0	0	0	1	0
ENSG00000166716	ZNF592	8	13	6.5	0	1	0	0	0	0	0	0
ENSG00000166762	CATSPER2	8	9	4.5	0	0	0	0	0	0	0	0
ENSG00000169783	LINGO1	8	35	17.5	0	1	0	0	0	0	0	0
ENSG00000180357	ZNF609	8	19	9.5	0	1	0	0	0	0	0	0
ENSG00000007541	PIGQ	8	11	5.5	0	0	0	0	0	0	0	0
ENSG00000102908	NFAT5	8	10	5	1	1	0	0	0	0	0	0
ENSG00000103426	CORO7-PAM16	8	40	20	0	0	0	0	0	0	1	0
ENSG00000129993	CBFA2T3	8	9	4.5	0	0	0	0	0	0	0	0
ENSG00000140678	ITGAX	8	11	5.5	0	0	0	0	0	0	0	0
ENSG00000140795	MYLK3	8	8	4	0	0	0	0	0	0	0	0
ENSG00000140798	ABCC12	8	11	5.5	0	0	0	0	0	0	1	0
ENSG00000140948	ZCCHC14	8	27	13.5	0	0	0	0	0	0	0	0
ENSG00000140955	ADAD2	8	205	103.375	0	0	0	0	0	0	0	0
ENSG00000140983	RHOT2	8	17	8.5	0	0	0	0	0	0	0	0
ENSG00000154099	DNAAF1	8	171	85.5	0	0	0	0	0	0	0	0
ENSG00000156860	FBRS	8	55	27.75	0	1	0	0	0	0	0	0
ENSG00000158486	DNAH3	8	27	13.5	0	0	0	0	0	0	0	0
ENSG00000166589	CDH16	8	40	20	0	0	0	0	0	0	1	0
ENSG00000008838	MED24	8	8	4	1	0	0	0	0	0	0	0
ENSG00000109111	SUPT6H	8	13	6.5	0	1	1	1	1	0	0	0
ENSG00000121053	EPX	8	22	14	0	0	0	0	0	0	1	0
ENSG00000121057	AKAP1	8	54	27	0	0	0	0	0	0	0	0
ENSG00000128422	KRT17	8	11	5.75	0	0	0	0	0	0	0	0
ENSG00000129646	QRICH2	8	9	4.5	0	0	0	0	0	0	0	0
ENSG00000133020	MYH8	8	12	6.75	0	0	0	0	0	0	1	0
ENSG00000141577	CEP131	8	31	15.5	0	0	0	0	0	0	0	0
ENSG00000154914	USP43	8	63	31.5	0	0	0	0	0	0	0	0
ENSG00000166484	MAPK7	8	31	15.5	1	0	0	0	0	0	0	0
ENSG00000167280	ENGASE	8	9	4.5	0	0	0	0	0	0	0	0
ENSG00000167723	TRPV3	8	13	6.5	0	0	0	0	0	0	0	0
ENSG00000169992	NLGN2	8	13	6.5	0	1	0	0	0	0	0	0
ENSG00000171298	GAA	8	20	10	0	0	0	0	0	0	0	0
ENSG00000173065	FAM222B	8	12	6	0	0	0	0	0	0	0	0
ENSG00000177728	TMEM94	8	15	7.5	0	0	0	0	0	0	0	0
ENSG00000179604	CDC42EP4	8	8	4	0	0	0	0	0	0	0	0
ENSG00000198265	HELZ	8	11	5.5	0	1	0	0	0	0	0	0
ENSG00000101745	ANKRD12	8	36	18.25	0	1	0	0	0	0	0	0
ENSG00000141448	GATA6	8	8	4	1	1	0	0	0	0	0	0
ENSG00000076928	ARHGEF1	8	19	9.5	0	0	0	0	0	0	0	0
ENSG00000105127	AKAP8	8	10	5	0	0	0	0	0	0	0	0
ENSG00000125651	GTF2F1	8	8	4	0	0	0	0	0	0	0	0
ENSG00000125734	GPR108	8	8	4	0	0	0	0	0	0	0	0
ENSG00000131042	LILRB2	8	19	9.5	0	0	0	0	0	0	0	0
ENSG00000141968	VAV1	8	8	4	1	1	0	0	0	0	0	0
ENSG00000142409	ZNF787	8	9	4.5	0	0	0	0	0	0	0	0
ENSG00000160007	ARHGAP35	8	12	6	1	1	0	0	0	0	0	0
ENSG00000167634	NLRP7	8	14	7	0	0	0	0	0	0	0	0
ENSG00000171124	FUT3	8	13	6.75	0	0	0	0	0	0	0	0
ENSG00000179709	NLRP8	8	13	6.5	0	0	0	0	0	1	0	1
ENSG00000182472	CAPN12	8	114	61.25	0	0	0	0	0	0	1	0
ENSG00000197256	KANK2	8	23	11.5	0	0	0	0	0	0	0	0
ENSG00000197483	ZNF628	8	20	10	0	0	0	0	0	0	0	0
ENSG00000159263	SIM2	8	15	7.5	1	0	0	0	0	0	0	0
ENSG00000100239	PPP6R2	8	12	6	0	0	0	0	0	0	0	0
ENSG00000167037	SGSM1	8	11	5.5	0	0	0	0	0	0	0	0
ENSG00000186951	PPARA	8	181	91	0	0	0	0	0	0	0	0
ENSG00000186976	EFCAB6	8	267	133.75	0	0	0	0	0	0	1	0
ENSG00000008128	CDK11A	7	24	12.25	0	0	0	0	0	0	1	0
ENSG00000090020	SLC9A1	7	46	23	1	0	0	0	0	0	0	0
ENSG00000116852	KIF21B	7	115	60	0	0	0	0	0	0	0	0
ENSG00000120952	PRAMEF2	7	11	5.5	0	0	0	0	0	1	0	1
ENSG00000127054	INTS11	7	10	5	0	0	1	0	0	0	0	0
ENSG00000133069	TMCC2	7	8	4	0	0	0	0	0	0	0	0
ENSG00000142632	ARHGEF19	7	7	3.5	0	0	0	0	0	0	0	0
ENSG00000143322	ABL2	7	10	5	0	0	0	0	0	0	0	0
ENSG00000158828	PINK1	7	7	3.5	0	0	0	0	0	0	0	0
ENSG00000160072	ATAD3B	7	13	6.5	0	0	0	0	0	0	1	0
ENSG00000174175	SELP	7	196	98.25	0	0	0	0	0	0	1	0
ENSG00000188807	TMEM201	7	38	19	0	0	0	0	0	0	0	0
ENSG00000198700	IPO9	7	7	3.5	1	1	0	0	0	0	0	0
ENSG00000212916	MAP10	7	9	4.5	0	0	0	0	0	0	0	0
ENSG00000215910	C1orf167	7	43	28.875	0	0	0	0	0	0	0	0
ENSG00000003137	CYP26B1	7	13	6.5	1	0	0	0	0	0	0	0
ENSG00000078018	MAP2	7	13	6.75	0	1	0	0	0	0	0	0
ENSG00000115207	GTF3C2	7	7	3.5	0	0	1	0	1	0	0	0
ENSG00000155066	PROM2	7	8	4	0	0	0	0	0	0	0	0
ENSG00000168918	INPP5D	7	10	5	0	0	0	0	0	0	0	0
ENSG00000196604	POTEF	7	10	5	0	0	0	0	0	0	1	0
ENSG00000196659	TTC30B	7	12	6	0	0	0	0	0	0	0	0
ENSG00000196834	POTEI	7	13	7	0	0	0	0	0	0	1	0
ENSG00000204843	DCTN1	7	10	5	1	0	0	0	0	0	0	0
ENSG00000247626	MARS2	7	9	4.5	0	0	0	0	1	0	0	0
ENSG00000036054	TBC1D23	7	9	4.5	0	0	0	0	0	0	0	0
ENSG00000055955	ITIH4	7	38	19	0	0	0	0	0	0	0	0
ENSG00000070476	ZXDC	7	18	9	0	0	0	0	0	0	0	0
ENSG00000080200	CRYBG3	7	163	81.5	0	0	0	0	0	0	0	0
ENSG00000085276	MECOM	7	25	12.5	1	1	0	0	0	0	0	0
ENSG00000114853	ZBTB47	7	7	3.5	0	1	0	0	0	0	0	0
ENSG00000138246	DNAJC13	7	8	4	0	1	0	0	0	0	0	0
ENSG00000144554	FANCD2	7	9	4.5	1	0	0	0	0	0	0	0
ENSG00000144857	BOC	7	8	4	0	0	0	0	0	0	0	0
ENSG00000144908	ALDH1L1	7	10	5	0	0	0	0	0	0	1	0
ENSG00000162267	ITIH3	7	9	4.5	0	0	0	0	0	0	0	0
ENSG00000163704	PRRT3	7	34	17	0	0	0	0	0	0	0	0
ENSG00000164078	MST1R	7	17	8.5	1	0	0	0	0	0	1	0
ENSG00000168268	NT5DC2	7	7	3.5	0	0	0	0	0	0	0	0
ENSG00000168306	ACOX2	7	10	5	0	0	0	0	0	0	0	0
ENSG00000176542	USF3	7	51	38.5938	0	0	0	0	0	0	0	0
ENSG00000181804	SLC9A9	7	82	41	0	0	0	0	0	0	0	0
ENSG00000087008	ACOX3	7	11	5.5	0	0	0	0	0	0	1	0
ENSG00000137628	DDX60	7	7	3.5	0	0	0	0	0	0	0	0
ENSG00000168769	TET2	7	7	3.5	1	0	0	0	0	0	0	0
ENSG00000196782	MAML3	7	11	5.75	0	1	0	0	0	0	0	0
ENSG00000082516	GEMIN5	7	8	4	0	0	1	0	1	0	0	0
ENSG00000113163	CERT1	7	8	4	0	0	0	0	0	0	0	0
ENSG00000113212	PCDHB7	7	304	152.25	0	0	0	0	0	0	0	0
ENSG00000130449	ZSWIM6	7	8	4	0	1	0	0	0	0	0	0
ENSG00000146005	PSD2	7	7	3.5	0	0	0	0	0	0	0	0
ENSG00000146063	TRIM41	7	42	21	0	0	0	0	0	0	0	0
ENSG00000146067	FAM193B	7	31	15.5	0	0	0	0	0	0	0	0
ENSG00000161013	MGAT4B	7	24	12	0	0	0	0	0	0	0	0
ENSG00000178175	ZNF366	7	78	39	0	0	0	0	0	0	0	0
ENSG00000204956	PCDHGA1	7	17	8.5	0	0	0	0	0	0	0	0
ENSG00000240764	PCDHGC5	7	24	12	0	0	0	0	0	0	0	0
ENSG00000250120	PCDHA10	7	118	59	0	0	0	0	0	0	1	0
ENSG00000071242	RPS6KA2	7	14	7	0	0	0	0	0	0	0	0
ENSG00000083097	DOP1A	7	13	6.5	0	0	0	0	0	0	0	0
ENSG00000111961	SASH1	7	24	12	0	0	0	0	0	0	0	0
ENSG00000112293	GPLD1	7	27	13.5	0	0	0	0	0	0	1	0
ENSG00000112414	ADGRG6	7	7	3.5	0	0	0	0	0	0	0	0
ENSG00000112685	EXOC2	7	9	4.5	0	0	0	0	0	0	0	0
ENSG00000124496	TRERF1	7	28	14	0	1	0	0	0	0	0	0
ENSG00000124772	CPNE5	7	7	3.5	0	0	0	0	0	0	0	0
ENSG00000004846	ABCB5	7	7	3.5	0	0	0	0	0	0	0	0
ENSG00000106123	EPHB6	7	7	3.5	0	0	0	0	0	0	0	0
ENSG00000128512	DOCK4	7	57	28.5	0	0	0	0	0	0	0	0
ENSG00000135253	KCP	7	35	17.5	0	0	0	0	0	0	0	0
ENSG00000155561	NUP205	7	7	3.5	0	1	1	1	0	0	0	0
ENSG00000184863	RBM33	7	7	3.5	0	1	0	0	0	0	0	0
ENSG00000186088	GSAP	7	7	3.5	0	0	0	0	0	0	0	0
ENSG00000188037	CLCN1	7	16	8	0	0	0	0	0	0	1	0
ENSG00000198286	CARD11	7	9	4.5	0	1	0	0	0	0	0	0
ENSG00000272391	POM121C	7	13	6.5	0	0	0	0	0	0	0	0
ENSG00000066827	ZFAT	7	10	5	1	0	0	0	0	0	0	0
ENSG00000104321	TRPA1	7	11	5.5	0	0	0	0	0	0	1	0
ENSG00000104728	ARHGEF10	7	35	17.5	0	0	0	0	0	0	0	0
ENSG00000156011	PSD3	7	17	8.5	0	0	0	0	0	0	0	0
ENSG00000175946	KLHL38	7	28	14.25	0	0	0	0	0	0	1	0
ENSG00000183117	CSMD1	7	63	42.875	0	1	0	0	0	0	0	0
ENSG00000185803	SLC52A2	7	67	33.5	0	0	0	0	0	0	0	0
ENSG00000186583	SPATC1	7	10	5	0	0	0	0	0	0	1	0
ENSG00000205189	ZBTB10	7	9	4.5	0	0	0	0	0	0	0	0
ENSG00000095383	TBC1D2	7	8	4	0	0	0	0	0	0	0	0
ENSG00000106714	CNTNAP3	7	8	4	0	0	0	0	0	0	1	0
ENSG00000119139	TJP2	7	8	4	1	0	0	0	0	0	0	0
ENSG00000119487	MAPKAP1	7	7	3.5	1	1	0	1	0	0	0	0
ENSG00000136856	SLC2A8	7	7	3.5	1	0	0	0	0	0	0	0
ENSG00000165138	ANKS6	7	58	29.5	0	0	0	0	0	0	0	0
ENSG00000187764	SEMA4D	7	9	4.5	0	0	0	0	0	0	0	0
ENSG00000196305	IARS1	7	9	4.5	0	0	1	0	0	0	0	0
ENSG00000285130	AL358113.1	7	9	4.5	0	0	0	0	0	0	0	0
ENSG00000107518	ATRNL1	7	8	4	0	1	0	0	0	0	0	0
ENSG00000107554	DNMBP	7	8	4	0	0	0	0	0	0	0	0
ENSG00000107854	TNKS2	7	28	14	1	0	0	0	0	0	0	0
ENSG00000107862	GBF1	7	11	5.5	0	0	1	0	0	0	0	0
ENSG00000138347	MYPN	7	21	10.5	0	0	0	0	0	0	0	0
ENSG00000148498	PARD3	7	7	3.5	1	0	0	0	0	0	0	0
ENSG00000148513	ANKRD30A	7	8	4	0	0	0	0	0	1	1	1
ENSG00000151025	GPR158	7	11	5.5	0	0	0	0	0	0	0	0
ENSG00000151640	DPYSL4	7	10	5	0	0	0	0	0	0	0	0
ENSG00000165757	JCAD	7	7	3.5	0	0	0	0	0	0	0	0
ENSG00000169129	AFAP1L2	7	7	3.5	0	0	0	0	0	0	0	0
ENSG00000203867	RBM20	7	11	5.5	0	0	0	0	0	0	0	0
ENSG00000110697	PITPNM1	7	9	4.5	0	0	0	0	0	0	0	0
ENSG00000152578	GRIA4	7	12	6	0	0	0	0	0	0	0	0
ENSG00000160613	PCSK7	7	77	38.5	0	0	0	0	0	0	0	0
ENSG00000172890	NADSYN1	7	27	13.5	0	0	0	0	0	0	0	0
ENSG00000173020	GRK2	7	9	4.5	0	0	0	0	0	0	0	0
ENSG00000254470	AP5B1	7	49	24.5	0	0	0	0	0	0	0	0
ENSG00000057294	PKP2	7	8	4	1	0	0	0	0	0	0	0
ENSG00000058272	PPP1R12A	7	7	3.5	1	1	1	0	0	0	0	0
ENSG00000089094	KDM2B	7	14	7	1	1	0	0	0	0	0	0
ENSG00000110799	VWF	7	7	3.5	0	0	0	0	0	0	0	0
ENSG00000111271	ACAD10	7	7	3.5	0	0	0	0	0	0	1	0
ENSG00000127329	PTPRB	7	7	3.5	1	0	0	0	0	0	0	0
ENSG00000139626	ITGB7	7	27	17.5	0	0	0	0	0	0	0	0
ENSG00000172572	PDE3A	7	9	4.5	0	0	0	0	0	0	0	0
ENSG00000205420	KRT6A	7	14	7	1	0	0	0	0	0	0	0
ENSG00000285238	AC006064.6	7	7	3.5	0	0	0	0	0	0	0	0
ENSG00000075673	ATP12A	7	12	6	0	0	0	0	0	0	1	0
ENSG00000102531	FNDC3A	7	45	31.5	0	1	0	0	0	0	0	0
ENSG00000125257	ABCC4	7	7	3.5	0	0	0	0	0	0	0	0
ENSG00000134874	DZIP1	7	7	3.5	0	0	0	0	0	0	0	0
ENSG00000006432	MAP3K9	7	112	56	0	0	0	0	0	0	0	0
ENSG00000070778	PTPN21	7	8	4	0	0	0	0	0	0	0	0
ENSG00000100605	ITPK1	7	11	5.5	0	1	0	0	0	0	0	0
ENSG00000100697	DICER1	7	11	5.5	1	1	0	0	0	0	0	0
ENSG00000119669	IRF2BPL	7	13	6.5	0	0	0	0	0	0	0	0
ENSG00000133958	UNC79	7	202	101	1	1	0	0	0	0	0	0
ENSG00000151322	NPAS3	7	15	7.75	1	1	0	0	0	0	0	0
ENSG00000165548	TMEM63C	7	12	6	0	0	0	0	0	0	0	0
ENSG00000165959	CLMN	7	9	4.5	0	0	0	0	0	0	0	0
ENSG00000203485	INF2	7	7	3.5	0	0	0	0	0	0	0	0
ENSG00000256500	AL139300.1	7	7	3.5	0	0	0	0	0	0	0	0
ENSG00000092529	CAPN3	7	7	3.5	0	0	0	0	0	0	0	0
ENSG00000103888	CEMIP	7	37	18.5	0	0	0	0	0	0	0	0
ENSG00000137802	MAPKBP1	7	18	9	0	0	0	0	0	0	0	0
ENSG00000140323	DISP2	7	19	9.5	0	0	0	0	0	0	0	0
ENSG00000140525	FANCI	7	8	4	0	0	0	0	0	0	0	0
ENSG00000140548	ZNF710	7	11	5.5	0	0	0	0	0	0	0	0
ENSG00000140563	MCTP2	7	7	3.5	0	0	0	0	0	0	1	0
ENSG00000166825	ANPEP	7	18	9	0	0	0	0	0	0	0	0
ENSG00000166963	MAP1A	7	9	4.5	0	1	0	0	0	0	0	0
ENSG00000168970	JMJD7-PLA2G4B	7	12	6	0	0	0	0	0	0	0	0
ENSG00000183655	KLHL25	7	21	10.5	0	0	0	0	0	0	1	0
ENSG00000038358	EDC4	7	14	7	0	0	0	0	0	0	0	0
ENSG00000070915	SLC12A3	7	9	4.5	0	0	0	0	0	0	0	0
ENSG00000100726	TELO2	7	26	13	1	0	0	0	1	0	0	0
ENSG00000103091	WDR59	7	64	32	0	0	0	0	0	0	0	0
ENSG00000103528	SYT17	7	19	9.5	0	0	0	0	0	0	0	0
ENSG00000124067	SLC12A4	7	7	3.5	0	0	0	0	0	0	0	0
ENSG00000129910	CDH15	7	278	139.75	0	0	0	0	0	0	0	0
ENSG00000140937	CDH11	7	7	3.5	0	1	0	0	0	0	0	0
ENSG00000152910	CNTNAP4	7	21	10.5	0	0	0	0	0	0	1	0
ENSG00000159398	CES5A	7	14	7	0	0	0	0	0	0	0	0
ENSG00000162104	ADCY9	7	9	4.5	0	0	0	0	0	0	0	0
ENSG00000174938	SEZ6L2	7	8	4	0	0	0	0	0	0	0	0
ENSG00000175267	VWA3A	7	10	5	0	0	0	0	0	0	0	0
ENSG00000183454	GRIN2A	7	689	345	0	1	0	0	0	0	0	0
ENSG00000197599	CCDC154	7	8	4	0	0	0	0	0	0	0	0
ENSG00000287694	AC106741.1	7	20	10	0	0	0	0	0	0	0	0
ENSG00000006282	SPATA20	7	9	4.5	0	0	0	0	0	0	0	0
ENSG00000011028	MRC2	7	8	4	0	0	0	0	0	0	0	0
ENSG00000070366	SMG6	7	7	3.5	0	0	1	0	0	0	0	0
ENSG00000108840	HDAC5	7	11	5.5	0	1	0	0	0	0	0	0
ENSG00000109101	FOXN1	7	9	4.5	1	0	0	0	0	1	0	1
ENSG00000132518	GUCY2D	7	8	4	0	0	0	0	0	0	0	0
ENSG00000132535	DLG4	7	17	8.5	0	1	0	0	0	0	0	0
ENSG00000141258	SGSM2	7	15	7.5	0	0	0	0	0	0	0	0
ENSG00000141338	ABCA8	7	22	11	0	0	0	0	0	0	1	0
ENSG00000167861	HID1	7	22	11	0	0	0	0	0	0	0	0
ENSG00000175866	BAIAP2	7	7	3.5	0	0	0	0	0	0	0	0
ENSG00000176208	ATAD5	7	116	58.25	1	1	0	0	0	0	0	0
ENSG00000176658	MYO1D	7	22	11	0	0	0	0	0	0	0	0
ENSG00000178502	KLHL11	7	7	3.5	0	0	0	0	0	0	0	0
ENSG00000049759	NEDD4L	7	8	4	0	1	0	0	0	0	0	0
ENSG00000131196	NFATC1	7	18	9	1	0	0	0	0	0	0	0
ENSG00000134760	DSG1	7	7	3.5	0	0	0	0	0	0	0	0
ENSG00000184828	ZBTB7C	7	11	5.5	0	0	0	0	0	0	0	0
ENSG00000008382	MPND	7	7	3.5	0	0	0	0	0	0	0	0
ENSG00000024422	EHD2	7	10	5	0	0	0	0	0	0	0	0
ENSG00000031823	RANBP3	7	14	7	0	1	0	0	0	0	0	0
ENSG00000080031	PTPRH	7	11	5.5	0	0	0	0	0	0	1	0
ENSG00000083812	ZNF324	7	8	4	0	0	0	0	0	0	0	0
ENSG00000085872	CHERP	7	9	4.5	0	1	1	0	1	0	0	0
ENSG00000089351	GRAMD1A	7	10	5	0	0	0	0	0	0	1	0
ENSG00000104859	CLASRP	7	22	11	0	0	0	0	0	0	0	0
ENSG00000104881	PPP1R13L	7	9	4.5	1	0	0	0	0	0	0	0
ENSG00000105143	SLC1A6	7	15	7.5	0	0	0	0	0	0	0	0
ENSG00000105373	NOP53	7	73	36.75	0	0	0	0	0	0	0	0
ENSG00000115257	PCSK4	7	12	6	0	0	0	0	0	0	1	0
ENSG00000118160	SLC8A2	7	9	4.5	0	1	0	0	0	0	0	0
ENSG00000123146	ADGRE5	7	11	5.5	0	0	0	0	0	0	0	0
ENSG00000127511	SIN3B	7	7	3.5	1	1	0	0	0	0	0	0
ENSG00000128011	LRFN1	7	389	195	0	0	0	0	0	0	0	0
ENSG00000129951	PLPPR3	7	10	5	0	0	0	0	0	0	0	0
ENSG00000160505	NLRP4	7	19	11.25	0	0	0	0	0	1	0	1
ENSG00000161270	NPHS1	7	27	13.5	1	0	0	0	0	0	0	0
ENSG00000167685	ZNF444	7	36	18.25	0	0	0	0	0	0	0	0
ENSG00000171105	INSR	7	62	32	1	0	0	0	0	0	0	0
ENSG00000174898	CATSPERD	7	7	3.5	0	0	0	0	0	0	0	0
ENSG00000177045	SIX5	7	37	18.75	0	0	0	0	0	0	0	0
ENSG00000196235	SUPT5H	7	18	9	0	1	1	1	1	0	0	0
ENSG00000197951	ZNF71	7	8	4	0	0	0	0	0	0	0	0
ENSG00000198300	PEG3	7	9	4.5	0	0	0	0	0	0	0	0
ENSG00000205517	RGL3	7	7	3.5	0	0	0	0	0	0	1	0
ENSG00000214456	PLIN5	7	8	4	0	0	0	0	0	0	0	0
ENSG00000026036	RTEL1-TNFRSF6B	7	17	8.5	0	0	0	0	0	0	0	0
ENSG00000054793	ATP9A	7	17	8.5	0	1	0	0	0	0	0	0
ENSG00000088882	CPXM1	7	7	3.5	0	0	0	0	0	0	0	0
ENSG00000101040	ZMYND8	7	7	3.5	0	1	0	0	0	0	0	0
ENSG00000126001	CEP250	7	12	6	0	0	0	0	0	0	0	0
ENSG00000131067	GGT7	7	59	29.5	0	0	0	0	0	0	0	0
ENSG00000215529	EFCAB8	7	80	51.5	0	0	0	0	0	0	0	0
ENSG00000156256	USP16	7	7	3.5	0	0	0	0	0	0	0	0
ENSG00000159212	CLIC6	7	8	4	0	0	0	0	0	0	0	0
ENSG00000182670	TTC3	7	10	5.5	0	0	0	0	0	0	1	0
ENSG00000099994	SUSD2	7	17	8.5	0	0	0	0	0	0	1	0
ENSG00000100084	HIRA	7	8	4	1	1	0	0	0	0	0	0
ENSG00000100092	SH3BP1	7	8	4	0	0	0	0	0	0	0	0
ENSG00000100150	DEPDC5	7	66	33	0	0	0	0	0	0	0	0
ENSG00000100280	AP1B1	7	8	4	0	1	0	0	0	0	0	0
ENSG00000100324	TAB1	7	17	8.5	1	0	0	0	0	0	0	0
ENSG00000100354	TNRC6B	7	17	8.5	0	1	0	0	0	0	0	0
ENSG00000069248	NUP133	6	26	13.25	1	0	1	1	1	0	0	0
ENSG00000116128	BCL9	6	9	4.5	0	0	0	0	0	0	0	0
ENSG00000116183	PAPPA2	6	82	41	0	0	0	0	0	0	0	0
ENSG00000116299	ELAPOR1	6	6	3	0	0	0	0	0	0	0	0
ENSG00000116584	ARHGEF2	6	7	3.5	0	1	0	0	0	0	0	0
ENSG00000117859	OSBPL9	6	11	5.5	0	0	0	0	0	0	0	0
ENSG00000120341	SEC16B	6	21	10.5	0	0	0	0	0	0	0	0
ENSG00000121903	ZSCAN20	6	6	3	0	0	0	0	0	0	0	0
ENSG00000132692	BCAN	6	21	10.5	0	0	0	0	0	0	0	0
ENSG00000133067	LGR6	6	6	3	0	0	0	0	0	0	0	0
ENSG00000134256	CD101	6	6	3	0	0	0	0	0	0	0	0
ENSG00000134744	TUT4	6	12	6	0	0	0	0	0	0	0	0
ENSG00000135862	LAMC1	6	56	28	1	1	0	0	0	0	0	0
ENSG00000142623	PADI1	6	6	3	0	0	0	0	0	0	1	0
ENSG00000143036	SLC44A3	6	6	3	0	0	0	0	0	0	0	0
ENSG00000143199	ADCY10	6	66	33	0	0	0	0	0	0	0	0
ENSG00000143842	SOX13	6	6	3	0	0	0	0	0	0	0	0
ENSG00000159164	SV2A	6	6	3	1	0	0	0	0	0	0	0
ENSG00000159363	ATP13A2	6	9	4.5	0	0	0	0	0	0	0	0
ENSG00000162383	SLC1A7	6	14	7	0	0	0	0	0	0	0	0
ENSG00000162592	CCDC27	6	8	4	0	0	0	0	0	0	1	0
ENSG00000162669	HFM1	6	7	3.5	0	0	0	0	0	0	0	0
ENSG00000179403	VWA1	6	181	90.5	0	0	0	0	0	0	0	0
ENSG00000187642	PERM1	6	59	29.5	0	0	0	0	0	0	0	0
ENSG00000197785	ATAD3A	6	41	20.5	0	0	0	0	0	0	0	0
ENSG00000269113	TRABD2B	6	6	3	0	0	0	0	0	0	0	0
ENSG00000068784	SRBD1	6	6	3	0	0	1	1	1	0	0	0
ENSG00000074054	CLASP1	6	11	5.5	0	1	0	0	0	0	0	0
ENSG00000075340	ADD2	6	14	7	0	0	0	0	0	0	0	0
ENSG00000115556	PLCD4	6	6	3	0	0	0	0	0	0	0	0
ENSG00000115568	ZNF142	6	6	3	0	0	0	0	0	0	0	0
ENSG00000116106	EPHA4	6	61	30.75	0	1	0	0	0	0	0	0
ENSG00000118257	NRP2	6	12	6	1	0	0	0	0	0	0	0
ENSG00000125637	PSD4	6	6	3	0	0	0	0	0	0	0	0
ENSG00000134318	ROCK2	6	10	5	1	1	0	0	0	0	0	0
ENSG00000135622	SEMA4F	6	11	5.5	0	0	0	0	0	0	0	0
ENSG00000135912	TTLL4	6	6	3	0	0	0	0	0	0	1	0
ENSG00000135976	ANKRD36	6	8	4	0	0	0	0	0	0	0	0
ENSG00000144191	CNGA3	6	6	3	0	0	0	0	0	0	0	0
ENSG00000144283	PKP4	6	6	3	0	0	0	0	0	0	1	0
ENSG00000144290	SLC4A10	6	6	3	0	0	0	0	0	0	0	0
ENSG00000151693	ASAP2	6	6	3	0	1	0	0	0	0	0	0
ENSG00000153107	ANAPC1	6	86	43	0	0	1	0	0	0	0	0
ENSG00000153827	TRIP12	6	18	9	0	1	0	0	0	0	0	0
ENSG00000158125	XDH	6	8	4	1	0	0	0	0	0	0	0
ENSG00000163013	FBXO41	6	7	3.5	0	1	0	0	0	0	0	0
ENSG00000163161	ERCC3	6	6	3	1	0	1	0	1	0	0	0
ENSG00000163803	PLB1	6	9	4.5	0	0	0	0	0	0	0	0
ENSG00000168658	VWA3B	6	8	4	0	0	0	0	0	0	0	0
ENSG00000170485	NPAS2	6	13	6.75	0	1	0	0	0	0	0	0
ENSG00000171853	TRAPPC12	6	6	3	0	0	0	0	0	0	0	0
ENSG00000188219	POTEE	6	16	8	0	0	0	0	0	0	0	0
ENSG00000188687	SLC4A5	6	17	8.5	0	0	0	0	0	0	0	0
ENSG00000221843	C2orf16	6	118	59.25	0	0	0	0	0	0	0	0
ENSG00000073792	IGF2BP2	6	98	49	0	0	0	0	0	0	0	0
ENSG00000077097	TOP2B	6	6	3	1	1	0	0	0	0	0	0
ENSG00000082684	SEMA5B	6	18	9	0	0	0	0	0	0	0	0
ENSG00000082781	ITGB5	6	6	3	0	0	0	0	0	0	0	0
ENSG00000114857	NKTR	6	7	3.5	0	0	0	0	0	0	0	0
ENSG00000114867	EIF4G1	6	23	11.5	0	1	1	0	0	0	0	0
ENSG00000119227	PIGZ	6	10	5	0	0	0	0	0	0	0	0
ENSG00000132153	DHX30	6	10	5	0	1	0	0	0	0	0	0
ENSG00000132164	SLC6A11	6	6	3	1	0	0	0	0	0	0	0
ENSG00000145041	DCAF1	6	6	3	0	0	0	0	0	0	0	0
ENSG00000157014	TATDN2	6	10	5	0	0	0	0	0	0	0	0
ENSG00000163702	IL17RC	6	6	3	0	0	0	0	0	0	1	0
ENSG00000168036	CTNNB1	6	6	3	1	1	0	0	0	0	0	0
ENSG00000173193	PARP14	6	8	4	0	0	0	0	0	0	0	0
ENSG00000178252	WDR6	6	6	3	0	0	0	0	0	0	0	0
ENSG00000183770	FOXL2	6	6	3	1	0	0	0	0	0	0	0
ENSG00000198218	QRICH1	6	6	3	0	0	0	0	0	0	0	0
ENSG00000013810	TACC3	6	9	4.5	1	0	0	0	0	0	0	0
ENSG00000052795	FNIP2	6	6	3	0	1	0	0	0	0	0	0
ENSG00000073331	ALPK1	6	7	3.5	0	0	0	0	0	0	1	0
ENSG00000080493	SLC4A4	6	6	3	1	0	0	0	0	0	0	0
ENSG00000091490	SEL1L3	6	8	4	0	0	0	0	0	0	0	0
ENSG00000109756	RAPGEF2	6	16	8	1	1	0	0	0	0	0	0
ENSG00000118762	PKD2	6	12	6	0	0	0	0	0	0	0	0
ENSG00000127419	TMEM175	6	6	3	0	0	0	0	0	0	0	0
ENSG00000145220	LYAR	6	27	13.5	0	0	0	0	0	0	0	0
ENSG00000156140	ADAMTS3	6	11	5.5	0	0	0	0	0	0	0	0
ENSG00000178597	PSAPL1	6	13	6.5	0	0	0	0	0	0	0	0
ENSG00000183090	FREM3	6	39	19.5	0	0	0	0	0	0	1	0
ENSG00000185818	NAT8L	6	6	3	0	0	0	0	0	0	0	0
ENSG00000206113	CFAP99	6	8	4	0	0	0	0	0	0	0	0
ENSG00000037474	NSUN2	6	9	4.5	0	0	0	0	0	0	0	0
ENSG00000047188	YTHDC2	6	10	5	0	1	0	0	0	0	0	0
ENSG00000064651	SLC12A2	6	7	3.5	1	0	0	0	0	0	0	0
ENSG00000072786	STK10	6	6	3	0	0	0	0	0	0	1	0
ENSG00000113100	CDH9	6	6	3	0	0	0	0	0	0	0	0
ENSG00000113721	PDGFRB	6	21	10.5	1	0	0	0	0	0	0	0
ENSG00000120318	ARAP3	6	18	9	0	0	0	0	0	0	0	0
ENSG00000135074	ADAM19	6	8	4	1	0	0	0	0	0	0	0
ENSG00000145623	OSMR	6	7	3.5	0	0	0	0	0	0	1	0
ENSG00000154122	ANKH	6	8	4	0	0	0	0	0	0	0	0
ENSG00000168916	ZNF608	6	6	3	0	1	0	0	0	0	0	0
ENSG00000180104	EXOC3	6	11	5.5	0	0	0	0	0	0	0	0
ENSG00000187372	PCDHB13	6	102	51	0	0	0	0	0	0	0	0
ENSG00000204970	PCDHA1	6	18	9.5	0	0	0	0	0	0	0	0
ENSG00000054598	FOXC1	6	6	3	1	0	0	0	0	0	0	0
ENSG00000112320	SOBP	6	23	11.5	0	1	0	0	0	0	0	0
ENSG00000112494	UNC93A	6	6	3	0	0	0	0	0	0	1	0
ENSG00000112541	PDE10A	6	8	4	0	1	0	0	0	0	0	0
ENSG00000137216	TMEM63B	6	14	7	0	1	0	0	0	0	0	0
ENSG00000146072	TNFRSF21	6	6	3	0	0	0	0	0	0	0	0
ENSG00000146414	SHPRH	6	6	3	0	0	0	0	0	0	1	0
ENSG00000156535	CD109	6	7	3.5	0	0	0	0	0	0	1	0
ENSG00000168298	H1-4	6	7	3.5	0	0	0	0	0	0	0	0
ENSG00000170927	PKHD1	6	9	4.5	1	0	0	0	0	0	0	0
ENSG00000178409	BEND3	6	29	14.5	0	0	0	0	0	0	0	0
ENSG00000188112	C6orf132	6	6	3	0	0	0	0	0	0	0	0
ENSG00000204394	VARS1	6	233	117	0	0	1	0	0	0	0	0
ENSG00000001626	CFTR	6	6	3	1	0	0	0	0	0	0	0
ENSG00000002726	AOC1	6	6	3	0	0	0	0	0	0	0	0
ENSG00000005471	ABCB4	6	10	5	0	0	0	0	0	0	0	0
ENSG00000005483	KMT2E	6	75	37.5	1	1	0	0	0	0	0	0
ENSG00000085563	ABCB1	6	37	18.5	0	0	0	0	0	0	0	0
ENSG00000087087	SRRT	6	39	27.125	1	0	1	1	1	0	0	0
ENSG00000105963	ADAP1	6	8	4	0	0	0	0	0	0	0	0
ENSG00000106125	MINDY4	6	7	3.5	0	0	0	0	0	0	0	0
ENSG00000106144	CASP2	6	6	3	0	0	0	0	0	0	0	0
ENSG00000106536	POU6F2	6	30	15	0	0	0	0	0	0	0	0
ENSG00000106683	LIMK1	6	6	3	0	1	0	0	0	0	0	0
ENSG00000117868	ESYT2	6	7	3.5	0	0	0	0	0	0	0	0
ENSG00000122507	BBS9	6	9	4.5	0	0	0	0	0	0	0	0
ENSG00000128564	VGF	6	7	3.5	1	0	0	0	0	0	0	0
ENSG00000136286	MYO1G	6	9	4.5	0	0	0	0	0	0	0	0
ENSG00000146776	ATXN7L1	6	8	4	0	1	0	0	0	0	0	0
ENSG00000164597	COG5	6	8	4	0	0	0	0	0	0	0	0
ENSG00000164818	DNAAF5	6	7	3.5	0	0	0	0	0	0	0	0
ENSG00000187260	WDR86	6	6	3	0	0	0	0	0	0	0	0
ENSG00000187391	MAGI2	6	22	11	1	1	0	0	0	0	0	0
ENSG00000196411	EPHB4	6	32	16	1	0	0	0	0	0	0	0
ENSG00000224940	PRRT4	6	11	5.75	0	0	0	0	0	0	0	0
ENSG00000023287	RB1CC1	6	145	72.5	1	1	0	0	0	0	0	0
ENSG00000078674	PCM1	6	12	6	0	0	0	0	0	0	1	0
ENSG00000083307	GRHL2	6	6	3	1	0	0	0	0	0	0	0
ENSG00000147316	MCPH1	6	8	4	1	0	0	0	0	0	0	0
ENSG00000156675	RAB11FIP1	6	10	5	0	0	0	0	0	0	0	0
ENSG00000158106	RHPN1	6	6	3	0	0	0	0	0	0	0	0
ENSG00000164944	VIRMA	6	8	4	0	0	1	0	0	0	0	0
ENSG00000215262	KCNU1	6	8	4	0	0	0	0	0	0	0	0
ENSG00000070159	PTPN3	6	6	3	0	0	0	0	0	0	0	0
ENSG00000123453	SARDH	6	16	8	0	0	0	0	0	0	0	0
ENSG00000130714	POMT1	6	12	6	1	0	0	0	0	0	0	0
ENSG00000147852	VLDLR	6	6	3	0	0	0	0	0	0	0	0
ENSG00000160271	RALGDS	6	59	29.5	0	0	0	0	0	0	0	0
ENSG00000164976	MYORG	6	12	6	0	0	0	0	0	0	0	0
ENSG00000180071	ANKRD18A	6	9	5.25	0	0	0	0	0	0	0	0
ENSG00000188986	NELFB	6	79	39.5	1	0	1	0	1	0	0	0
ENSG00000065675	PRKCQ	6	11	5.5	0	0	0	0	0	0	0	0
ENSG00000078114	NEBL	6	6	3	0	0	0	0	0	0	1	0
ENSG00000095627	TDRD1	6	6	3	0	1	0	0	0	0	0	0
ENSG00000099290	WASHC2A	6	29	14.5	0	0	0	0	0	0	0	0
ENSG00000151474	FRMD4A	6	103	51.75	0	1	0	0	0	0	0	0
ENSG00000156510	HKDC1	6	11	5.5	0	0	0	0	0	0	1	0
ENSG00000165650	PDZD8	6	7	3.5	0	1	0	0	0	0	0	0
ENSG00000169813	HNRNPF	6	8	4	0	0	0	0	0	0	0	0
ENSG00000176986	SEC24C	6	12	6	0	1	0	0	0	0	0	0
ENSG00000189319	FAM53B	6	6	3	0	0	0	0	0	0	0	0
ENSG00000261456	TUBB8	6	44	22.75	0	0	0	0	0	0	0	0
ENSG00000051009	FAM160A2	6	13	6.5	0	0	0	0	0	0	0	0
ENSG00000069696	DRD4	6	32	16.25	0	0	0	0	0	0	1	0
ENSG00000082175	PGR	6	245	122.75	0	0	0	0	0	0	0	0
ENSG00000110514	MADD	6	6	3	1	0	0	0	0	0	0	0
ENSG00000126500	FLRT1	6	375	188	0	0	0	0	0	0	0	0
ENSG00000134571	MYBPC3	6	7	3.5	0	0	0	0	0	1	0	1
ENSG00000134640	MTNR1B	6	6	3	0	0	0	0	0	1	0	1
ENSG00000151348	EXT2	6	9	4.5	1	0	0	0	0	0	0	0
ENSG00000166682	TMPRSS5	6	6	3	0	0	0	0	0	0	0	0
ENSG00000168930	TRIM49	6	11	5.5	0	0	0	0	0	1	0	1
ENSG00000170322	NFRKB	6	12	6	0	0	0	0	0	0	0	0
ENSG00000172932	ANKRD13D	6	6	3	0	0	0	0	0	0	0	0
ENSG00000174915	PTDSS2	6	6	3	0	0	0	0	0	0	0	0
ENSG00000177666	PNPLA2	6	6	3	0	0	0	0	0	0	0	0
ENSG00000215182	MUC5AC	6	6	3	0	0	0	0	0	0	0	0
ENSG00000061987	MON2	6	10	5	0	0	0	0	0	0	0	0
ENSG00000069431	ABCC9	6	16	8	0	0	0	0	0	0	0	0
ENSG00000072609	CHFR	6	23	11.5	0	0	0	0	0	0	0	0
ENSG00000110931	CAMKK2	6	6	3	0	0	0	0	0	0	0	0
ENSG00000111181	SLC6A12	6	35	17.5	0	0	0	0	0	0	0	0
ENSG00000111331	OAS3	6	35	17.5	0	0	0	0	0	0	1	0
ENSG00000111679	PTPN6	6	20	10.5	1	1	0	0	0	0	0	0
ENSG00000111727	HCFC2	6	6	3	0	1	0	0	0	0	0	0
ENSG00000123358	NR4A1	6	7	3.5	0	0	0	0	0	0	0	0
ENSG00000136010	ALDH1L2	6	6	3	0	0	0	0	0	0	1	0
ENSG00000139044	B4GALNT3	6	6	3	0	0	0	0	0	0	0	0
ENSG00000151490	PTPRO	6	6	3	0	0	0	0	0	0	0	0
ENSG00000151952	TMEM132D	6	11	5.5	0	1	0	0	0	1	0	1
ENSG00000171435	KSR2	6	16	8	0	1	0	0	0	0	0	0
ENSG00000173157	ADAMTS20	6	10	5	0	0	0	0	0	0	0	0
ENSG00000175727	MLXIP	6	8	4	0	0	0	0	0	0	0	0
ENSG00000182870	GALNT9	6	43	21.5	0	0	0	0	0	0	0	0
ENSG00000185344	ATP6V0A2	6	6	3	0	0	0	0	0	0	0	0
ENSG00000187848	P2RX2	6	8	4	0	0	0	0	0	0	1	0
ENSG00000198598	MMP17	6	8	4	0	0	0	0	0	0	0	0
ENSG00000043355	ZIC2	6	6	3	1	1	0	0	0	0	0	0
ENSG00000102804	TSC22D1	6	12	6	0	0	0	0	0	0	0	0
ENSG00000133105	RXFP2	6	6	3	0	0	0	0	0	1	0	1
ENSG00000136153	LMO7	6	7	3.5	1	0	0	0	0	0	1	0
ENSG00000270181	BIVM-ERCC5	6	9	4.5	0	0	0	0	0	0	0	0
ENSG00000054690	PLEKHH1	6	9	4.5	0	0	0	0	0	0	0	0
ENSG00000066739	ATG2B	6	6	3	0	0	0	0	0	0	0	0
ENSG00000092201	SUPT16H	6	6	3	0	1	1	0	0	0	0	0
ENSG00000092295	TGM1	6	26	13	1	0	0	0	0	0	0	0
ENSG00000100968	NFATC4	6	8	4	0	0	0	0	0	0	0	0
ENSG00000119685	TTLL5	6	7	3.5	0	0	0	0	0	0	1	0
ENSG00000126214	KLC1	6	6	3	0	0	0	0	0	0	0	0
ENSG00000133943	DGLUCY	6	11	5.5	0	0	0	0	0	0	0	0
ENSG00000151445	VIPAS39	6	6	3	0	0	0	0	0	0	0	0
ENSG00000176435	CLEC14A	6	6	3	0	0	0	0	0	0	0	0
ENSG00000184394	OR4N5	6	23	11.5	0	0	0	0	0	0	0	0
ENSG00000021776	AQR	6	9	4.5	0	1	1	1	1	0	0	0
ENSG00000103932	RPAP1	6	10	5.25	0	0	1	0	0	0	0	0
ENSG00000128881	TTBK2	6	8	4	1	1	0	0	0	0	0	0
ENSG00000140527	WDR93	6	6	3	0	0	0	0	0	0	0	0
ENSG00000156222	SLC28A1	6	8	4	0	0	0	0	0	0	1	0
ENSG00000169330	MINAR1	6	22	11	0	0	0	0	0	0	0	0
ENSG00000169918	OTUD7A	6	27	13.5	0	0	0	0	0	0	0	0
ENSG00000176371	ZSCAN2	6	8	4	0	0	0	0	0	0	0	0
ENSG00000185033	SEMA4B	6	8	4	0	0	0	0	0	0	0	0
ENSG00000197535	MYO5A	6	6	3	1	0	0	0	0	0	0	0
ENSG00000273540	AGBL1	6	515	258.25	0	0	0	0	0	0	1	0
ENSG00000039068	CDH1	6	6	3	0	0	0	0	0	0	0	0
ENSG00000077238	IL4R	6	35	17.5	0	0	0	0	0	0	0	0
ENSG00000102974	CTCF	6	14	7	1	1	1	0	0	0	0	0
ENSG00000102996	MMP15	6	9	4.5	0	0	0	0	0	0	0	0
ENSG00000103194	USP10	6	10	5	0	0	0	0	0	0	0	0
ENSG00000103534	TMC5	6	6	3	0	0	0	0	0	0	0	0
ENSG00000118900	UBN1	6	6	3	0	1	0	0	0	0	0	0
ENSG00000127580	WDR24	6	8	4	0	0	0	0	0	0	0	0
ENSG00000140854	KATNB1	6	20	10	0	0	0	0	0	0	0	0
ENSG00000159625	DRC7	6	7	3.5	0	0	0	0	0	0	0	0
ENSG00000159753	CARMIL2	6	14	7	0	0	0	0	0	0	0	0
ENSG00000166558	SLC38A8	6	12	6	0	0	0	0	0	0	0	0
ENSG00000168447	SCNN1B	6	6	3	1	0	0	0	0	0	0	0
ENSG00000179776	CDH5	6	21	10.5	1	0	0	0	0	0	0	0
ENSG00000223496	EXOSC6	6	6	3	0	0	1	0	1	0	0	0
ENSG00000258839	MC1R	6	10	5	0	0	0	0	0	0	0	0
ENSG00000005884	ITGA3	6	15	8	1	0	0	0	0	0	1	0
ENSG00000067596	DHX8	6	11	5.5	0	0	1	0	1	0	0	0
ENSG00000072778	ACADVL	6	8	4	0	0	0	0	0	0	0	0
ENSG00000074660	SCARF1	6	6	3	0	0	0	0	0	0	0	0
ENSG00000076382	SPAG5	6	6	3	0	0	0	0	0	0	1	0
ENSG00000131471	AOC3	6	40	20	0	0	0	0	0	0	0	0
ENSG00000141161	UNC45B	6	8	4	1	0	0	0	0	0	0	0
ENSG00000141456	PELP1	6	122	61.25	0	1	1	0	0	0	0	0
ENSG00000141582	CBX4	6	18	9	0	0	0	0	0	0	0	0
ENSG00000157637	SLC38A10	6	6	3	0	0	0	0	0	0	0	0
ENSG00000169727	GPS1	6	12	6	0	1	1	0	1	0	0	0
ENSG00000173894	CBX2	6	147	73.5	1	1	0	0	0	0	0	0
ENSG00000178971	CTC1	6	7	3.5	0	0	0	0	0	0	0	0
ENSG00000180626	ZNF594	6	8	4.25	0	0	0	0	0	0	0	0
ENSG00000180638	SLC47A2	6	7	3.5	0	0	0	0	0	0	0	0
ENSG00000198863	RUNDC1	6	7	3.5	0	0	0	0	0	0	0	0
ENSG00000259207	ITGB3	6	9	4.75	1	0	0	0	0	0	0	0
ENSG00000264424	MYH4	6	11	5.5	0	0	0	0	0	0	0	0
ENSG00000264813	AC113554.1	6	8	4	0	0	0	0	0	0	0	0
ENSG00000270765	GAS2L2	6	15	7.5	0	0	0	0	0	0	0	0
ENSG00000074657	ZNF532	6	14	7	0	0	0	0	0	0	0	0
ENSG00000075643	MOCOS	6	25	12.5	0	0	0	0	0	0	0	0
ENSG00000141446	ESCO1	6	6	3	0	1	0	0	0	0	0	0
ENSG00000196628	TCF4	6	6	3	0	1	0	0	0	0	0	0
ENSG00000005206	SPPL2B	6	45	22.5	0	0	0	0	0	0	0	0
ENSG00000071564	TCF3	6	7	3.5	0	0	0	0	0	0	0	0
ENSG00000076826	CAMSAP3	6	14	7	0	1	0	0	0	0	0	0
ENSG00000099308	MAST3	6	44	22	0	1	0	0	0	0	0	0
ENSG00000099338	CATSPERG	6	7	3.5	0	0	0	0	0	0	1	0
ENSG00000104853	CLPTM1	6	7	3.5	0	0	0	0	0	0	0	0
ENSG00000104892	KLC3	6	88	63	0	0	0	0	0	0	1	0
ENSG00000104953	TLE6	6	7	3.5	0	0	0	0	0	0	0	0
ENSG00000104980	TIMM44	6	23	11.5	0	0	1	0	1	0	0	0
ENSG00000105072	C19orf44	6	6	3	0	0	0	0	0	0	0	0
ENSG00000105298	CACTIN	6	7	3.5	0	1	1	0	0	0	0	0
ENSG00000105464	GRIN2D	6	24	12	0	1	0	0	0	0	0	0
ENSG00000105538	RASIP1	6	16	8.25	1	1	0	0	0	0	0	0
ENSG00000105556	MIER2	6	31	15.5	0	0	0	0	0	0	0	0
ENSG00000105642	KCNN1	6	19	9.5	0	0	0	0	0	0	0	0
ENSG00000105664	COMP	6	18	9	0	0	0	0	0	0	0	0
ENSG00000105732	ZNF574	6	6	3	0	0	0	0	1	0	0	0
ENSG00000129946	SHC2	6	11	5.5	0	0	0	0	0	0	0	0
ENSG00000130669	PAK4	6	13	6.5	1	0	0	0	0	0	0	0
ENSG00000142347	MYO1F	6	65	32.5	0	0	0	0	0	0	0	0
ENSG00000142405	NLRP12	6	6	3	0	0	0	0	0	0	1	0
ENSG00000142459	EVI5L	6	7	3.5	0	1	0	0	0	0	0	0
ENSG00000160392	C19orf47	6	52	26.25	0	0	0	0	0	0	0	0
ENSG00000160633	SAFB	6	7	3.5	1	1	0	0	0	0	0	0
ENSG00000169169	CPT1C	6	8	4	0	0	0	0	0	0	0	0
ENSG00000179943	FIZ1	6	8	4	0	0	0	0	0	0	0	0
ENSG00000180884	ZNF792	6	10	5	0	0	0	0	0	0	0	0
ENSG00000183248	PRR36	6	53	26.5	0	0	0	0	0	0	0	0
ENSG00000185792	NLRP9	6	21	10.5	0	0	0	0	0	1	1	1
ENSG00000186111	PIP5K1C	6	35	17.5	1	0	0	0	0	0	0	0
ENSG00000243207	PPAN-P2RY11	6	80	40	0	0	0	0	0	0	0	0
ENSG00000255730	AC011462.1	6	7	3.5	0	0	0	0	0	0	0	0
ENSG00000101004	NINL	6	19	9.5	0	0	0	0	0	0	1	0
ENSG00000149635	OCSTAMP	6	162	118.75	0	0	0	0	0	0	0	0
ENSG00000172216	CEBPB	6	8	4	1	0	0	0	0	0	0	0
ENSG00000183798	EMILIN3	6	8	4	0	0	0	0	0	0	0	0
ENSG00000184402	SS18L1	6	8	4	0	0	0	0	0	0	0	0
ENSG00000196132	MYT1	6	13	6.5	1	0	0	0	0	0	0	0
ENSG00000196562	SULF2	6	12	6	1	0	0	0	0	0	0	0
ENSG00000197496	SLC2A10	6	6	3	0	0	0	0	0	0	0	0
ENSG00000198276	UCKL1	6	7	3.5	0	0	0	0	0	0	0	0
ENSG00000142149	HUNK	6	60	30	0	1	0	0	0	0	0	0
ENSG00000159259	CHAF1B	6	6	3	0	0	1	0	1	0	0	0
ENSG00000160255	ITGB2	6	18	9	1	0	0	0	0	0	0	0
ENSG00000160282	FTCD	6	15	7.5	0	0	0	0	0	0	0	0
ENSG00000171189	GRIK1	6	8	4	0	0	0	0	0	0	0	0
ENSG00000173276	ZBTB21	6	7	3.5	0	1	0	0	0	0	0	0
ENSG00000198862	LTN1	6	18	9	1	0	0	0	0	0	0	0
ENSG00000212935	KRTAP10-3	6	25	14.75	0	0	0	0	0	0	0	0
ENSG00000073146	MOV10L1	6	18	9	0	0	0	0	0	0	0	0
ENSG00000075240	GRAMD4	6	6	3	0	1	0	0	0	0	0	0
ENSG00000077942	FBLN1	6	8	4	1	0	0	0	0	0	0	0
ENSG00000099899	TRMT2A	6	90	45	0	0	0	0	0	0	1	0
ENSG00000099904	ZDHHC8	6	8	4	0	0	0	0	0	0	0	0
ENSG00000100038	TOP3B	6	9	4.5	0	0	0	0	0	0	0	0
ENSG00000100376	FAM118A	6	10	5	0	0	0	0	0	0	0	0
ENSG00000100395	L3MBTL2	6	18	9	0	0	0	0	0	0	0	0
ENSG00000100399	CHADL	6	11	5.5	0	0	0	0	0	0	0	0
ENSG00000100412	ACO2	6	6	3	0	0	0	0	0	0	0	0
ENSG00000100417	PMM1	6	30	15	0	0	0	0	0	0	0	0
ENSG00000128294	TPST2	6	6	3	0	0	0	0	0	0	0	0
ENSG00000177663	IL17RA	6	10	5	0	0	0	0	0	0	0	0
ENSG00000184792	OSBP2	6	6	3	0	0	0	0	0	0	0	0
ENSG00000285304	Z83844.2	6	20	10	0	0	0	0	0	0	0	0
ENSG00000009724	MASP2	5	5	2.5	0	0	0	0	0	0	1	0
ENSG00000010165	EEF1AKNMT	5	12	6	0	0	0	0	0	0	0	0
ENSG00000059588	TARBP1	5	46	23	0	0	0	0	0	0	1	0
ENSG00000066056	TIE1	5	6	3	1	0	0	0	0	0	0	0
ENSG00000076864	RAP1GAP	5	5	2.5	0	0	0	0	0	0	0	0
ENSG00000078900	TP73	5	6	3	1	1	0	0	0	0	0	0
ENSG00000084636	COL16A1	5	12	6	0	0	0	0	0	0	1	0
ENSG00000116260	QSOX1	5	11	5.5	0	0	0	0	0	0	0	0
ENSG00000116641	DOCK7	5	20	10	0	0	0	0	0	0	0	0
ENSG00000117000	RLF	5	6	3	0	1	0	0	0	0	0	0
ENSG00000117148	ACTL8	5	7	3.5	0	0	0	0	0	0	0	0
ENSG00000117154	IGSF21	5	5	2.5	0	0	0	0	0	0	0	0
ENSG00000117228	GBP1	5	18	9	0	0	0	0	0	0	0	0
ENSG00000117245	KIF17	5	17	8.5	0	0	0	0	0	0	1	0
ENSG00000117308	GALE	5	5	2.5	0	0	0	0	0	0	0	0
ENSG00000118473	SGIP1	5	5	2.5	0	1	0	0	0	0	0	0
ENSG00000122484	RPAP2	5	5	2.5	0	0	1	0	0	0	0	0
ENSG00000134376	CRB1	5	14	7	1	0	0	0	0	0	0	0
ENSG00000135744	AGT	5	12	6	0	0	0	0	0	0	0	0
ENSG00000143341	HMCN1	5	25	12.5	0	0	0	0	0	0	0	0
ENSG00000143514	TP53BP2	5	5	2.5	1	0	0	0	0	0	0	0
ENSG00000152061	RABGAP1L	5	5	2.5	0	0	0	0	0	0	0	0
ENSG00000154222	CC2D1B	5	7	3.5	0	0	0	0	0	0	0	0
[truncated: 16,597 more rows]
