# Supplementary material for: Accurate rare variant phasing of whole-genome and whole-exome sequencing data in the UK Biobank
Source: Nat Genet. 2023 Jun 29;55(7):1243–9. doi: 10.1038/s41588-023-01415-w (PMC10335929; doi:10.1038/s41588-023-01415-w)
Supplement: Source Data Fig. 2 — Statistical source data. [file 41588_2023_1415_MOESM4_ESM.xlsx]

## Sheet: figure2a
bin	values	method
singleton	50.7141	Beagle5.4
2-5	14.614	Beagle5.4
6-10	9.44986	Beagle5.4
11-20	8.75	Beagle5.4
21-50	7.22622	Beagle5.4
51-100	5.86812	Beagle5.4
101-200	5.38523	Beagle5.4
201-500	3.38938	Beagle5.4
501-1k	2.72144	Beagle5.4
1k-2k	2.29499	Beagle5.4
2k-5k	1.73461	Beagle5.4
5k-10k	1.15848	Beagle5.4
10k-20k	0.666619	Beagle5.4
20k-50k	0.384997	Beagle5.4
50k-100k	0.2391	Beagle5.4
100k+	0.19188	Beagle5.4
singleton	35.2562	SHAPEIT5
2-5	9.32502	SHAPEIT5
6-10	5.60879	SHAPEIT5
11-20	4.35792	SHAPEIT5
21-50	3.75173	SHAPEIT5
51-100	3.33042	SHAPEIT5
101-200	3.53683	SHAPEIT5
201-500	2.66936	SHAPEIT5
501-1k	2.42559	SHAPEIT5
1k-2k	2.07142	SHAPEIT5
2k-5k	1.52336	SHAPEIT5
5k-10k	1.02372	SHAPEIT5
10k-20k	0.590023	SHAPEIT5
20k-50k	0.34473	SHAPEIT5
50k-100k	0.217028	SHAPEIT5
100k+	0.172211	SHAPEIT5

## Sheet: figure2b
bin	values	method
singleton	44	Beagle5.4
2-5	26.6356	Beagle5.4
6-10	6.63787	Beagle5.4
11-20	4.78669	Beagle5.4
21-50	3.83509	Beagle5.4
51-100	3.26368	Beagle5.4
101-200	2.84278	Beagle5.4
201-500	2.31671	Beagle5.4
501-1k	2.05086	Beagle5.4
1k-2k	1.08674	Beagle5.4
2k-5k	1.01576	Beagle5.4
5k-10k	0.672054	Beagle5.4
10k-20k	0.431471	Beagle5.4
20k-50k	0.383079	Beagle5.4
50k-100k	0.336631	Beagle5.4
100k+	0.32406	Beagle5.4
singleton	34.6667	SHAPEIT5
2-5	17.9656	SHAPEIT5
6-10	3.81598	SHAPEIT5
11-20	2.62634	SHAPEIT5
21-50	1.8418	SHAPEIT5
51-100	1.53136	SHAPEIT5
101-200	1.39189	SHAPEIT5
201-500	1.30575	SHAPEIT5
501-1k	1.24951	SHAPEIT5
1k-2k	1.00862	SHAPEIT5
2k-5k	0.957288	SHAPEIT5
5k-10k	0.632278	SHAPEIT5
10k-20k	0.399886	SHAPEIT5
20k-50k	0.349461	SHAPEIT5
50k-100k	0.315691	SHAPEIT5
100k+	0.308523	SHAPEIT5

## Sheet: figure2c
bin	value	panel
singleton	0.00498549	UKB-SHAPEIT5
2-5	0.0149346	UKB-SHAPEIT5
6-10	0.0188376	UKB-SHAPEIT5
11-20	0.0637349	UKB-SHAPEIT5
21-50	0.145984	UKB-SHAPEIT5
51-100	0.332442	UKB-SHAPEIT5
101-200	0.420919	UKB-SHAPEIT5
201-500	0.576914	UKB-SHAPEIT5
501-1k	0.702513	UKB-SHAPEIT5
1k-2k	0.799822	UKB-SHAPEIT5
2k-5k	0.869194	UKB-SHAPEIT5
5k-10k	0.947295	UKB-SHAPEIT5
10k-20k	0.969122	UKB-SHAPEIT5
20k-50k	0.978976	UKB-SHAPEIT5
50k-100k	0.983922	UKB-SHAPEIT5
100k+	0.983168	UKB-SHAPEIT5
singleton	0.17734	UKB-Beagle5.4
2-5	0.484588	UKB-Beagle5.4
6-10	0.638199	UKB-Beagle5.4
11-20	0.706549	UKB-Beagle5.4
21-50	0.761187	UKB-Beagle5.4
51-100	0.80224	UKB-Beagle5.4
101-200	0.834655	UKB-Beagle5.4
201-500	0.871777	UKB-Beagle5.4
501-1k	0.905036	UKB-Beagle5.4
1k-2k	0.922433	UKB-Beagle5.4
2k-5k	0.94339	UKB-Beagle5.4
5k-10k	0.962042	UKB-Beagle5.4
10k-20k	0.977327	UKB-Beagle5.4
20k-50k	0.984659	UKB-Beagle5.4
50k-100k	0.990712	UKB-Beagle5.4
100k+	0.992376	UKB-Beagle5.4
singleton	0.251581	HRC
2-5	0.53886	HRC
6-10	0.68432	HRC
11-20	0.747443	HRC
21-50	0.79463	HRC
51-100	0.822581	HRC
101-200	0.856467	HRC
201-500	0.881511	HRC
501-1k	0.908178	HRC
1k-2k	0.92495	HRC
2k-5k	0.945348	HRC
5k-10k	0.963336	HRC
10k-20k	0.977985	HRC
20k-50k	0.985141	HRC
50k-100k	0.990993	HRC
100k+	0.992576	HRC

## Sheet: figure2d
bin	value	panel
singleton	0.12032	UKB-SHAPEIT5
2-5	0.398781	UKB-SHAPEIT5
6-10	0.608573	UKB-SHAPEIT5
11-20	0.712375	UKB-SHAPEIT5
21-50	0.784694	UKB-SHAPEIT5
51-100	0.821891	UKB-SHAPEIT5
101-200	0.838811	UKB-SHAPEIT5
201-500	0.844301	UKB-SHAPEIT5
501-1k	0.84252	UKB-SHAPEIT5
1k-2k	0.864348	UKB-SHAPEIT5
2k-5k	0.890975	UKB-SHAPEIT5
5k-10k	0.943571	UKB-SHAPEIT5
10k-20k	0.9796	UKB-SHAPEIT5
20k-50k	0.986849	UKB-SHAPEIT5
50k-100k	0.98774	UKB-SHAPEIT5
100k+	0.990365	UKB-SHAPEIT5
singleton	0.183147	UKB-Beagle5.4
2-5	0.443393	UKB-Beagle5.4
6-10	0.639901	UKB-Beagle5.4
11-20	0.741244	UKB-Beagle5.4
21-50	0.807147	UKB-Beagle5.4
51-100	0.843346	UKB-Beagle5.4
101-200	0.856816	UKB-Beagle5.4
201-500	0.856466	UKB-Beagle5.4
501-1k	0.849764	UKB-Beagle5.4
1k-2k	0.866306	UKB-Beagle5.4
2k-5k	0.892333	UKB-Beagle5.4
5k-10k	0.944051	UKB-Beagle5.4
10k-20k	0.979737	UKB-Beagle5.4
20k-50k	0.986935	UKB-Beagle5.4
50k-100k	0.987882	UKB-Beagle5.4
100k+	0.990476	UKB-Beagle5.4
