# Supplementary material for: Accurate rare variant phasing of whole-genome and whole-exome sequencing data in the UK Biobank
Source: Nat Genet. 2023 Jun 29;55(7):1243–9. doi: 10.1038/s41588-023-01415-w (PMC10335929; doi:10.1038/s41588-023-01415-w)
Supplement: Source Data Fig. 3 — Statistical source data. [file 41588_2023_1415_MOESM5_ESM.xlsx]

## Sheet: figure3a
labels	CH	cols
Full data	549	#c6dbef
High confidence	441	#2171b5
Random phasing	1792	#fc9272

## Sheet: figure3b
ExternalList	odds	pval	confmin	confmax	idx	type
Essential ADaM
Vinceti 2021	-2.64362	5.20036e-07	-4.30962	-1.35484	1	lof_ch_genes
Essential gnomAD
Karczewski 2020	-3.97008	1.74909e-13	-6	-2.38014	4	lof_ch_genes
Essential in mice
Georgi 2013	-1.06246	2.64048e-05	-1.62911	-0.529118	7	lof_ch_genes
Essential CRISPR
Hart 2017	-2.27651	0.000374884	-4.20983	-0.828618	10	lof_ch_genes
Essential in culture
Hart 2014	-3.05927	0.00972848	-6	-0.435725	13	lof_ch_genes
Essential ADaM
Vinceti 2021	-3.07518	9.83421e-07	-5.38859	-1.46638	1	lof_high_ch_genes
Essential gnomAD
Karczewski 2020	-6	8.10438e-15	-6	-3.37809	4	lof_high_ch_genes
Essential in mice
Georgi 2013	-1.36241	4.58427e-06	-2.05967	-0.722828	7	lof_high_ch_genes
Essential CRISPR
Hart 2017	-3.01448	0.000129706	-6	-1.0814	10	lof_high_ch_genes
Essential in culture
Hart 2014	-2.75629	0.0263534	-6	-0.125364	13	lof_high_ch_genes
Essential ADaM
Vinceti 2021	0.0379569	1	-0.79366	0.960743	1	rand_ch_genes
Essential gnomAD
Karczewski 2020	0.648717	0.114903	-0.155164	1.5503	4	rand_ch_genes
Essential in mice
Georgi 2013	-0.0411266	0.856219	-0.560965	0.505389	7	rand_ch_genes
Essential CRISPR
Hart 2017	1.13285	0.108954	-0.192648	2.8227	10	rand_ch_genes
Essential in culture
Hart 2014	1.21016	0.413978	-0.817421	4.34574	13	rand_ch_genes

## Sheet: figure3c
ExternalList	odds	pval	confmin	confmax	idx	type
Non-essential
in culture
Hart 2014	0.352748	0.348956	-0.435835	1.10045	16	lof_ch_genes
Non-essential
gnomAD
Karczewski 2020	0.221519	0.547262	-0.495277	0.902398	19	lof_ch_genes
Homozygous
LoF tolerant
Karczewski 2020	1.44505	4.51087e-17	1.10503	1.78399	22	lof_ch_genes
Non-essential
in culture
Hart 2014	0.150218	0.770482	-0.747188	0.979452	16	lof_high_ch_genes
Non-essential
gnomAD
Karczewski 2020	0.209889	0.601074	-0.575299	0.945483	19	lof_high_ch_genes
Homozygous
LoF tolerant
Karczewski 2020	1.50952	2.79075e-16	1.14536	1.87217	22	lof_high_ch_genes
Non-essential
in culture
Hart 2014	0.247565	0.753659	-0.704534	1.33403	16	rand_ch_genes
Non-essential
gnomAD
Karczewski 2020	-0.339522	0.397032	-1.10259	0.48863	19	rand_ch_genes
Homozygous
LoF tolerant
Karczewski 2020	-0.29348	0.157512	-0.707088	0.131675	22	rand_ch_genes

## Sheet: figure3d
gene	variable	value
ENSG00000001461	LoF	0
ENSG00000001626	LoF	2
ENSG00000002549	LoF	0
ENSG00000002834	LoF	0
ENSG00000003756	LoF	0
ENSG00000004139	LoF	2
ENSG00000004468	LoF	2
ENSG00000004846	LoF	2
ENSG00000004864	LoF	2
ENSG00000005156	LoF	0
ENSG00000005436	LoF	0.666667
ENSG00000005469	LoF	2
ENSG00000005812	LoF	0
ENSG00000005981	LoF	0.0495868
ENSG00000006459	LoF	0
ENSG00000006555	LoF	0
ENSG00000006576	LoF	0
ENSG00000006611	LoF	0.0149254
ENSG00000006747	LoF	0
ENSG00000006788	LoF	0.0540541
ENSG00000007174	LoF	2
ENSG00000007202	LoF	0
ENSG00000007314	LoF	0
ENSG00000007384	LoF	0
ENSG00000007516	LoF	2
ENSG00000008128	LoF	0
ENSG00000008197	LoF	0
ENSG00000008226	LoF	2
ENSG00000008300	LoF	0
ENSG00000009413	LoF	0
ENSG00000009724	LoF	0
ENSG00000009790	LoF	0
ENSG00000010327	LoF	2
ENSG00000010361	LoF	0
ENSG00000011021	LoF	0
ENSG00000011028	LoF	0
ENSG00000011052	LoF	0
ENSG00000011260	LoF	0
ENSG00000011451	LoF	0
ENSG00000011638	LoF	0
ENSG00000012124	LoF	0
ENSG00000012223	LoF	0
ENSG00000012779	LoF	0
ENSG00000013364	LoF	2
ENSG00000013374	LoF	0
ENSG00000013375	LoF	0
ENSG00000013503	LoF	2
ENSG00000013523	LoF	0
ENSG00000014138	LoF	0
ENSG00000014914	LoF	2
ENSG00000015475	LoF	0
ENSG00000015520	LoF	0
ENSG00000016602	LoF	0
ENSG00000018189	LoF	0
ENSG00000018280	LoF	0
ENSG00000022556	LoF	0
ENSG00000023892	LoF	0
ENSG00000024048	LoF	0
ENSG00000026508	LoF	2
ENSG00000028203	LoF	0
ENSG00000029534	LoF	0
ENSG00000030304	LoF	0
ENSG00000032444	LoF	0
ENSG00000032742	LoF	0
ENSG00000033100	LoF	0.375
ENSG00000033178	LoF	0
ENSG00000033867	LoF	0
ENSG00000034533	LoF	0
ENSG00000035681	LoF	0
ENSG00000035687	LoF	0
ENSG00000035928	LoF	2
ENSG00000036448	LoF	0.030303
ENSG00000037280	LoF	0
ENSG00000037757	LoF	2
ENSG00000038945	LoF	0
ENSG00000039139	LoF	0
ENSG00000039523	LoF	0
ENSG00000039600	LoF	0
ENSG00000039650	LoF	0
ENSG00000042062	LoF	0
ENSG00000042286	LoF	0
ENSG00000042317	LoF	0
ENSG00000042445	LoF	0
ENSG00000042493	LoF	0
ENSG00000042781	LoF	0
ENSG00000042832	LoF	2
ENSG00000042980	LoF	2
ENSG00000043143	LoF	0
ENSG00000044459	LoF	0
ENSG00000046604	LoF	2
ENSG00000047617	LoF	2
ENSG00000047662	LoF	0.0224719
ENSG00000047936	LoF	0.181818
ENSG00000048342	LoF	0
ENSG00000049239	LoF	0
ENSG00000050426	LoF	0
ENSG00000050767	LoF	0
ENSG00000051128	LoF	0
ENSG00000051341	LoF	1.14286
ENSG00000052795	LoF	0
ENSG00000053524	LoF	2
ENSG00000053747	LoF	0
ENSG00000054219	LoF	0
ENSG00000055917	LoF	0
ENSG00000055957	LoF	2
ENSG00000057019	LoF	0
ENSG00000057252	LoF	2
ENSG00000057294	LoF	0
ENSG00000058453	LoF	0
ENSG00000059377	LoF	0
ENSG00000059378	LoF	0
ENSG00000059588	LoF	0
ENSG00000060069	LoF	2
ENSG00000060140	LoF	0
ENSG00000060749	LoF	0
ENSG00000061455	LoF	0
ENSG00000061938	LoF	0
ENSG00000061987	LoF	0
ENSG00000062282	LoF	2
ENSG00000063046	LoF	0
ENSG00000064115	LoF	0
ENSG00000064313	LoF	0
ENSG00000064687	LoF	2
ENSG00000064787	LoF	0
ENSG00000064933	LoF	0
ENSG00000065060	LoF	0
ENSG00000065183	LoF	0
ENSG00000065361	LoF	0
ENSG00000065526	LoF	0
ENSG00000065600	LoF	0
ENSG00000065618	LoF	0
ENSG00000065621	LoF	2
ENSG00000065665	LoF	0
ENSG00000066279	LoF	0.222222
ENSG00000066813	LoF	0
ENSG00000066827	LoF	0
ENSG00000067057	LoF	0
ENSG00000067208	LoF	0
ENSG00000068097	LoF	0.142857
ENSG00000068781	LoF	0
ENSG00000068784	LoF	0
ENSG00000068976	LoF	0
ENSG00000069702	LoF	0
ENSG00000069869	LoF	0
ENSG00000070366	LoF	0.666667
ENSG00000070371	LoF	0
ENSG00000070526	LoF	0
ENSG00000070601	LoF	0
ENSG00000070610	LoF	0
ENSG00000070731	LoF	0
ENSG00000070778	LoF	0
ENSG00000070814	LoF	0
ENSG00000070915	LoF	0
ENSG00000070985	LoF	0
ENSG00000071894	LoF	0
ENSG00000071909	LoF	1.33333
ENSG00000072135	LoF	0
ENSG00000072195	LoF	0
ENSG00000072422	LoF	0
ENSG00000072682	LoF	0
ENSG00000073169	LoF	0
ENSG00000073614	LoF	0
ENSG00000073711	LoF	0
ENSG00000073734	LoF	0
ENSG00000073849	LoF	0
ENSG00000073910	LoF	0
ENSG00000074054	LoF	0
ENSG00000074276	LoF	2
ENSG00000074621	LoF	0
ENSG00000074660	LoF	0
ENSG00000074695	LoF	0
ENSG00000074755	LoF	0
ENSG00000074966	LoF	0
ENSG00000075089	LoF	0
ENSG00000075223	LoF	0
ENSG00000075643	LoF	2
ENSG00000075673	LoF	0.5
ENSG00000075826	LoF	2
ENSG00000076108	LoF	0
ENSG00000076344	LoF	0
ENSG00000076356	LoF	0
ENSG00000076555	LoF	0
ENSG00000076650	LoF	0
ENSG00000077232	LoF	0
ENSG00000077454	LoF	0
ENSG00000077585	LoF	0
ENSG00000077984	LoF	0
ENSG00000078114	LoF	2
ENSG00000078177	LoF	0
ENSG00000078246	LoF	0
ENSG00000078487	LoF	0
ENSG00000078549	LoF	0
ENSG00000078699	LoF	0
ENSG00000078814	LoF	0.266667
ENSG00000079112	LoF	2
ENSG00000079257	LoF	0
ENSG00000079819	LoF	0
ENSG00000080031	LoF	2
ENSG00000080503	LoF	0
ENSG00000080573	LoF	0
ENSG00000080608	LoF	0
ENSG00000080815	LoF	0
ENSG00000080986	LoF	0
ENSG00000081087	LoF	0
ENSG00000081177	LoF	0
ENSG00000081791	LoF	2
ENSG00000081800	LoF	2
ENSG00000081923	LoF	0
ENSG00000082126	LoF	2
ENSG00000082516	LoF	0
ENSG00000083093	LoF	0
ENSG00000083457	LoF	0
ENSG00000084112	LoF	0
ENSG00000084636	LoF	0.5
ENSG00000084674	LoF	2
ENSG00000085465	LoF	0
ENSG00000085982	LoF	0
ENSG00000086696	LoF	2
ENSG00000087253	LoF	0
ENSG00000087266	LoF	2
ENSG00000087502	LoF	0
ENSG00000088038	LoF	0
ENSG00000088727	LoF	0
ENSG00000088899	LoF	0
ENSG00000088970	LoF	0
ENSG00000089048	LoF	0
ENSG00000089060	LoF	0
ENSG00000089094	LoF	2
ENSG00000089101	LoF	0
ENSG00000089169	LoF	0
ENSG00000089195	LoF	0
ENSG00000090432	LoF	0
ENSG00000090487	LoF	0
ENSG00000090554	LoF	0
ENSG00000090661	LoF	2
ENSG00000090905	LoF	0
ENSG00000090924	LoF	0
ENSG00000091106	LoF	2
ENSG00000091128	LoF	0
ENSG00000091140	LoF	0
ENSG00000091262	LoF	1
ENSG00000091527	LoF	0
ENSG00000091536	LoF	0.571429
ENSG00000091583	LoF	0
ENSG00000091656	LoF	0
ENSG00000092009	LoF	0
ENSG00000092020	LoF	0
ENSG00000092200	LoF	0
ENSG00000092421	LoF	0
ENSG00000092439	LoF	0
ENSG00000092529	LoF	0
ENSG00000092929	LoF	0.0373832
ENSG00000093010	LoF	0
ENSG00000095066	LoF	0
ENSG00000095110	LoF	0
ENSG00000095383	LoF	0
ENSG00000095777	LoF	0
ENSG00000096063	LoF	0
ENSG00000096093	LoF	0
ENSG00000096433	LoF	0
ENSG00000096696	LoF	0
ENSG00000099290	LoF	0.315789
ENSG00000099308	LoF	0
ENSG00000099338	LoF	0.5
ENSG00000099625	LoF	0
ENSG00000099814	LoF	0
ENSG00000099953	LoF	0
ENSG00000099957	LoF	0
ENSG00000100029	LoF	0
ENSG00000100104	LoF	0
ENSG00000100106	LoF	2
ENSG00000100109	LoF	0
ENSG00000100170	LoF	0
ENSG00000100191	LoF	0
ENSG00000100197	LoF	0
ENSG00000100207	LoF	0
ENSG00000100225	LoF	0
ENSG00000100292	LoF	0
ENSG00000100304	LoF	0
ENSG00000100344	LoF	0
ENSG00000100350	LoF	0
ENSG00000100461	LoF	0.0322581
ENSG00000100503	LoF	2
ENSG00000100504	LoF	0
ENSG00000100578	LoF	2
ENSG00000100592	LoF	0
ENSG00000100593	LoF	0
ENSG00000100629	LoF	0
ENSG00000100764	LoF	0
ENSG00000100767	LoF	0
ENSG00000100813	LoF	0
ENSG00000100823	LoF	2
ENSG00000100888	LoF	0
ENSG00000100889	LoF	2
ENSG00000101049	LoF	0
ENSG00000101052	LoF	0
ENSG00000101115	LoF	0
ENSG00000101194	LoF	0
ENSG00000101213	LoF	0
ENSG00000101310	LoF	0
ENSG00000101311	LoF	0.2
ENSG00000101347	LoF	0
ENSG00000101349	LoF	0
ENSG00000101367	LoF	0
ENSG00000101417	LoF	0
ENSG00000101638	LoF	0
ENSG00000101751	LoF	0
ENSG00000101773	LoF	0
ENSG00000101782	LoF	0
ENSG00000102468	LoF	0
ENSG00000102763	LoF	0.4
ENSG00000102780	LoF	0
ENSG00000102802	LoF	0
ENSG00000102882	LoF	0
ENSG00000102893	LoF	0.666667
ENSG00000102900	LoF	0
ENSG00000102904	LoF	0
ENSG00000103034	LoF	0
ENSG00000103037	LoF	0
ENSG00000103044	LoF	0
ENSG00000103152	LoF	0.666667
ENSG00000103202	LoF	0
ENSG00000103257	LoF	0
ENSG00000103335	LoF	0
ENSG00000103355	LoF	0
ENSG00000103415	LoF	0
ENSG00000103494	LoF	0
ENSG00000103549	LoF	0
ENSG00000103599	LoF	0
ENSG00000103888	LoF	0
ENSG00000103932	LoF	0
ENSG00000103995	LoF	0
ENSG00000104067	LoF	0
ENSG00000104219	LoF	0
ENSG00000104290	LoF	2
ENSG00000104321	LoF	2
ENSG00000104375	LoF	0
ENSG00000104679	LoF	0
ENSG00000104689	LoF	2
ENSG00000104691	LoF	0.032
ENSG00000104728	LoF	0
ENSG00000104804	LoF	0
ENSG00000104808	LoF	2
ENSG00000104823	LoF	2
ENSG00000104892	LoF	2
ENSG00000104907	LoF	0
ENSG00000105127	LoF	0
ENSG00000105135	LoF	0
ENSG00000105137	LoF	1
ENSG00000105186	LoF	0
ENSG00000105197	LoF	0
ENSG00000105204	LoF	0
ENSG00000105219	LoF	0
ENSG00000105290	LoF	0
ENSG00000105329	LoF	0
ENSG00000105373	LoF	0
ENSG00000105383	LoF	0
ENSG00000105388	LoF	0
ENSG00000105397	LoF	0
ENSG00000105398	LoF	2
ENSG00000105419	LoF	0
ENSG00000105464	LoF	0
ENSG00000105492	LoF	0
ENSG00000105609	LoF	0
ENSG00000105650	LoF	0
ENSG00000105705	LoF	0
ENSG00000105877	LoF	2
ENSG00000105889	LoF	0
ENSG00000106006	LoF	0
ENSG00000106012	LoF	2
ENSG00000106078	LoF	0
ENSG00000106086	LoF	0
ENSG00000106123	LoF	0
ENSG00000106211	LoF	2
ENSG00000106258	LoF	2
ENSG00000106263	LoF	0
ENSG00000106302	LoF	2
ENSG00000106511	LoF	0
ENSG00000106536	LoF	0
ENSG00000106624	LoF	0
ENSG00000106772	LoF	0.666667
ENSG00000106853	LoF	0
ENSG00000106868	LoF	2
ENSG00000106927	LoF	0
ENSG00000107099	LoF	0
ENSG00000107104	LoF	2
ENSG00000107187	LoF	0
ENSG00000107249	LoF	0
ENSG00000107282	LoF	0.333333
ENSG00000107290	LoF	0
ENSG00000107371	LoF	0
ENSG00000107438	LoF	0
ENSG00000107611	LoF	0.0543478
ENSG00000107719	LoF	0
ENSG00000107736	LoF	2
ENSG00000107816	LoF	0
ENSG00000107819	LoF	2
ENSG00000107833	LoF	0
ENSG00000107862	LoF	0
ENSG00000107890	LoF	0
ENSG00000107954	LoF	0
ENSG00000107959	LoF	0.4
ENSG00000108018	LoF	1
ENSG00000108179	LoF	0
ENSG00000108244	LoF	0
ENSG00000108255	LoF	0
ENSG00000108309	LoF	0
ENSG00000108384	LoF	0
ENSG00000108417	LoF	0
ENSG00000108465	LoF	0
ENSG00000108469	LoF	2
ENSG00000108506	LoF	0
ENSG00000108556	LoF	1
ENSG00000108771	LoF	0
ENSG00000108773	LoF	0
ENSG00000108797	LoF	0
ENSG00000108839	LoF	0
ENSG00000109061	LoF	0.258065
ENSG00000109265	LoF	0
ENSG00000109320	LoF	0
ENSG00000109321	LoF	0
ENSG00000109381	LoF	0
ENSG00000109501	LoF	2
ENSG00000109618	LoF	0
ENSG00000109667	LoF	0
ENSG00000109736	LoF	0
ENSG00000109743	LoF	0
ENSG00000110002	LoF	2
ENSG00000110025	LoF	0
ENSG00000110046	LoF	0
ENSG00000110063	LoF	0
ENSG00000110076	LoF	0
ENSG00000110244	LoF	2
ENSG00000110427	LoF	0
ENSG00000110455	LoF	0
ENSG00000110756	LoF	0
ENSG00000110777	LoF	0
ENSG00000110811	LoF	2
ENSG00000110887	LoF	0
ENSG00000110931	LoF	0
ENSG00000111057	LoF	0
ENSG00000111058	LoF	0
ENSG00000111077	LoF	0
ENSG00000111186	LoF	0
ENSG00000111206	LoF	0
ENSG00000111348	LoF	0
ENSG00000111364	LoF	0
ENSG00000111554	LoF	0
ENSG00000111640	LoF	0
ENSG00000111679	LoF	0
ENSG00000111731	LoF	0
ENSG00000111860	LoF	0
ENSG00000111877	LoF	0
ENSG00000111886	LoF	0
ENSG00000112038	LoF	0.1
ENSG00000112053	LoF	0.5
ENSG00000112200	LoF	2
ENSG00000112208	LoF	0
ENSG00000112210	LoF	0
ENSG00000112249	LoF	0
ENSG00000112276	LoF	0
ENSG00000112282	LoF	0
ENSG00000112293	LoF	2
ENSG00000112297	LoF	0.333333
ENSG00000112299	LoF	2
ENSG00000112304	LoF	0
ENSG00000112337	LoF	0
ENSG00000112367	LoF	0.115942
ENSG00000112494	LoF	0
ENSG00000112499	LoF	0
ENSG00000112576	LoF	0
ENSG00000112619	LoF	0
ENSG00000112659	LoF	0
ENSG00000112701	LoF	0
ENSG00000112715	LoF	0
ENSG00000112761	LoF	0
ENSG00000112796	LoF	0
ENSG00000112812	LoF	0
ENSG00000112837	LoF	0
ENSG00000112877	LoF	0
ENSG00000112936	LoF	0
ENSG00000112964	LoF	0
ENSG00000112996	LoF	0
ENSG00000113048	LoF	0
ENSG00000113073	LoF	2
ENSG00000113108	LoF	0
ENSG00000113303	LoF	0
ENSG00000113318	LoF	0.0149813
ENSG00000113522	LoF	0
ENSG00000113593	LoF	0
ENSG00000113600	LoF	0
ENSG00000113790	LoF	2
ENSG00000114026	LoF	0
ENSG00000114054	LoF	0.0112994
ENSG00000114107	LoF	0
ENSG00000114124	LoF	0
ENSG00000114127	LoF	0
ENSG00000114204	LoF	0
ENSG00000114270	LoF	0
ENSG00000114450	LoF	0
ENSG00000114541	LoF	0
ENSG00000114654	LoF	2
ENSG00000114737	LoF	0
ENSG00000114841	LoF	1.5
ENSG00000114867	LoF	0
ENSG00000115042	LoF	0
ENSG00000115159	LoF	0
ENSG00000115257	LoF	0
ENSG00000115267	LoF	2
ENSG00000115271	LoF	2
ENSG00000115339	LoF	0
ENSG00000115355	LoF	0
ENSG00000115414	LoF	0
ENSG00000115423	LoF	0.333333
ENSG00000115425	LoF	0
ENSG00000115457	LoF	0
ENSG00000115556	LoF	0
ENSG00000115657	LoF	0
ENSG00000115687	LoF	2
ENSG00000115750	LoF	0.0266667
ENSG00000115761	LoF	0
ENSG00000115806	LoF	0
ENSG00000115816	LoF	0
ENSG00000115828	LoF	2
ENSG00000115850	LoF	0
ENSG00000115896	LoF	0
ENSG00000116005	LoF	2
ENSG00000116032	LoF	0
ENSG00000116106	LoF	0
ENSG00000116127	LoF	2
ENSG00000116128	LoF	0
ENSG00000116138	LoF	0
ENSG00000116212	LoF	0
ENSG00000116218	LoF	0
ENSG00000116266	LoF	0
ENSG00000116299	LoF	0
ENSG00000116478	LoF	0
ENSG00000116539	LoF	0
ENSG00000116641	LoF	0
ENSG00000116690	LoF	0
ENSG00000116717	LoF	0
ENSG00000116747	LoF	0
ENSG00000116783	LoF	0.571429
ENSG00000116786	LoF	0
ENSG00000116830	LoF	0
ENSG00000116882	LoF	2
ENSG00000116981	LoF	0
ENSG00000116996	LoF	2
ENSG00000117069	LoF	0
ENSG00000117154	LoF	0
ENSG00000117228	LoF	0.333333
ENSG00000117266	LoF	0
ENSG00000117322	LoF	2
ENSG00000117425	LoF	0
ENSG00000117448	LoF	0
ENSG00000117500	LoF	0
ENSG00000117523	LoF	0
ENSG00000117593	LoF	0
ENSG00000117616	LoF	2
ENSG00000117625	LoF	0
ENSG00000117713	LoF	0
ENSG00000118217	LoF	0
ENSG00000118271	LoF	0
ENSG00000118308	LoF	0
ENSG00000118322	LoF	2
ENSG00000118369	LoF	0.5
ENSG00000118492	LoF	0
ENSG00000118507	LoF	0
ENSG00000118785	LoF	0
ENSG00000118873	LoF	0
ENSG00000118997	LoF	1.75
ENSG00000119004	LoF	2
ENSG00000119121	LoF	0
ENSG00000119139	LoF	0
ENSG00000119147	LoF	0
ENSG00000119283	LoF	0
ENSG00000119285	LoF	0
ENSG00000119397	LoF	0.166667
ENSG00000119402	LoF	0
ENSG00000119514	LoF	0
ENSG00000119599	LoF	0
ENSG00000119614	LoF	0
ENSG00000119638	LoF	0
ENSG00000119720	LoF	0
ENSG00000120051	LoF	0.0242424
ENSG00000120057	LoF	0
ENSG00000120215	LoF	0
ENSG00000120262	LoF	2
ENSG00000120278	LoF	0
ENSG00000120318	LoF	2
ENSG00000120440	LoF	1
ENSG00000120451	LoF	0.0842105
ENSG00000120645	LoF	0
ENSG00000120662	LoF	2
ENSG00000120675	LoF	0
ENSG00000120729	LoF	0
ENSG00000120800	LoF	0
ENSG00000120860	LoF	0
ENSG00000120885	LoF	0
ENSG00000120896	LoF	0.166667
ENSG00000121101	LoF	2
ENSG00000121152	LoF	0
ENSG00000121236	LoF	0
ENSG00000121310	LoF	0
ENSG00000121440	LoF	0
ENSG00000121446	LoF	2
ENSG00000121542	LoF	0
ENSG00000121753	LoF	0
ENSG00000121858	LoF	0
ENSG00000121931	LoF	0
ENSG00000122008	LoF	2
ENSG00000122140	LoF	0
ENSG00000122359	LoF	0
ENSG00000122367	LoF	0
ENSG00000122378	LoF	0
ENSG00000122417	LoF	1.33333
ENSG00000122512	LoF	0
ENSG00000122642	LoF	0
ENSG00000122729	LoF	2
ENSG00000122778	LoF	0
ENSG00000122861	LoF	0
ENSG00000122912	LoF	0
ENSG00000122966	LoF	0
ENSG00000123064	LoF	0
ENSG00000123191	LoF	0.0666667
ENSG00000123342	LoF	0
ENSG00000123407	LoF	0
ENSG00000123411	LoF	0
ENSG00000123444	LoF	0
ENSG00000123485	LoF	0
ENSG00000123552	LoF	2
ENSG00000123600	LoF	1
ENSG00000123607	LoF	0
ENSG00000123610	LoF	2
ENSG00000123810	LoF	0
ENSG00000123975	LoF	0
ENSG00000124003	LoF	2
ENSG00000124006	LoF	0.0909091
ENSG00000124067	LoF	0
ENSG00000124091	LoF	0
ENSG00000124092	LoF	0
ENSG00000124104	LoF	0
ENSG00000124198	LoF	0
ENSG00000124201	LoF	0
ENSG00000124212	LoF	0
ENSG00000124215	LoF	0
ENSG00000124237	LoF	0
ENSG00000124279	LoF	0
ENSG00000124574	LoF	0
ENSG00000124602	LoF	0
ENSG00000124702	LoF	0
ENSG00000124721	LoF	0.24
ENSG00000124731	LoF	0
ENSG00000124733	LoF	0
ENSG00000124749	LoF	0.0606061
ENSG00000124784	LoF	0
ENSG00000124795	LoF	0
ENSG00000125089	LoF	0.666667
ENSG00000125246	LoF	0
ENSG00000125257	LoF	0
ENSG00000125378	LoF	0
ENSG00000125414	LoF	0.222222
ENSG00000125482	LoF	0
ENSG00000125485	LoF	2
ENSG00000125498	LoF	0.0238095
ENSG00000125686	LoF	0
ENSG00000125731	LoF	0.4
ENSG00000125746	LoF	0
ENSG00000125813	LoF	0
ENSG00000125863	LoF	0
ENSG00000125999	LoF	0
ENSG00000126001	LoF	0
ENSG00000126391	LoF	0
ENSG00000126453	LoF	2
ENSG00000126522	LoF	2
ENSG00000126562	LoF	0
ENSG00000126838	LoF	1.33333
ENSG00000127083	LoF	0
ENSG00000127249	LoF	0
ENSG00000127325	LoF	0.0103004
ENSG00000127399	LoF	0
ENSG00000127423	LoF	0
ENSG00000127483	LoF	0
ENSG00000127507	LoF	1.33333
ENSG00000127554	LoF	0
ENSG00000127564	LoF	0
ENSG00000127804	LoF	0
ENSG00000127831	LoF	0
ENSG00000127884	LoF	0
ENSG00000128050	LoF	0
ENSG00000128159	LoF	0
ENSG00000128298	LoF	0
ENSG00000128510	LoF	2
ENSG00000128536	LoF	0
ENSG00000128573	LoF	0
ENSG00000128581	LoF	0
ENSG00000128604	LoF	0
ENSG00000128645	LoF	0
ENSG00000128654	LoF	0
ENSG00000128655	LoF	0
ENSG00000128694	LoF	2
ENSG00000128714	LoF	0
ENSG00000128833	LoF	0
ENSG00000129003	LoF	0.666667
ENSG00000129007	LoF	0
ENSG00000129028	LoF	0
ENSG00000129071	LoF	0
ENSG00000129103	LoF	0
ENSG00000129167	LoF	2
ENSG00000129204	LoF	0
ENSG00000129219	LoF	2
ENSG00000129315	LoF	0
ENSG00000129347	LoF	0
ENSG00000129353	LoF	0
ENSG00000129422	LoF	0
ENSG00000129451	LoF	0
ENSG00000129467	LoF	0
ENSG00000129493	LoF	0.0909091
ENSG00000129518	LoF	0
ENSG00000129566	LoF	2
ENSG00000129595	LoF	0
ENSG00000129646	LoF	0
ENSG00000129667	LoF	0
ENSG00000129696	LoF	0
ENSG00000129946	LoF	0
ENSG00000130023	LoF	0
ENSG00000130158	LoF	2
ENSG00000130226	LoF	0
ENSG00000130303	LoF	0
ENSG00000130429	LoF	0
ENSG00000130508	LoF	0
ENSG00000130529	LoF	1
ENSG00000130561	LoF	0
ENSG00000130589	LoF	0
ENSG00000130592	LoF	0
ENSG00000130640	LoF	0
ENSG00000130700	LoF	0
ENSG00000130702	LoF	0
ENSG00000130711	LoF	0
ENSG00000130723	LoF	0
ENSG00000130731	LoF	2
ENSG00000130734	LoF	0
ENSG00000130749	LoF	0
ENSG00000130812	LoF	2
ENSG00000130956	LoF	0
ENSG00000130997	LoF	0
ENSG00000131019	LoF	0
ENSG00000131059	LoF	0
ENSG00000131094	LoF	0
ENSG00000131196	LoF	0
ENSG00000131238	LoF	0
ENSG00000131381	LoF	0
ENSG00000131400	LoF	0
ENSG00000131626	LoF	0
ENSG00000131697	LoF	0
ENSG00000131746	LoF	0
ENSG00000131747	LoF	0
ENSG00000131778	LoF	0
ENSG00000131781	LoF	0
ENSG00000131791	LoF	0
ENSG00000131966	LoF	0
ENSG00000131969	LoF	2
ENSG00000132003	LoF	0
ENSG00000132122	LoF	0
ENSG00000132205	LoF	0
ENSG00000132259	LoF	0
ENSG00000132275	LoF	0.666667
ENSG00000132326	LoF	0
ENSG00000132329	LoF	0
ENSG00000132386	LoF	0
ENSG00000132470	LoF	0
ENSG00000132481	LoF	0
ENSG00000132549	LoF	0
ENSG00000132635	LoF	0
ENSG00000132681	LoF	0
ENSG00000132698	LoF	2
ENSG00000132744	LoF	0
ENSG00000132749	LoF	0
ENSG00000132768	LoF	0
ENSG00000132781	LoF	0
ENSG00000132793	LoF	2
ENSG00000132840	LoF	0
ENSG00000132953	LoF	0
ENSG00000132958	LoF	2
ENSG00000133020	LoF	2
ENSG00000133030	LoF	0
ENSG00000133317	LoF	0
ENSG00000133597	LoF	2
ENSG00000133619	LoF	0
ENSG00000133640	LoF	2
ENSG00000133687	LoF	0
ENSG00000133704	LoF	0
ENSG00000133710	LoF	2
ENSG00000133740	LoF	0
ENSG00000133789	LoF	0
ENSG00000133835	LoF	0
ENSG00000133863	LoF	0.631579
ENSG00000133874	LoF	0
ENSG00000134057	LoF	0
ENSG00000134070	LoF	0.125
ENSG00000134115	LoF	2
ENSG00000134202	LoF	0
ENSG00000134216	LoF	0
ENSG00000134240	LoF	0
ENSG00000134247	LoF	0
ENSG00000134250	LoF	0
ENSG00000134283	LoF	0
ENSG00000134343	LoF	0
ENSG00000134352	LoF	0
ENSG00000134369	LoF	0
ENSG00000134398	LoF	0
ENSG00000134538	LoF	2
ENSG00000134697	LoF	0
ENSG00000134709	LoF	0
ENSG00000134757	LoF	0
ENSG00000134759	LoF	0
ENSG00000134962	LoF	0
ENSG00000135074	LoF	2
ENSG00000135093	LoF	0
ENSG00000135164	LoF	0
ENSG00000135205	LoF	0
ENSG00000135226	LoF	0
ENSG00000135253	LoF	0.0689655
ENSG00000135315	LoF	0
ENSG00000135372	LoF	0
ENSG00000135424	LoF	0
ENSG00000135502	LoF	0
ENSG00000135521	LoF	0
ENSG00000135577	LoF	0
ENSG00000135625	LoF	0
ENSG00000135636	LoF	0
ENSG00000135709	LoF	0
ENSG00000135749	LoF	0
ENSG00000135773	LoF	1.33333
ENSG00000135842	LoF	0
ENSG00000135845	LoF	0
ENSG00000135862	LoF	0
ENSG00000135912	LoF	2
ENSG00000135925	LoF	0
ENSG00000135976	LoF	2
ENSG00000136003	LoF	0
ENSG00000136010	LoF	0
ENSG00000136011	LoF	0.166667
ENSG00000136014	LoF	0
ENSG00000136040	LoF	0
ENSG00000136044	LoF	2
ENSG00000136153	LoF	0
ENSG00000136169	LoF	0
ENSG00000136197	LoF	0
ENSG00000136206	LoF	2
ENSG00000136235	LoF	2
ENSG00000136243	LoF	0
ENSG00000136250	LoF	0
ENSG00000136270	LoF	0
ENSG00000136273	LoF	0
ENSG00000136274	LoF	0
ENSG00000136297	LoF	2
ENSG00000136305	LoF	0
ENSG00000136378	LoF	0
ENSG00000136383	LoF	0
ENSG00000136542	LoF	0.333333
ENSG00000136699	LoF	0
ENSG00000136731	LoF	0
ENSG00000136770	LoF	0
ENSG00000136807	LoF	0
ENSG00000136811	LoF	0
ENSG00000136813	LoF	0
ENSG00000136824	LoF	0
ENSG00000136861	LoF	0
ENSG00000136878	LoF	0
ENSG00000136982	LoF	0.222222
ENSG00000137038	LoF	0
ENSG00000137077	LoF	0
ENSG00000137101	LoF	0
ENSG00000137142	LoF	0
ENSG00000137145	LoF	0
ENSG00000137273	LoF	0
ENSG00000137337	LoF	0.0183486
ENSG00000137414	LoF	0
ENSG00000137449	LoF	0.0952381
ENSG00000137473	LoF	0
ENSG00000137522	LoF	0
ENSG00000137573	LoF	0
ENSG00000137628	LoF	0
ENSG00000137642	LoF	0
ENSG00000137707	LoF	0
ENSG00000137720	LoF	2
ENSG00000137747	LoF	0
ENSG00000137809	LoF	0
ENSG00000137831	LoF	2
ENSG00000137834	LoF	0
ENSG00000137857	LoF	0.105263
ENSG00000137860	LoF	0
ENSG00000137868	LoF	0.0268456
ENSG00000137877	LoF	0.814815
ENSG00000137941	LoF	0
ENSG00000137948	LoF	0
ENSG00000137955	LoF	0
ENSG00000137968	LoF	0
ENSG00000137975	LoF	0
ENSG00000138018	LoF	0
ENSG00000138061	LoF	0
ENSG00000138100	LoF	0
ENSG00000138111	LoF	0
ENSG00000138119	LoF	0.666667
ENSG00000138131	LoF	2
ENSG00000138162	LoF	0
ENSG00000138175	LoF	0
ENSG00000138190	LoF	0
ENSG00000138316	LoF	0
ENSG00000138363	LoF	0
ENSG00000138376	LoF	0
ENSG00000138381	LoF	2
ENSG00000138386	LoF	0
ENSG00000138395	LoF	0
ENSG00000138399	LoF	0.333333
ENSG00000138400	LoF	0
ENSG00000138434	LoF	0
ENSG00000138442	LoF	0
ENSG00000138443	LoF	0
ENSG00000138448	LoF	0
ENSG00000138592	LoF	0
ENSG00000138606	LoF	0.00735294
ENSG00000138623	LoF	0
ENSG00000138642	LoF	0
ENSG00000138646	LoF	0
ENSG00000138658	LoF	0
ENSG00000138688	LoF	0
ENSG00000138722	LoF	0
ENSG00000138735	LoF	0
ENSG00000138741	LoF	0
ENSG00000138759	LoF	0
ENSG00000138777	LoF	0
ENSG00000138892	LoF	0
ENSG00000138964	LoF	2
ENSG00000139044	LoF	0
ENSG00000139144	LoF	0.4
ENSG00000139193	LoF	0
ENSG00000139263	LoF	0
ENSG00000139292	LoF	2
ENSG00000139304	LoF	0
ENSG00000139323	LoF	0
ENSG00000139350	LoF	0
ENSG00000139508	LoF	0
ENSG00000139517	LoF	0
ENSG00000139540	LoF	2
ENSG00000139618	LoF	0
ENSG00000139625	LoF	0
ENSG00000139631	LoF	2
ENSG00000139684	LoF	0
ENSG00000139865	LoF	2
ENSG00000139890	LoF	0
ENSG00000139899	LoF	2
ENSG00000139908	LoF	2
ENSG00000139977	LoF	0
ENSG00000140090	LoF	0
ENSG00000140157	LoF	0
ENSG00000140265	LoF	0
ENSG00000140279	LoF	0.4
ENSG00000140299	LoF	0
ENSG00000140367	LoF	2
ENSG00000140400	LoF	0.5
ENSG00000140450	LoF	0
ENSG00000140474	LoF	0
ENSG00000140505	LoF	0
ENSG00000140545	LoF	0
ENSG00000140563	LoF	0.235294
ENSG00000140650	LoF	0
ENSG00000140678	LoF	0
ENSG00000140836	LoF	0
ENSG00000140873	LoF	0
ENSG00000140939	LoF	2
ENSG00000141101	LoF	0
ENSG00000141219	LoF	0.0384615
ENSG00000141258	LoF	2
ENSG00000141338	LoF	0.666667
ENSG00000141378	LoF	0
ENSG00000141449	LoF	0
ENSG00000141497	LoF	2
ENSG00000141503	LoF	0
ENSG00000141504	LoF	0
ENSG00000141519	LoF	0
ENSG00000141527	LoF	0
ENSG00000141569	LoF	0
ENSG00000141577	LoF	0
ENSG00000141750	LoF	0
ENSG00000141867	LoF	0
ENSG00000141905	LoF	0
ENSG00000141933	LoF	0
ENSG00000141994	LoF	0
ENSG00000142102	LoF	0
ENSG00000142173	LoF	0.153846
ENSG00000142185	LoF	2
ENSG00000142197	LoF	2
ENSG00000142235	LoF	0
ENSG00000142279	LoF	0
ENSG00000142405	LoF	0.137931
ENSG00000142449	LoF	2
ENSG00000142606	LoF	1
ENSG00000142609	LoF	0.08
ENSG00000142621	LoF	2
ENSG00000142623	LoF	2
ENSG00000142675	LoF	0
ENSG00000142694	LoF	0
ENSG00000142765	LoF	2
ENSG00000142798	LoF	0
ENSG00000142973	LoF	0
ENSG00000143061	LoF	0
ENSG00000143107	LoF	0.25
ENSG00000143127	LoF	0
ENSG00000143149	LoF	0
ENSG00000143199	LoF	0.333333
ENSG00000143318	LoF	0
ENSG00000143337	LoF	0
ENSG00000143369	LoF	0
ENSG00000143375	LoF	2
ENSG00000143476	LoF	0.4
ENSG00000143498	LoF	0
ENSG00000143512	LoF	0
ENSG00000143537	LoF	0.0833333
ENSG00000143553	LoF	0
ENSG00000143570	LoF	0
ENSG00000143624	LoF	0
ENSG00000143627	LoF	0
ENSG00000143633	LoF	0
ENSG00000143641	LoF	0
ENSG00000143674	LoF	0
ENSG00000143786	LoF	0
ENSG00000143793	LoF	0
ENSG00000143869	LoF	0
ENSG00000143919	LoF	0
ENSG00000144283	LoF	0
ENSG00000144406	LoF	2
ENSG00000144407	LoF	0
ENSG00000144426	LoF	0
ENSG00000144445	LoF	0
ENSG00000144460	LoF	0
ENSG00000144504	LoF	2
ENSG00000144554	LoF	2
ENSG00000144741	LoF	0
ENSG00000144815	LoF	0
ENSG00000144821	LoF	0.666667
ENSG00000144857	LoF	0
ENSG00000145014	LoF	0
ENSG00000145113	LoF	0.75
ENSG00000145194	LoF	0
ENSG00000145244	LoF	2
ENSG00000145337	LoF	0
ENSG00000145428	LoF	0
ENSG00000145569	LoF	2
ENSG00000145623	LoF	0
ENSG00000145703	LoF	2
ENSG00000145725	LoF	0
ENSG00000145734	LoF	0
ENSG00000145777	LoF	0
ENSG00000145780	LoF	0
ENSG00000145824	LoF	0
ENSG00000145833	LoF	0
ENSG00000146039	LoF	0
ENSG00000146083	LoF	0
ENSG00000146221	LoF	0
ENSG00000146242	LoF	0
ENSG00000146350	LoF	0
ENSG00000146373	LoF	0
ENSG00000146410	LoF	0
ENSG00000146453	LoF	0
ENSG00000146469	LoF	0
ENSG00000146477	LoF	0
ENSG00000146530	LoF	0.125
ENSG00000146674	LoF	0
ENSG00000146828	LoF	2
ENSG00000146904	LoF	0
ENSG00000146909	LoF	0
ENSG00000147316	LoF	2
ENSG00000147324	LoF	0
ENSG00000147485	LoF	0.285714
ENSG00000147573	LoF	0
ENSG00000147687	LoF	0
ENSG00000147689	LoF	0
ENSG00000147813	LoF	2
ENSG00000147896	LoF	0
ENSG00000148019	LoF	0
ENSG00000148180	LoF	0
ENSG00000148187	LoF	0
ENSG00000148204	LoF	0
ENSG00000148225	LoF	2
ENSG00000148229	LoF	0
ENSG00000148337	LoF	0
ENSG00000148357	LoF	1.22222
ENSG00000148444	LoF	0
ENSG00000148513	LoF	0
ENSG00000148516	LoF	0
ENSG00000149090	LoF	0
ENSG00000149091	LoF	0
ENSG00000149100	LoF	0
ENSG00000149256	LoF	0
ENSG00000149262	LoF	0
ENSG00000149289	LoF	0
ENSG00000149305	LoF	0
ENSG00000149311	LoF	0
ENSG00000149451	LoF	2
ENSG00000149476	LoF	0
ENSG00000149485	LoF	0
ENSG00000149489	LoF	0
ENSG00000149573	LoF	0
ENSG00000149582	LoF	0
ENSG00000149646	LoF	0
ENSG00000149651	LoF	0
ENSG00000149922	LoF	0
ENSG00000149926	LoF	0
ENSG00000149927	LoF	0
ENSG00000149929	LoF	2
ENSG00000149968	LoF	0
ENSG00000150054	LoF	0
ENSG00000150275	LoF	0
ENSG00000150628	LoF	2
ENSG00000150672	LoF	0
ENSG00000150760	LoF	0
ENSG00000150764	LoF	0
ENSG00000150907	LoF	0
ENSG00000150967	LoF	0
ENSG00000151092	LoF	0
ENSG00000151131	LoF	0
ENSG00000151332	LoF	0
ENSG00000151348	LoF	0
ENSG00000151360	LoF	0
ENSG00000151388	LoF	0.285714
ENSG00000151465	LoF	0
ENSG00000151576	LoF	0
ENSG00000151611	LoF	0
ENSG00000151651	LoF	2
ENSG00000151655	LoF	0.266667
ENSG00000151687	LoF	2
ENSG00000151690	LoF	0
ENSG00000151743	LoF	0
ENSG00000151746	LoF	0
ENSG00000151790	LoF	2
ENSG00000151835	LoF	0
ENSG00000151849	LoF	0
ENSG00000151883	LoF	0
ENSG00000152254	LoF	2
ENSG00000152270	LoF	2
ENSG00000152430	LoF	0
ENSG00000152527	LoF	2
ENSG00000152556	LoF	0
ENSG00000152582	LoF	0.5
ENSG00000152592	LoF	0
ENSG00000152689	LoF	0
ENSG00000152818	LoF	0
ENSG00000152990	LoF	0
ENSG00000153066	LoF	0
ENSG00000153107	LoF	0
ENSG00000153165	LoF	0
ENSG00000153207	LoF	0
ENSG00000153404	LoF	2
ENSG00000153802	LoF	2
ENSG00000153815	LoF	0
ENSG00000153930	LoF	0
ENSG00000154025	LoF	2
ENSG00000154162	LoF	0
ENSG00000154175	LoF	0.0869565
ENSG00000154227	LoF	0
ENSG00000154263	LoF	0.5
ENSG00000154265	LoF	0.25
ENSG00000154358	LoF	0.888889
ENSG00000154493	LoF	2
ENSG00000154518	LoF	0
ENSG00000154646	LoF	2
ENSG00000154736	LoF	0
ENSG00000154767	LoF	2
ENSG00000154845	LoF	0
ENSG00000154864	LoF	2
ENSG00000155052	LoF	0
ENSG00000155085	LoF	0.666667
ENSG00000155254	LoF	0
ENSG00000155304	LoF	0
ENSG00000155324	LoF	0
ENSG00000155463	LoF	0
ENSG00000155530	LoF	2
ENSG00000155561	LoF	0
ENSG00000155621	LoF	0
ENSG00000155629	LoF	0
ENSG00000155657	LoF	0.166667
ENSG00000155850	LoF	0
ENSG00000155858	LoF	0
ENSG00000155890	LoF	2
ENSG00000155918	LoF	0
ENSG00000156030	LoF	0
ENSG00000156050	LoF	2
ENSG00000156096	LoF	0
ENSG00000156162	LoF	0.666667
ENSG00000156218	LoF	0
ENSG00000156232	LoF	0
ENSG00000156256	LoF	0
ENSG00000156273	LoF	0
ENSG00000156521	LoF	0
ENSG00000156675	LoF	0
ENSG00000156687	LoF	0
ENSG00000156860	LoF	0
ENSG00000156886	LoF	0
ENSG00000157060	LoF	0
ENSG00000157119	LoF	0
ENSG00000157131	LoF	0
ENSG00000157326	LoF	0
ENSG00000157353	LoF	0
ENSG00000157426	LoF	0
ENSG00000157450	LoF	0
ENSG00000157483	LoF	0
ENSG00000157554	LoF	0
ENSG00000157578	LoF	0
ENSG00000157800	LoF	0
ENSG00000157856	LoF	2
ENSG00000157890	LoF	2
ENSG00000157933	LoF	0
ENSG00000158006	LoF	0
ENSG00000158023	LoF	0.285714
ENSG00000158055	LoF	0
ENSG00000158077	LoF	2
ENSG00000158113	LoF	0.0754717
ENSG00000158125	LoF	0.5
ENSG00000158163	LoF	0
ENSG00000158169	LoF	0
ENSG00000158220	LoF	0
ENSG00000158234	LoF	0
ENSG00000158417	LoF	0
ENSG00000158457	LoF	0
ENSG00000158486	LoF	0.146341
ENSG00000158525	LoF	0
ENSG00000158555	LoF	0
ENSG00000158683	LoF	0.0533333
ENSG00000158691	LoF	0
ENSG00000158711	LoF	0
ENSG00000158715	LoF	0
ENSG00000158747	LoF	0
ENSG00000158816	LoF	0
ENSG00000158863	LoF	0
ENSG00000158865	LoF	0.4
ENSG00000159069	LoF	0
ENSG00000159079	LoF	0
ENSG00000159166	LoF	0
ENSG00000159216	LoF	0
ENSG00000159433	LoF	0.133333
ENSG00000159496	LoF	0
ENSG00000159588	LoF	0
ENSG00000159674	LoF	0
ENSG00000159708	LoF	2
ENSG00000159714	LoF	0
ENSG00000159784	LoF	0
ENSG00000160111	LoF	0
ENSG00000160185	LoF	0
ENSG00000160191	LoF	0
ENSG00000160224	LoF	2
ENSG00000160233	LoF	0
ENSG00000160410	LoF	0
ENSG00000160439	LoF	0
ENSG00000160584	LoF	0
ENSG00000160695	LoF	0
ENSG00000160703	LoF	2
ENSG00000160712	LoF	0
ENSG00000160716	LoF	2
ENSG00000160808	LoF	0
ENSG00000160813	LoF	0
ENSG00000160883	LoF	0.4
ENSG00000160953	LoF	2
ENSG00000160961	LoF	0
ENSG00000160994	LoF	0
ENSG00000161013	LoF	0
ENSG00000161091	LoF	0
ENSG00000161265	LoF	0
ENSG00000161270	LoF	2
ENSG00000161277	LoF	0
ENSG00000161542	LoF	0.0645161
ENSG00000161558	LoF	0
ENSG00000161609	LoF	0
ENSG00000161791	LoF	0
ENSG00000161800	LoF	0
ENSG00000161921	LoF	0
ENSG00000161996	LoF	0.4
ENSG00000162040	LoF	0
ENSG00000162069	LoF	0
ENSG00000162148	LoF	2
ENSG00000162365	LoF	0
ENSG00000162368	LoF	0
ENSG00000162490	LoF	2
ENSG00000162542	LoF	0.133333
ENSG00000162591	LoF	2
ENSG00000162592	LoF	2
ENSG00000162669	LoF	0
ENSG00000162819	LoF	0
ENSG00000162843	LoF	0
ENSG00000162849	LoF	0
ENSG00000162878	LoF	0
ENSG00000162894	LoF	0
ENSG00000162896	LoF	0
ENSG00000162909	LoF	0
ENSG00000162971	LoF	0
ENSG00000163006	LoF	2
ENSG00000163040	LoF	2
ENSG00000163053	LoF	0
ENSG00000163060	LoF	2
ENSG00000163093	LoF	0.5
ENSG00000163106	LoF	0
ENSG00000163159	LoF	0
ENSG00000163218	LoF	2
ENSG00000163219	LoF	0
ENSG00000163281	LoF	0
ENSG00000163382	LoF	0
ENSG00000163395	LoF	0.0516129
ENSG00000163449	LoF	0
ENSG00000163520	LoF	0
ENSG00000163521	LoF	0
ENSG00000163539	LoF	0
ENSG00000163563	LoF	0
ENSG00000163596	LoF	0
ENSG00000163606	LoF	0
ENSG00000163611	LoF	0
ENSG00000163633	LoF	0
ENSG00000163635	LoF	0
ENSG00000163637	LoF	0
ENSG00000163645	LoF	0.666667
ENSG00000163661	LoF	0
ENSG00000163701	LoF	0
ENSG00000163704	LoF	0
ENSG00000163754	LoF	0
ENSG00000163755	LoF	0
ENSG00000163785	LoF	0
ENSG00000163803	LoF	0.2
ENSG00000163808	LoF	0
ENSG00000163820	LoF	0
ENSG00000163840	LoF	0
ENSG00000163872	LoF	0
ENSG00000163874	LoF	0
ENSG00000163913	LoF	0
ENSG00000163931	LoF	0
ENSG00000163946	LoF	0
ENSG00000163959	LoF	0
ENSG00000164008	LoF	0
ENSG00000164022	LoF	0
ENSG00000164050	LoF	0
ENSG00000164053	LoF	0
ENSG00000164066	LoF	0
ENSG00000164078	LoF	0.210526
ENSG00000164096	LoF	0
ENSG00000164114	LoF	0
ENSG00000164164	LoF	0
ENSG00000164175	LoF	2
ENSG00000164181	LoF	0
ENSG00000164188	LoF	0
ENSG00000164252	LoF	0
ENSG00000164265	LoF	0
ENSG00000164309	LoF	0
ENSG00000164346	LoF	0
ENSG00000164363	LoF	0
ENSG00000164414	LoF	0
ENSG00000164483	LoF	0.190476
ENSG00000164484	LoF	0
ENSG00000164509	LoF	0
ENSG00000164512	LoF	0
ENSG00000164530	LoF	2
ENSG00000164543	LoF	0
ENSG00000164597	LoF	0
ENSG00000164600	LoF	0
ENSG00000164627	LoF	2
ENSG00000164647	LoF	0
ENSG00000164649	LoF	0.285714
ENSG00000164683	LoF	0
ENSG00000164756	LoF	0
ENSG00000164796	LoF	0
ENSG00000164808	LoF	0
ENSG00000164818	LoF	0
ENSG00000164949	LoF	0
ENSG00000164953	LoF	0
ENSG00000164975	LoF	0
ENSG00000164989	LoF	2
ENSG00000165046	LoF	2
ENSG00000165060	LoF	0
ENSG00000165084	LoF	2
ENSG00000165115	LoF	0
ENSG00000165181	LoF	0
ENSG00000165244	LoF	0
ENSG00000165275	LoF	0
ENSG00000165325	LoF	2
ENSG00000165406	LoF	2
ENSG00000165410	LoF	0
ENSG00000165458	LoF	0
ENSG00000165487	LoF	0
ENSG00000165671	LoF	0
ENSG00000165733	LoF	0
ENSG00000165802	LoF	0
ENSG00000165810	LoF	2
ENSG00000165816	LoF	0
ENSG00000165886	LoF	0
ENSG00000165899	LoF	0.2
ENSG00000165929	LoF	0.666667
ENSG00000166004	LoF	0
ENSG00000166033	LoF	0
ENSG00000166106	LoF	0
ENSG00000166143	LoF	0
ENSG00000166153	LoF	0
ENSG00000166183	LoF	0
ENSG00000166199	LoF	0.666667
ENSG00000166228	LoF	0
ENSG00000166272	LoF	0
ENSG00000166329	LoF	0
ENSG00000166428	LoF	0
ENSG00000166484	LoF	0
ENSG00000166535	LoF	2
ENSG00000166558	LoF	2
ENSG00000166578	LoF	0
ENSG00000166589	LoF	0
ENSG00000166670	LoF	0.0909091
ENSG00000166762	LoF	0
ENSG00000166788	LoF	2
ENSG00000166819	LoF	0
ENSG00000166823	LoF	0.0255102
ENSG00000166866	LoF	2
ENSG00000166887	LoF	0
ENSG00000166889	LoF	0
ENSG00000166947	LoF	0
ENSG00000166948	LoF	0
ENSG00000166960	LoF	0
ENSG00000166986	LoF	0
ENSG00000166987	LoF	0
ENSG00000167014	LoF	0
ENSG00000167107	LoF	2
ENSG00000167114	LoF	0
ENSG00000167123	LoF	2
ENSG00000167210	LoF	2
ENSG00000167220	LoF	0
ENSG00000167257	LoF	0
ENSG00000167258	LoF	2
ENSG00000167261	LoF	0
ENSG00000167280	LoF	0
ENSG00000167447	LoF	0.4
ENSG00000167483	LoF	0
ENSG00000167508	LoF	0
ENSG00000167513	LoF	0
ENSG00000167524	LoF	2
ENSG00000167608	LoF	0
ENSG00000167625	LoF	0
ENSG00000167646	LoF	0
ENSG00000167657	LoF	0
ENSG00000167767	LoF	0
ENSG00000167780	LoF	2
ENSG00000167880	LoF	2
ENSG00000167972	LoF	0
ENSG00000167978	LoF	0
ENSG00000168014	LoF	0.0869565
ENSG00000168016	LoF	0
ENSG00000168038	LoF	1
ENSG00000168061	LoF	0
ENSG00000168066	LoF	0
ENSG00000168077	LoF	0
ENSG00000168143	LoF	0
ENSG00000168228	LoF	0
ENSG00000168229	LoF	0
ENSG00000168280	LoF	0
ENSG00000168282	LoF	0
ENSG00000168303	LoF	0
ENSG00000168356	LoF	0.5
ENSG00000168404	LoF	0
ENSG00000168418	LoF	2
ENSG00000168528	LoF	0
ENSG00000168612	LoF	0
ENSG00000168743	LoF	0
ENSG00000168769	LoF	0
ENSG00000168778	LoF	0
ENSG00000168803	LoF	0
ENSG00000168826	LoF	0
ENSG00000168970	LoF	2
ENSG00000169016	LoF	0
ENSG00000169026	LoF	0
ENSG00000169062	LoF	2
ENSG00000169064	LoF	0
ENSG00000169067	LoF	0
ENSG00000169087	LoF	0
ENSG00000169129	LoF	0
ENSG00000169136	LoF	0
ENSG00000169174	LoF	0.4
ENSG00000169220	LoF	0
ENSG00000169231	LoF	0
ENSG00000169242	LoF	0
ENSG00000169330	LoF	1
ENSG00000169340	LoF	2
ENSG00000169344	LoF	0
ENSG00000169432	LoF	0
ENSG00000169495	LoF	0
ENSG00000169575	LoF	0
ENSG00000169621	LoF	0
ENSG00000169641	LoF	0.0384615
ENSG00000169679	LoF	0
ENSG00000169710	LoF	0
ENSG00000169756	LoF	0
ENSG00000169813	LoF	0
ENSG00000169814	LoF	0
ENSG00000169876	LoF	2
ENSG00000169896	LoF	0
ENSG00000170160	LoF	2
ENSG00000170178	LoF	0
ENSG00000170185	LoF	0
ENSG00000170191	LoF	0
ENSG00000170264	LoF	0
ENSG00000170289	LoF	0.0176991
ENSG00000170322	LoF	0
ENSG00000170445	LoF	0
ENSG00000170448	LoF	0
ENSG00000170454	LoF	0
ENSG00000170571	LoF	0
ENSG00000170734	LoF	0
ENSG00000170776	LoF	2
ENSG00000170848	LoF	2
ENSG00000170854	LoF	0.216216
ENSG00000170917	LoF	0
ENSG00000171055	LoF	0
ENSG00000171094	LoF	0
ENSG00000171136	LoF	0
ENSG00000171189	LoF	0
ENSG00000171219	LoF	0
ENSG00000171224	LoF	0
ENSG00000171241	LoF	0
ENSG00000171291	LoF	0
ENSG00000171295	LoF	0.1
ENSG00000171320	LoF	0
ENSG00000171345	LoF	0
ENSG00000171431	LoF	0
ENSG00000171551	LoF	0
ENSG00000171634	LoF	0
ENSG00000171680	LoF	2
ENSG00000171724	LoF	0
ENSG00000171790	LoF	0.181818
ENSG00000171804	LoF	0.5
ENSG00000171806	LoF	0
ENSG00000171811	LoF	0.230769
ENSG00000171819	LoF	0
ENSG00000171956	LoF	0
ENSG00000171970	LoF	0
ENSG00000171988	LoF	0
ENSG00000172014	LoF	2
ENSG00000172023	LoF	0
ENSG00000172059	LoF	0
ENSG00000172123	LoF	0
ENSG00000172244	LoF	0
ENSG00000172262	LoF	0
ENSG00000172322	LoF	2
ENSG00000172340	LoF	0
ENSG00000172345	LoF	2
ENSG00000172375	LoF	0
ENSG00000172379	LoF	0
ENSG00000172489	LoF	0
ENSG00000172543	LoF	0
ENSG00000172551	LoF	0
ENSG00000172661	LoF	0
ENSG00000172671	LoF	0
ENSG00000172673	LoF	0
ENSG00000172752	LoF	1
ENSG00000172794	LoF	0
ENSG00000172803	LoF	2
ENSG00000172831	LoF	0
ENSG00000172869	LoF	0
ENSG00000173020	LoF	0
ENSG00000173093	LoF	0
ENSG00000173137	LoF	0
ENSG00000173157	LoF	2
ENSG00000173200	LoF	0
ENSG00000173218	LoF	0
ENSG00000173250	LoF	2
ENSG00000173262	LoF	0
ENSG00000173264	LoF	0
ENSG00000173267	LoF	0
ENSG00000173269	LoF	2
ENSG00000173276	LoF	0
ENSG00000173452	LoF	0
ENSG00000173572	LoF	2
ENSG00000173610	LoF	2
ENSG00000173801	LoF	0
ENSG00000173821	LoF	0
ENSG00000173908	LoF	0
ENSG00000173960	LoF	0
ENSG00000174015	LoF	0
ENSG00000174125	LoF	2
ENSG00000174175	LoF	1
ENSG00000174358	LoF	0
ENSG00000174417	LoF	2
ENSG00000174498	LoF	2
ENSG00000174527	LoF	2
ENSG00000174640	LoF	0
ENSG00000174718	LoF	0
ENSG00000174720	LoF	0
ENSG00000174776	LoF	2
ENSG00000174780	LoF	0
ENSG00000174788	LoF	0
ENSG00000174792	LoF	0
ENSG00000174808	LoF	0
ENSG00000174885	LoF	2
ENSG00000174891	LoF	0
ENSG00000174945	LoF	2
ENSG00000174953	LoF	0
ENSG00000174963	LoF	0
ENSG00000175003	LoF	2
ENSG00000175054	LoF	2
ENSG00000175105	LoF	0
ENSG00000175137	LoF	0
ENSG00000175164	LoF	0
ENSG00000175175	LoF	0
ENSG00000175309	LoF	2
ENSG00000175356	LoF	0
ENSG00000175634	LoF	2
ENSG00000175697	LoF	2
ENSG00000175806	LoF	2
ENSG00000175893	LoF	0
ENSG00000175894	LoF	2
ENSG00000175899	LoF	0
ENSG00000175970	LoF	0
ENSG00000176058	LoF	2
ENSG00000176101	LoF	2
ENSG00000176102	LoF	0
ENSG00000176182	LoF	0
ENSG00000176393	LoF	2
ENSG00000176410	LoF	0
ENSG00000176472	LoF	0
ENSG00000176531	LoF	0
ENSG00000176542	LoF	0
ENSG00000176597	LoF	0
ENSG00000176658	LoF	0
ENSG00000176771	LoF	0
ENSG00000176853	LoF	0
ENSG00000176884	LoF	0
ENSG00000176919	LoF	0
ENSG00000176978	LoF	2
ENSG00000177000	LoF	0
ENSG00000177025	LoF	0
ENSG00000177030	LoF	0
ENSG00000177045	LoF	0
ENSG00000177119	LoF	2
ENSG00000177239	LoF	0
ENSG00000177283	LoF	0
ENSG00000177483	LoF	0
ENSG00000177558	LoF	2
ENSG00000177595	LoF	0
ENSG00000177675	LoF	2
ENSG00000177943	LoF	2
ENSG00000177984	LoF	0
ENSG00000178015	LoF	0
ENSG00000178031	LoF	0
ENSG00000178038	LoF	0
ENSG00000178075	LoF	0
ENSG00000178199	LoF	0
ENSG00000178202	LoF	0
ENSG00000178226	LoF	0
ENSG00000178233	LoF	0
ENSG00000178385	LoF	0
ENSG00000178401	LoF	0
ENSG00000178460	LoF	0
ENSG00000178522	LoF	2
ENSG00000178814	LoF	0
ENSG00000179021	LoF	0
ENSG00000179057	LoF	0
ENSG00000179058	LoF	0
ENSG00000179071	LoF	0
ENSG00000179148	LoF	2
ENSG00000179168	LoF	0
ENSG00000179178	LoF	0
ENSG00000179520	LoF	2
ENSG00000179532	LoF	0.666667
ENSG00000179546	LoF	0.5
ENSG00000179593	LoF	0
ENSG00000179709	LoF	0.5
ENSG00000179751	LoF	0
ENSG00000179761	LoF	0
ENSG00000179869	LoF	1.6
ENSG00000179873	LoF	0
ENSG00000179909	LoF	0
ENSG00000180071	LoF	0
ENSG00000180113	LoF	2
ENSG00000180336	LoF	0
ENSG00000180347	LoF	0
ENSG00000180353	LoF	0
ENSG00000180376	LoF	0
ENSG00000180423	LoF	0
ENSG00000180448	LoF	0
ENSG00000180479	LoF	0
ENSG00000180532	LoF	0
ENSG00000180592	LoF	0
ENSG00000180638	LoF	0
ENSG00000180773	LoF	0
ENSG00000180777	LoF	2
ENSG00000180787	LoF	0
ENSG00000180806	LoF	0
ENSG00000180817	LoF	0
ENSG00000180878	LoF	0
ENSG00000180891	LoF	0
ENSG00000180998	LoF	0
ENSG00000181036	LoF	2
ENSG00000181090	LoF	0
ENSG00000181143	LoF	0.857143
ENSG00000181381	LoF	0.666667
ENSG00000181409	LoF	0
ENSG00000181444	LoF	2
ENSG00000181481	LoF	2
ENSG00000181609	LoF	0
ENSG00000182010	LoF	0
ENSG00000182040	LoF	0
ENSG00000182077	LoF	0.333333
ENSG00000182173	LoF	0
ENSG00000182177	LoF	0.0909091
ENSG00000182196	LoF	0
ENSG00000182230	LoF	0
ENSG00000182253	LoF	0.769231
ENSG00000182272	LoF	0
ENSG00000182325	LoF	2
ENSG00000182329	LoF	2
ENSG00000182472	LoF	0
ENSG00000182534	LoF	0
ENSG00000182631	LoF	0
ENSG00000182674	LoF	0
ENSG00000182687	LoF	0
ENSG00000182836	LoF	0
ENSG00000182870	LoF	0
ENSG00000182871	LoF	0
ENSG00000182919	LoF	2
ENSG00000182938	LoF	0
ENSG00000183011	LoF	2
ENSG00000183067	LoF	0
ENSG00000183090	LoF	0.133333
ENSG00000183091	LoF	0.0833333
ENSG00000183258	LoF	0
ENSG00000183291	LoF	0
ENSG00000183324	LoF	0
ENSG00000183378	LoF	2
ENSG00000183397	LoF	0
ENSG00000183421	LoF	0
ENSG00000183530	LoF	0
ENSG00000183598	LoF	0
ENSG00000183624	LoF	0
ENSG00000183638	LoF	2
ENSG00000183696	LoF	0
ENSG00000183742	LoF	0
ENSG00000183762	LoF	0
ENSG00000183763	LoF	0
ENSG00000183914	LoF	0
ENSG00000184060	LoF	2
ENSG00000184163	LoF	0
ENSG00000184209	LoF	0
ENSG00000184292	LoF	0
ENSG00000184305	LoF	0
ENSG00000184363	LoF	0
ENSG00000184428	LoF	2
ENSG00000184445	LoF	0.2
ENSG00000184486	LoF	0
ENSG00000184492	LoF	0
ENSG00000184635	LoF	0
ENSG00000184661	LoF	2
ENSG00000184709	LoF	0
ENSG00000184730	LoF	0
ENSG00000184731	LoF	0
ENSG00000184743	LoF	0
ENSG00000184887	LoF	0
ENSG00000184908	LoF	0
ENSG00000184916	LoF	0
ENSG00000184939	LoF	0
ENSG00000184956	LoF	0
ENSG00000184967	LoF	0
ENSG00000184983	LoF	0.181818
ENSG00000184999	LoF	0
ENSG00000185002	LoF	0
ENSG00000185024	LoF	0
ENSG00000185038	LoF	2
ENSG00000185133	LoF	0
ENSG00000185149	LoF	0
ENSG00000185294	LoF	0
ENSG00000185298	LoF	0
ENSG00000185313	LoF	2
ENSG00000185379	LoF	0
ENSG00000185420	LoF	0
ENSG00000185507	LoF	1
ENSG00000185513	LoF	0
ENSG00000185522	LoF	2
ENSG00000185615	LoF	0.0166667
ENSG00000185658	LoF	0
ENSG00000185792	LoF	0
ENSG00000185811	LoF	0
ENSG00000185869	LoF	0
ENSG00000185875	LoF	0
ENSG00000185900	LoF	0
ENSG00000185917	LoF	0
ENSG00000185947	LoF	0
ENSG00000185958	LoF	0.0909091
ENSG00000186009	LoF	0
ENSG00000186094	LoF	0
ENSG00000186105	LoF	2
ENSG00000186146	LoF	0
ENSG00000186160	LoF	0
ENSG00000186185	LoF	0
ENSG00000186212	LoF	0
ENSG00000186326	LoF	0.173913
ENSG00000186335	LoF	0
ENSG00000186340	LoF	0.285714
ENSG00000186377	LoF	0
ENSG00000186393	LoF	0
ENSG00000186395	LoF	0
ENSG00000186446	LoF	2
ENSG00000186472	LoF	0
ENSG00000186479	LoF	0
ENSG00000186510	LoF	2
ENSG00000186522	LoF	0
ENSG00000186529	LoF	0
ENSG00000186532	LoF	2
ENSG00000186564	LoF	0
ENSG00000186665	LoF	0
ENSG00000186806	LoF	0
ENSG00000186814	LoF	2
ENSG00000186818	LoF	0
ENSG00000186847	LoF	0
ENSG00000186860	LoF	0
ENSG00000186867	LoF	0
ENSG00000186952	LoF	0
ENSG00000186976	LoF	0.4
ENSG00000187017	LoF	0
ENSG00000187045	LoF	0
ENSG00000187134	LoF	2
ENSG00000187140	LoF	0
ENSG00000187231	LoF	0
ENSG00000187240	LoF	0
ENSG00000187242	LoF	1
ENSG00000187266	LoF	0
ENSG00000187272	LoF	0
ENSG00000187527	LoF	1.33333
ENSG00000187531	LoF	0
ENSG00000187609	LoF	2
ENSG00000187664	LoF	0
ENSG00000187715	LoF	2
ENSG00000187775	LoF	0.285714
ENSG00000187860	LoF	2
ENSG00000187908	LoF	0
ENSG00000187950	LoF	2
ENSG00000187955	LoF	2
ENSG00000187961	LoF	0
ENSG00000188001	LoF	0
ENSG00000188039	LoF	2
ENSG00000188056	LoF	0
ENSG00000188060	LoF	0
ENSG00000188070	LoF	0
ENSG00000188107	LoF	0
ENSG00000188152	LoF	0
ENSG00000188321	LoF	0
ENSG00000188352	LoF	0.08
ENSG00000188452	LoF	0
ENSG00000188596	LoF	0.666667
ENSG00000188611	LoF	0.030303
ENSG00000188687	LoF	0
ENSG00000188729	LoF	0
ENSG00000188738	LoF	0.666667
ENSG00000188747	LoF	2
ENSG00000188827	LoF	0
ENSG00000188878	LoF	0
ENSG00000188897	LoF	2
ENSG00000188906	LoF	0
ENSG00000188991	LoF	2
ENSG00000188994	LoF	0
ENSG00000189001	LoF	0
ENSG00000189233	LoF	2
ENSG00000189253	LoF	1.33333
ENSG00000189298	LoF	0
ENSG00000189319	LoF	0
ENSG00000196136	LoF	0
ENSG00000196139	LoF	2
ENSG00000196151	LoF	2
ENSG00000196154	LoF	0
ENSG00000196169	LoF	0.0571429
ENSG00000196189	LoF	0
ENSG00000196236	LoF	2
ENSG00000196344	LoF	0
ENSG00000196345	LoF	0
ENSG00000196367	LoF	0
ENSG00000196431	LoF	0
ENSG00000196437	LoF	0
ENSG00000196455	LoF	0
ENSG00000196460	LoF	0
ENSG00000196497	LoF	2
ENSG00000196498	LoF	0
ENSG00000196531	LoF	0
ENSG00000196576	LoF	0
ENSG00000196600	LoF	0.0833333
ENSG00000196616	LoF	2
ENSG00000196620	LoF	0
ENSG00000196659	LoF	0
ENSG00000196678	LoF	0
ENSG00000196689	LoF	2
ENSG00000196862	LoF	0
ENSG00000196878	LoF	0
ENSG00000196943	LoF	0
ENSG00000197006	LoF	0
ENSG00000197008	LoF	0
ENSG00000197013	LoF	0
ENSG00000197044	LoF	0
ENSG00000197046	LoF	0
ENSG00000197057	LoF	2
ENSG00000197119	LoF	0
ENSG00000197168	LoF	0
ENSG00000197217	LoF	0
ENSG00000197226	LoF	0
ENSG00000197408	LoF	0
ENSG00000197410	LoF	0.0634921
ENSG00000197415	LoF	2
ENSG00000197417	LoF	0
ENSG00000197448	LoF	2
ENSG00000197457	LoF	0
ENSG00000197530	LoF	0
ENSG00000197563	LoF	0
ENSG00000197568	LoF	0
ENSG00000197576	LoF	0
ENSG00000197603	LoF	1.09091
ENSG00000197614	LoF	0
ENSG00000197653	LoF	0.714286
ENSG00000197746	LoF	0
ENSG00000197816	LoF	2
ENSG00000197838	LoF	0
ENSG00000197841	LoF	2
ENSG00000197893	LoF	0
ENSG00000197912	LoF	2
ENSG00000197948	LoF	0.285714
ENSG00000197969	LoF	0
ENSG00000197991	LoF	0
ENSG00000198026	LoF	0
ENSG00000198028	LoF	2
ENSG00000198046	LoF	2
ENSG00000198089	LoF	2
ENSG00000198092	LoF	0
ENSG00000198182	LoF	0
ENSG00000198203	LoF	0
ENSG00000198276	LoF	0
ENSG00000198369	LoF	0
ENSG00000198467	LoF	0
ENSG00000198483	LoF	2
ENSG00000198515	LoF	2
ENSG00000198546	LoF	0
ENSG00000198682	LoF	0
ENSG00000198690	LoF	0
ENSG00000198707	LoF	1.33333
ENSG00000198723	LoF	0
ENSG00000198728	LoF	0
ENSG00000198752	LoF	0
ENSG00000198774	LoF	0
ENSG00000198780	LoF	0
ENSG00000198788	LoF	0
ENSG00000198791	LoF	0
ENSG00000198812	LoF	0
ENSG00000198839	LoF	0
ENSG00000198848	LoF	0
ENSG00000198862	LoF	0
ENSG00000198870	LoF	0
ENSG00000198874	LoF	0
ENSG00000198920	LoF	2
ENSG00000198945	LoF	0
ENSG00000203734	LoF	2
ENSG00000203965	LoF	0
ENSG00000204020	LoF	0
ENSG00000204022	LoF	0
ENSG00000204209	LoF	0
ENSG00000204228	LoF	0
ENSG00000204246	LoF	0
ENSG00000204290	LoF	0
ENSG00000204301	LoF	0
ENSG00000204351	LoF	0
ENSG00000204385	LoF	0
ENSG00000204392	LoF	0
ENSG00000204410	LoF	0
ENSG00000204414	LoF	0
ENSG00000204420	LoF	0
ENSG00000204424	LoF	0
ENSG00000204479	LoF	0.016
ENSG00000204520	LoF	0
ENSG00000204560	LoF	0
ENSG00000204577	LoF	0
ENSG00000204583	LoF	0
ENSG00000204624	LoF	0.333333
ENSG00000204634	LoF	0
ENSG00000204740	LoF	0.117647
ENSG00000204764	LoF	2
ENSG00000204842	LoF	0.666667
ENSG00000204889	LoF	0
ENSG00000204897	LoF	0
ENSG00000204941	LoF	0
ENSG00000204963	LoF	0
ENSG00000204965	LoF	0
ENSG00000205038	LoF	0.380952
ENSG00000205060	LoF	0
ENSG00000205090	LoF	0
ENSG00000205108	LoF	0
ENSG00000205111	LoF	0
ENSG00000205208	LoF	0
ENSG00000205221	LoF	2
ENSG00000205359	LoF	0
ENSG00000205403	LoF	0
ENSG00000205420	LoF	0
ENSG00000205517	LoF	1.2
ENSG00000205560	LoF	0
ENSG00000205592	LoF	0
ENSG00000205832	LoF	0
[truncated: 24,303 more rows]
