# Supplementary material for: Accurate rare variant phasing of whole-genome and whole-exome sequencing data in the UK Biobank
Source: Nat Genet. 2023 Jun 29;55(7):1243–9. doi: 10.1038/s41588-023-01415-w (PMC10335929; doi:10.1038/s41588-023-01415-w)
Supplement: Source Data Extended Data Fig. 2 — Statistical source data. [file 41588_2023_1415_MOESM7_ESM.xlsx]

## Sheet: array
sample_1	82590
sample_1	64328939
sample_1	64328939
sample_2	82590
sample_2	4109609
sample_2	64328939
sample_3	82590
sample_3	42604414
sample_3	64328939
sample_4	82590
sample_4	7726790
sample_4	7773081
sample_4	64328939
sample_5	82590
sample_5	64328939
sample_6	82590
sample_6	864029
sample_6	62801579
sample_6	64328939
sample_7	82590
sample_7	61831515
sample_7	64253279
sample_7	64328939
sample_8	82590
sample_8	20391808
sample_8	20447959
sample_8	64328939
sample_8	64328939
sample_9	82590
sample_9	1004887
sample_9	1086319
sample_9	64328939
sample_10	82590
sample_10	909261
sample_10	3816596
sample_10	63016281
sample_10	63363622
sample_10	64328939
sample_11	82590
sample_11	64328939
sample_12	82590
sample_12	64328939
sample_13	82590
sample_13	38182904
sample_13	38287616
sample_13	40354288
sample_13	40540830
sample_13	64328939
sample_14	82590
sample_14	64328939
sample_15	82590
sample_15	57631253
sample_15	57641184
sample_15	60381304
sample_15	60414746
sample_15	64328939
sample_16	82590
sample_16	64328939
sample_17	82590
sample_17	10746269
sample_17	10748865
sample_17	58558600
sample_17	64328939
sample_18	82590
sample_18	64328939
sample_19	82590
sample_19	17349435
sample_19	64328939
sample_20	82590
sample_20	60984975
sample_20	64328939
sample_21	82590
sample_21	44920039
sample_21	64328939
sample_22	82590
sample_22	64328939
sample_23	82590
sample_23	23163433
sample_23	23266660
sample_23	64328939
sample_24	82590
sample_24	64328939
sample_25	82590
sample_25	588643
sample_25	4668624
sample_25	4675114
sample_25	5696235
sample_25	6982827
sample_25	7031311
sample_25	7158594
sample_25	7197684
sample_25	11368334
sample_25	11590507
sample_25	46486616
sample_25	46533830
sample_25	51215080
sample_25	51249850
sample_25	56787775
sample_25	56807030
sample_25	61054325
sample_25	61055940
sample_25	62516314
sample_25	62556158
sample_25	64328939
sample_26	82590
sample_26	2336734
sample_26	15581249
sample_26	15654174
sample_26	15842351
sample_26	19957325
sample_26	58409292
sample_26	58494876
sample_26	58497042
sample_26	64328939
sample_27	82590
sample_27	20391808
sample_27	20447959
sample_27	59003559
sample_27	59010295
sample_27	64328939
sample_27	64328939
sample_28	82590
sample_28	9675336
sample_28	9680714
sample_28	64328939
sample_29	82590
sample_29	7248953
sample_29	64328939
sample_30	82590
sample_30	366107
sample_30	382302
sample_30	818085
sample_30	878979
sample_30	31472489
sample_30	31517004
sample_30	35627313
sample_30	35644948
sample_30	64328939
sample_30	64328939
sample_31	82590
sample_31	10213598
sample_31	10303302
sample_31	39631077
sample_31	39668613
sample_31	64328939
sample_32	82590
sample_32	9391178
sample_32	9521097
sample_32	64328939
sample_33	82590
sample_33	714816
sample_33	722412
sample_33	12669712
sample_33	44391463
sample_33	44398870
sample_33	57588884
sample_33	57602010
sample_33	64328939
sample_34	82590
sample_34	1929736
sample_34	1936644
sample_34	53669539
sample_34	53878150
sample_34	64155020
sample_34	64155791
sample_34	64328939
sample_35	82590
sample_35	55781345
sample_35	64328939
sample_36	82590
sample_36	5806690
sample_36	19902207
sample_36	23032193
sample_36	31990664
sample_36	55345976
sample_36	55393132
sample_36	55421012
sample_36	55438182
sample_36	64328939

## Sheet: WGS
sample_1	82590
sample_1	64283878
sample_2	82590
sample_2	4109609
sample_2	64283878
sample_3	82590
sample_3	42604414
sample_3	64283878
sample_4	82590
sample_4	7726790
sample_4	7773081
sample_4	64283878
sample_5	82590
sample_5	64283878
sample_6	82590
sample_6	864029
sample_6	62801579
sample_6	64283878
sample_7	82590
sample_7	61831515
sample_7	64253279
sample_7	64283878
sample_8	82590
sample_8	64283878
sample_9	82590
sample_9	1004887
sample_9	1086319
sample_9	64283878
sample_10	82590
sample_10	909261
sample_10	3816596
sample_10	63016281
sample_10	63363622
sample_10	64283878
sample_11	82590
sample_11	64283878
sample_12	82590
sample_12	64283878
sample_13	82590
sample_13	64283878
sample_14	82590
sample_14	64283878
sample_15	82590
sample_15	64283878
sample_16	82590
sample_16	64283878
sample_17	82590
sample_17	58558600
sample_17	64283878
sample_18	82590
sample_18	45610102
sample_18	45667052
sample_18	58099793
sample_18	58130280
sample_18	64283878
sample_19	82590
sample_19	17349435
sample_19	64283878
sample_20	82590
sample_20	60984975
sample_20	64283878
sample_21	82590
sample_21	44920039
sample_21	64283878
sample_22	82590
sample_22	64283878
sample_23	82590
sample_23	64283878
sample_24	82590
sample_24	64283878
sample_25	82590
sample_25	565232
sample_25	5696235
sample_25	64283878
sample_26	82590
sample_26	2336734
sample_26	15581249
sample_26	15654174
sample_26	15842351
sample_26	19957325
sample_26	58409292
sample_26	58494876
sample_26	58497042
sample_26	64283878
sample_27	82590
sample_27	64283878
sample_28	82590
sample_28	64283878
sample_29	82590
sample_29	7248953
sample_29	64283878
sample_30	82590
sample_30	818085
sample_30	878979
sample_30	64283878
sample_31	82590
sample_31	59722849
sample_31	59727340
sample_31	64283878
sample_32	82590
sample_32	64283878
sample_33	82590
sample_33	12669712
sample_33	44391463
sample_33	44398870
sample_33	57588884
sample_33	57602010
sample_33	64283878
sample_34	82590
sample_34	1929736
sample_34	1936644
sample_34	64155020
sample_34	64155791
sample_34	64283878
sample_35	82590
sample_35	55781345
sample_35	64283878
sample_36	82590
sample_36	5806690
sample_36	19902207
sample_36	23032193
sample_36	31990664
sample_36	55345976
sample_36	55393132
sample_36	55421012
sample_36	55438182
sample_36	64283878
