# Supplementary material for: Accurate rare variant phasing of whole-genome and whole-exome sequencing data in the UK Biobank
Source: Nat Genet. 2023 Jun 29;55(7):1243–9. doi: 10.1038/s41588-023-01415-w (PMC10335929; doi:10.1038/s41588-023-01415-w)
Supplement: Source Data Extended Data Fig. 3 — Statistical source data. [file 41588_2023_1415_MOESM8_ESM.xlsx]

## Sheet: panel_a
52.6342	P=0/0
47.3658	P=0/1
0	P=1/1

## Sheet: panel_b
45.0937	f=0/1\nm=0/0
50.3859	f=0/0\nm=0/1
4.5204	f=0/0\nm=0/0

## Sheet: panel_c
35.0645	Incorrect
64.9355	Correct

## Sheet: panel_d
36.6474	Incorrect
63.3526	Correct
