# Supplementary material for: Accurate rare variant phasing of whole-genome and whole-exome sequencing data in the UK Biobank
Source: Nat Genet. 2023 Jun 29;55(7):1243–9. doi: 10.1038/s41588-023-01415-w (PMC10335929; doi:10.1038/s41588-023-01415-w)
Supplement: Source Data Extended Data Fig. 4 — Statistical source data. [file 41588_2023_1415_MOESM9_ESM.xlsx]

## Sheet: panel_a
bin shapeit5 beagle5.4 hrc
0 67.3941 73.2947 98.8882
1 43.8862 48.5159 95.8984
2 31.2744 35.4555 92.9803
3 25.1553 28.9876 85.155
4 19.9253 22.9923 75.0721
5 17.1822 18.6613 65.2357
6 13.0646 14.842 57.5437
7 9.88595 10.8708 43.1242
8 7.48443 7.82202 31.4537
9 6.16682 6.39395 22.0255
10 4.40633 4.56107 13.6875
11 2.78212 2.89119 5.942
12 1.35791 1.39922 3.4624
13 1.05549 1.07276 2.19208
14 0.630618 0.651248 1.55691
15 0.498419 0.508323 1.32398

## Sheet: panel_b
bin shapeit5 beagle5.4
0 74.3085 79.655
1 51.6983 55.5058
2 34.8223 37.7957
3 25.5283 28.258
4 18.8089 21.1363
5 14.5959 16.7874
6 12.6019 14.5576
7 11.5551 12.8954
8 11.1537 11.9231
9 9.99291 10.1157
10 8.13777 8.23811
11 4.05591 4.09466
12 1.40481 1.4148
13 0.87708 0.885171
14 0.831958 0.842621
15 0.705265 0.712478
