# Supplementary material for: Accurate rare variant phasing of whole-genome and whole-exome sequencing data in the UK Biobank
Source: Nat Genet. 2023 Jun 29;55(7):1243–9. doi: 10.1038/s41588-023-01415-w (PMC10335929; doi:10.1038/s41588-023-01415-w)
Supplement: Source Data Extended Data Fig. 5 — Statistical source data. [file 41588_2023_1415_MOESM10_ESM.xlsx]

## Sheet: panel_a
bin	ser	count	prob
1	32.6868	2629	0.5
1	28.5416	1779	0.6
1	24.2108	1112	0.7
1	23.0346	879	0.75
1	20.5873	617	0.8
1	18.5889	411	0.85
1	18.6657	263	0.9
1	21.1838	136	0.95
1	34.2857	72	0.99
1	40	16	1
2	8.57926	1439	0.5
2	5.71429	878	0.6
2	4.46852	660	0.7
2	3.91751	568	0.75
2	3.41802	487	0.8
2	2.97857	417	0.85
2	2.6687	367	0.9
2	2.29354	308	0.95
2	1.99553	259	0.99
2	53.5714	15	1
3	5.18771	655	0.5
3	3.31005	398	0.6
3	2.75734	326	0.7
3	2.44672	287	0.75
3	2.23253	260	0.8
3	2.03782	236	0.85
3	1.90484	219	0.9
3	1.76223	201	0.95
3	1.61089	181	0.99
3	40	6	1
4	4.23451	658	0.5
4	3.01518	453	0.6
4	2.50657	372	0.7
4	2.29644	339	0.75
4	2.12303	312	0.8
4	1.96145	287	0.85
4	1.80682	263	0.9
4	1.65192	239	0.95
4	1.48556	213	0.99
4	33.3333	2	1
5	3.44268	827	0.5
5	2.38552	559	0.6
5	2.01773	469	0.7
5	1.86113	431	0.75
5	1.74602	403	0.8
5	1.65515	381	0.85
5	1.52592	350	0.9
5	1.42738	326	0.95
5	1.30111	295	0.99
5	0	0	1
6	3.21764	674	0.5
6	2.18854	449	0.6
6	1.91667	391	0.7
6	1.86168	379	0.75
6	1.77736	361	0.8
6	1.69843	344	0.85
6	1.60452	324	0.9
6	1.47176	296	0.95
6	1.32692	265	0.99
6	NA	0	1
7	3.51317	840	0.5
7	2.69397	634	0.6
7	2.43038	569	0.7
7	2.30796	539	0.75
7	2.20162	513	0.8
7	2.13727	497	0.85
7	2.03026	471	0.9
7	1.86564	431	0.95
7	1.72354	396	0.99
7	0	0	1
8	2.68273	1289	0.5
8	2.43097	1163	0.6
8	2.31312	1105	0.7
8	2.28506	1091	0.75
8	2.24248	1070	0.8
8	2.19817	1048	0.85
8	2.17254	1035	0.9
8	2.13405	1016	0.95
8	2.07114	984	0.99
8	2.50265	779	1
9	2.42548	1441	0.5
9	2.3531	1398	0.6
9	2.29924	1366	0.7
9	2.29082	1361	0.75
9	2.28577	1358	0.8
9	2.27904	1354	0.85
9	2.27062	1349	0.9
9	2.25884	1342	0.95
9	2.25043	1337	0.99
9	2.30123	1367	1
10	2.09081	2109	0.5
10	2.01154	2029	0.6
10	1.9699	1987	0.7
10	1.95602	1973	0.75
10	1.94908	1966	0.8
10	1.93126	1948	0.85
10	1.91539	1932	0.9
10	1.90748	1924	0.95
10	1.90252	1919	0.99
10	1.93763	1954	1
11	1.53662	3857	0.5
11	1.47846	3711	0.6
11	1.44978	3639	0.7
11	1.4434	3623	0.75
11	1.43384	3599	0.8
11	1.42587	3579	0.85
11	1.4211	3567	0.9
11	1.41433	3550	0.95
11	1.40835	3535	0.99
11	1.42492	3576	1
12	1.01626	4114	0.5
12	0.975505	3949	0.6
12	0.955743	3869	0.7
12	0.947591	3836	0.75
12	0.938698	3800	0.8
12	0.933268	3778	0.85
12	0.926845	3752	0.9
12	0.924128	3741	0.95
12	0.918698	3719	0.99
12	0.930631	3767	1
13	0.584171	4572	0.5
13	0.557085	4360	0.6
13	0.54188	4241	0.7
13	0.536641	4200	0.75
13	0.531275	4158	0.8
13	0.527827	4131	0.85
13	0.52476	4107	0.9
13	0.522717	4091	0.95
13	0.519013	4062	0.99
13	0.529515	4144	1
14	0.344968	9103	0.5
14	0.327839	8651	0.6
14	0.319502	8431	0.7
14	0.316622	8355	0.75
14	0.313552	8274	0.8
14	0.310937	8205	0.85
14	0.308853	8150	0.9
14	0.306807	8096	0.95
14	0.305329	8057	0.99
14	0.306244	8081	1
15	0.216399	11030	0.5
15	0.204647	10431	0.6
15	0.19884	10135	0.7
15	0.19676	10029	0.75
15	0.194642	9921	0.8
15	0.192895	9832	0.85
15	0.191306	9751	0.9
15	0.19009	9689	0.95
15	0.189089	9638	0.99
15	0.1897	9669	1
16	0.168814	8779	0.5
16	0.159392	8289	0.6
16	0.154815	8051	0.7
16	0.152757	7944	0.75
16	0.150796	7842	0.8
16	0.149239	7761	0.85
16	0.148008	7697	0.9
16	0.14672	7630	0.95
16	0.145816	7583	0.99
16	0.146183	7602	1

## Sheet: panel_b
prob	bin	prop
0.5	1	1
0.5	2	1
0.5	3	1
0.5	4	1
0.5	5	1
0.5	6	1
0.5	7	1
0.5	8	1
0.5	9	1
0.6	1	0.77496
0.6	2	0.916056
0.6	3	0.952321
0.6	4	0.966858
0.6	5	0.975481
0.6	6	0.979424
0.6	7	0.984274
0.6	8	0.995692
0.6	9	1
0.7	1	0.571056
0.7	2	0.880582
0.7	3	0.936401
0.7	4	0.955081
0.7	5	0.967613
0.7	6	0.973886
0.7	7	0.979172
0.7	8	0.994235
0.7	9	1
0.75	1	0.47445
0.75	2	0.864425
0.75	3	0.929035
0.75	4	0.949997
0.75	5	0.964033
0.75	6	0.971881
0.75	7	0.976746
0.75	8	0.993694
0.75	9	1
0.8	1	0.372622
0.8	2	0.84946
0.8	3	0.922382
0.8	4	0.945749
0.8	5	0.960828
0.8	6	0.969638
0.8	7	0.974529
0.8	8	0.993069
0.8	9	1
0.85	1	0.274897
0.85	2	0.834675
0.85	3	0.917234
0.85	4	0.941631
0.85	5	0.958247
0.85	6	0.966917
0.85	7	0.972564
0.85	8	0.992258
0.85	9	1
0.9	1	0.175183
0.9	2	0.819889
0.9	3	0.910581
0.9	4	0.93674
0.9	5	0.954833
0.9	6	0.964004
0.9	7	0.970263
0.9	8	0.991508
0.9	9	1
0.95	1	0.079821
0.95	2	0.800632
0.95	3	0.903374
0.95	4	0.931077
0.95	5	0.950753
0.95	6	0.960137
0.95	7	0.966207
0.95	8	0.990863
0.95	9	1
0.99	1	0.0261097
0.99	2	0.773803
0.99	3	0.88991
0.99	4	0.922711
0.99	5	0.943843
0.99	6	0.953406
0.99	7	0.960937
0.99	8	0.988803
0.99	9	1

## Sheet: panel_c
bin	ser	count	prob
1	34.6667	26	0.5
1	33.3333	20	0.6
1	34.0426	16	0.7
1	34.1463	14	0.75
1	34.4828	10	0.8
1	26.3158	5	0.85
1	20	3	0.9
1	0	0	0.95
1	NA	0	0.99
1	NA	0	1
2	17.9656	5521	0.5
2	15.1433	3910	0.6
2	11.1141	2451	0.7
2	9.19394	1874	0.75
2	7.34951	1387	0.8
2	5.56833	969	0.85
2	3.56064	566	0.9
2	1.83758	267	0.95
2	1.00379	135	0.99
2	NA	0	1
3	3.81598	929	0.5
3	2.77633	638	0.6
3	2.02984	453	0.7
3	1.66114	366	0.75
3	1.39087	303	0.8
3	1.10987	239	0.85
3	0.911354	194	0.9
3	0.742362	156	0.95
3	0.591831	122	0.99
3	100	1	1
4	2.62634	923	0.5
4	1.90679	646	0.6
4	1.43436	478	0.7
4	1.31114	434	0.75
4	1.10759	364	0.8
4	0.969295	316	0.85
4	0.812581	263	0.9
4	0.703984	226	0.95
4	0.624468	198	0.99
4	NA	0	1
5	1.8418	1116	0.5
5	1.377	814	0.6
5	1.10403	646	0.7
5	0.976371	569	0.75
5	0.894473	519	0.8
5	0.792511	458	0.85
5	0.714087	411	0.9
5	0.649464	372	0.95
5	0.605549	344	0.99
5	50	1	1
6	1.53136	810	0.5
6	1.17227	610	0.6
6	0.994601	514	0.7
6	0.923895	476	0.75
6	0.850691	437	0.8
6	0.771304	395	0.85
6	0.714999	365	0.9
6	0.676287	344	0.95
6	0.635053	321	0.99
6	NA	0	1
7	1.39189	779	0.5
7	1.05236	581	0.6
7	0.899359	494	0.7
7	0.833713	457	0.75
7	0.791431	433	0.8
7	0.756452	413	0.85
7	0.711927	388	0.9
7	0.684642	372	0.95
7	0.634915	343	0.99
7	100	1	1
8	1.30575	1039	0.5
8	0.994493	782	0.6
8	0.868299	680	0.7
8	0.821024	642	0.75
8	0.785213	613	0.8
8	0.746805	582	0.85
8	0.703248	547	0.9
8	0.66104	513	0.95
8	0.61662	476	0.99
8	100	1	1
9	1.24951	979	0.5
9	0.967372	751	0.6
9	0.872183	675	0.7
9	0.821677	635	0.75
9	0.797876	616	0.8
9	0.771515	595	0.85
9	0.734922	566	0.9
9	0.707762	544	0.95
9	0.662208	507	0.99
9	0.871426	114	1
10	1.00862	1162	0.5
10	1.00082	1153	0.6
10	0.986077	1136	0.7
10	0.977397	1126	0.75
10	0.97132	1119	0.8
10	0.969584	1117	0.85
10	0.969584	1117	0.9
10	0.96698	1114	0.95
10	0.965244	1112	0.99
10	0.980009	1129	1
11	0.957288	2685	0.5
11	0.942313	2643	0.6
11	0.932687	2616	0.7
11	0.928765	2605	0.75
11	0.924487	2593	0.8
11	0.920921	2583	0.85
11	0.917356	2573	0.9
11	0.915217	2567	0.95
11	0.91486	2566	0.99
11	0.925566	2596	1
12	0.632278	3974	0.5
12	0.625437	3931	0.6
12	0.619072	3891	0.7
12	0.616049	3872	0.75
12	0.614299	3861	0.8
12	0.612072	3847	0.85
12	0.611118	3841	0.9
12	0.609527	3831	0.95
12	0.608732	3826	0.99
12	0.613986	3859	1
13	0.399886	10673	0.5
13	0.394229	10522	0.6
13	0.390932	10434	0.7
13	0.389396	10393	0.75
13	0.388384	10366	0.8
13	0.38681	10324	0.85
13	0.385836	10298	0.9
13	0.385012	10276	0.95
13	0.3846	10265	0.99
13	0.388123	10359	1
14	0.349461	30406	0.5
14	0.345083	30025	0.6
14	0.341715	29732	0.7
14	0.340382	29616	0.75
14	0.339439	29534	0.8
14	0.338417	29445	0.85
14	0.337543	29369	0.9
14	0.336945	29317	0.95
14	0.336693	29295	0.99
14	0.339636	29551	1
15	0.315691	33996	0.5
15	0.311986	33597	0.6
15	0.309469	33326	0.7
15	0.308392	33210	0.75
15	0.307435	33107	0.8
15	0.306748	33033	0.85
15	0.306108	32964	0.9
15	0.305448	32893	0.95
15	0.305179	32864	0.99
15	0.306777	33036	1
16	0.296558	29600	0.5
16	0.293372	29282	0.6
16	0.290948	29040	0.7
16	0.290287	28974	0.75
16	0.289726	28918	0.8
16	0.289044	28850	0.85
16	0.288333	28779	0.9
16	0.288002	28746	0.95
16	0.287782	28724	0.99
16	0.289295	28875	1
17	0.300648	59191	0.5
17	0.297865	58643	0.6
17	0.295767	58230	0.7
17	0.29499	58077	0.75
17	0.294218	57925	0.8
17	0.293644	57812	0.85
17	0.29303	57691	0.9
17	0.292704	57627	0.95
17	0.292379	57563	0.99
17	0.293355	57755	1
18	0.315778	119458	0.5
18	0.313116	118451	0.6
18	0.311123	117697	0.7
18	0.310312	117390	0.75
18	0.309606	117123	0.8
18	0.30904	116909	0.85
18	0.308535	116718	0.9
18	0.308155	116574	0.95
18	0.307914	116483	0.99
18	0.308903	116857	1

## Sheet: panel_d
prob	bin	prop
0.5	1	1
0.5	2	1
0.5	3	1
0.5	4	1
0.5	5	1
0.5	6	1
0.5	7	1
0.5	8	1
0.5	9	1
0.6	1	0.8
0.6	2	0.840194
0.6	3	0.943931
0.6	4	0.964005
0.6	5	0.975591
0.6	6	0.983779
0.6	7	0.986456
0.6	8	0.988212
0.6	9	0.990836
0.7	1	0.626667
0.7	2	0.717614
0.7	3	0.916697
0.7	4	0.948242
0.7	5	0.965673
0.7	6	0.97703
0.7	7	0.981435
0.7	8	0.984203
0.7	9	0.98776
0.75	1	0.546667
0.75	2	0.663272
0.75	3	0.905032
0.75	4	0.941868
0.75	5	0.961778
0.75	6	0.974042
0.75	7	0.979416
0.75	8	0.982707
0.75	9	0.986344
0.8	1	0.386667
0.8	2	0.614103
0.8	3	0.894845
0.8	4	0.935124
0.8	5	0.957586
0.8	6	0.971188
0.8	7	0.977558
0.8	8	0.981111
0.8	9	0.985374
0.85	1	0.253333
0.85	2	0.566269
0.85	3	0.884535
0.85	4	0.927641
0.85	5	0.953757
0.85	6	0.968201
0.85	7	0.975521
0.85	8	0.979402
0.85	9	0.984301
0.9	1	0.2
0.9	2	0.517263
0.9	3	0.874389
0.9	4	0.920954
0.9	5	0.949879
0.9	6	0.965119
0.9	7	0.973788
0.9	8	0.977517
0.9	9	0.982949
0.95	1	0.04
0.95	2	0.472812
0.95	3	0.863175
0.95	4	0.91347
0.95	5	0.945291
0.95	6	0.961659
0.95	7	0.97084
0.95	8	0.975293
0.95	9	0.980996
0.99	1	0
0.99	2	0.437636
0.99	3	0.846745
0.99	4	0.902202
0.99	5	0.937534
0.99	6	0.955628
0.99	7	0.965265
0.99	8	0.97014
0.99	9	0.977167
