# Supplementary material for: Accurate rare variant phasing of whole-genome and whole-exome sequencing data in the UK Biobank
Source: Nat Genet. 2023 Jun 29;55(7):1243–9. doi: 10.1038/s41588-023-01415-w (PMC10335929; doi:10.1038/s41588-023-01415-w)
Supplement: Source Data Extended Data Fig. 6 — Statistical source data. [file 41588_2023_1415_MOESM11_ESM.xlsx]

## Sheet: panel_a
Gene	# LoF variants
ENSG00000000419	24
ENSG00000000457	33
ENSG00000000460	42
ENSG00000000938	14
ENSG00000000971	26
ENSG00000001036	31
ENSG00000001084	23
ENSG00000001167	13
ENSG00000001460	19
ENSG00000001461	24
ENSG00000001561	10
ENSG00000001617	17
ENSG00000001626	103
ENSG00000001629	33
ENSG00000001630	33
ENSG00000001631	23
ENSG00000002016	18
ENSG00000002330	13
ENSG00000002549	35
ENSG00000002587	5
ENSG00000002726	33
ENSG00000002745	18
ENSG00000002746	46
ENSG00000002822	25
ENSG00000002834	8
ENSG00000002919	14
ENSG00000002933	15
ENSG00000003056	15
ENSG00000003137	7
ENSG00000003147	26
ENSG00000003249	12
ENSG00000003393	79
ENSG00000003400	23
ENSG00000003402	11
ENSG00000003436	9
ENSG00000003509	32
ENSG00000003756	11
ENSG00000003987	41
ENSG00000003989	38
ENSG00000004059	4
ENSG00000004139	39
ENSG00000004142	16
ENSG00000004399	50
ENSG00000004455	11
ENSG00000004468	17
ENSG00000004478	27
ENSG00000004487	50
ENSG00000004534	7
ENSG00000004660	21
ENSG00000004700	33
ENSG00000004766	42
ENSG00000004776	9
ENSG00000004777	44
ENSG00000004779	2
ENSG00000004799	19
ENSG00000004809	29
ENSG00000004838	24
ENSG00000004846	81
ENSG00000004864	42
ENSG00000004866	1
ENSG00000004897	5
ENSG00000004939	17
ENSG00000004948	35
ENSG00000004975	35
ENSG00000005001	11
ENSG00000005007	2
ENSG00000005020	17
ENSG00000005059	19
ENSG00000005073	6
ENSG00000005075	8
ENSG00000005100	41
ENSG00000005102	7
ENSG00000005108	74
ENSG00000005156	37
ENSG00000005175	45
ENSG00000005187	35
ENSG00000005189	40
ENSG00000005194	14
ENSG00000005206	20
ENSG00000005238	16
ENSG00000005243	15
ENSG00000005249	11
ENSG00000005339	6
ENSG00000005379	57
ENSG00000005381	39
ENSG00000005421	25
ENSG00000005436	47
ENSG00000005448	29
ENSG00000005469	50
ENSG00000005471	51
ENSG00000005483	13
ENSG00000005486	8
ENSG00000005513	6
ENSG00000005700	63
ENSG00000005801	7
ENSG00000005810	65
ENSG00000005812	11
ENSG00000005844	41
ENSG00000005882	23
ENSG00000005884	48
ENSG00000005961	51
ENSG00000005981	24
ENSG00000006007	21
ENSG00000006015	10
ENSG00000006016	24
ENSG00000006025	45
ENSG00000006042	12
ENSG00000006047	3
ENSG00000006059	20
ENSG00000006062	11
ENSG00000006071	74
ENSG00000006116	1
ENSG00000006118	27
ENSG00000006125	12
ENSG00000006128	5
ENSG00000006194	26
ENSG00000006210	2
ENSG00000006282	47
ENSG00000006283	46
ENSG00000006327	9
ENSG00000006377	2
ENSG00000006432	33
ENSG00000006451	4
ENSG00000006453	26
ENSG00000006459	20
ENSG00000006468	14
ENSG00000006530	37
ENSG00000006534	25
ENSG00000006555	27
ENSG00000006576	37
ENSG00000006606	7
ENSG00000006607	74
ENSG00000006611	58
ENSG00000006625	11
ENSG00000006634	23
ENSG00000006638	16
ENSG00000006652	32
ENSG00000006659	3
ENSG00000006695	17
ENSG00000006704	11
ENSG00000006712	18
ENSG00000006715	49
ENSG00000006740	29
ENSG00000006744	20
ENSG00000006747	57
ENSG00000006788	88
ENSG00000006831	15
ENSG00000006837	50
ENSG00000007038	14
ENSG00000007047	15
ENSG00000007062	32
ENSG00000007080	6
ENSG00000007129	21
ENSG00000007168	2
ENSG00000007171	65
ENSG00000007174	225
ENSG00000007202	122
ENSG00000007216	23
ENSG00000007237	12
ENSG00000007255	9
ENSG00000007264	23
ENSG00000007306	19
ENSG00000007312	5
ENSG00000007314	51
ENSG00000007341	40
ENSG00000007372	4
ENSG00000007376	16
ENSG00000007384	53
ENSG00000007392	20
ENSG00000007402	24
ENSG00000007516	91
ENSG00000007520	27
ENSG00000007541	30
ENSG00000007545	31
ENSG00000007866	7
ENSG00000007908	25
ENSG00000007923	13
ENSG00000007933	27
ENSG00000007944	22
ENSG00000007968	14
ENSG00000008018	2
ENSG00000008083	8
ENSG00000008118	18
ENSG00000008128	39
ENSG00000008130	28
ENSG00000008196	7
ENSG00000008197	8
ENSG00000008226	106
ENSG00000008256	17
ENSG00000008277	7
ENSG00000008282	7
ENSG00000008283	9
ENSG00000008294	13
ENSG00000008300	55
ENSG00000008311	43
ENSG00000008323	45
ENSG00000008324	5
ENSG00000008382	31
ENSG00000008394	9
ENSG00000008405	20
ENSG00000008438	12
ENSG00000008513	7
ENSG00000008516	37
ENSG00000008517	13
ENSG00000008710	27
ENSG00000008735	9
ENSG00000008838	46
ENSG00000008869	9
ENSG00000008952	8
ENSG00000008988	3
ENSG00000009307	13
ENSG00000009335	39
ENSG00000009413	45
ENSG00000009709	6
ENSG00000009724	47
ENSG00000009765	15
ENSG00000009780	17
ENSG00000009790	34
ENSG00000009830	53
ENSG00000009844	16
ENSG00000009950	30
ENSG00000009954	16
ENSG00000010017	6
ENSG00000010030	23
ENSG00000010072	13
ENSG00000010165	38
ENSG00000010219	22
ENSG00000010244	21
ENSG00000010256	32
ENSG00000010270	9
ENSG00000010278	3
ENSG00000010282	30
ENSG00000010292	74
ENSG00000010295	33
ENSG00000010310	29
ENSG00000010318	16
ENSG00000010319	39
ENSG00000010322	45
ENSG00000010327	169
ENSG00000010361	26
ENSG00000010379	38
ENSG00000010438	10
ENSG00000010539	30
ENSG00000010610	16
ENSG00000010626	23
ENSG00000010704	26
ENSG00000010803	24
ENSG00000010810	3
ENSG00000010818	12
ENSG00000010932	24
ENSG00000011007	17
ENSG00000011009	9
ENSG00000011021	51
ENSG00000011028	48
ENSG00000011052	16
ENSG00000011083	35
ENSG00000011105	14
ENSG00000011114	31
ENSG00000011132	37
ENSG00000011143	41
ENSG00000011198	26
ENSG00000011243	30
ENSG00000011258	18
ENSG00000011260	28
ENSG00000011275	51
ENSG00000011295	4
ENSG00000011304	3
ENSG00000011332	10
ENSG00000011347	11
ENSG00000011376	50
ENSG00000011405	64
ENSG00000011422	10
ENSG00000011426	44
ENSG00000011451	5
ENSG00000011454	6
ENSG00000011465	11
ENSG00000011478	33
ENSG00000011485	18
ENSG00000011523	25
ENSG00000011566	59
ENSG00000011590	23
ENSG00000011600	10
ENSG00000011638	9
ENSG00000012048	107
ENSG00000012061	15
ENSG00000012124	31
ENSG00000012171	42
ENSG00000012223	56
ENSG00000012232	23
ENSG00000012504	18
ENSG00000012660	20
ENSG00000012779	39
ENSG00000012822	23
ENSG00000012963	19
ENSG00000012983	39
ENSG00000013016	18
ENSG00000013275	14
ENSG00000013288	59
ENSG00000013293	28
ENSG00000013297	1
ENSG00000013306	21
ENSG00000013364	43
ENSG00000013374	29
ENSG00000013375	45
ENSG00000013392	15
ENSG00000013441	39
ENSG00000013503	69
ENSG00000013523	34
ENSG00000013561	22
ENSG00000013573	70
ENSG00000013583	8
ENSG00000013588	19
ENSG00000013810	39
ENSG00000014123	45
ENSG00000014138	33
ENSG00000014164	19
ENSG00000014216	39
ENSG00000014257	24
ENSG00000014641	17
ENSG00000014824	1
ENSG00000014914	44
ENSG00000014919	23
ENSG00000015133	72
ENSG00000015153	6
ENSG00000015171	5
ENSG00000015413	24
ENSG00000015475	16
ENSG00000015520	69
ENSG00000015532	22
ENSG00000015592	7
ENSG00000015676	17
ENSG00000016082	2
ENSG00000016391	27
ENSG00000016402	12
ENSG00000016490	48
ENSG00000016602	51
ENSG00000016864	37
ENSG00000017260	26
ENSG00000017427	4
ENSG00000017797	21
ENSG00000018189	17
ENSG00000018236	21
ENSG00000018280	34
ENSG00000018408	4
ENSG00000018510	19
ENSG00000018625	35
ENSG00000018699	53
ENSG00000018869	4
ENSG00000019102	22
ENSG00000019144	55
ENSG00000019169	38
ENSG00000019186	45
ENSG00000019485	19
ENSG00000019505	10
ENSG00000019549	2
ENSG00000019582	11
ENSG00000019991	20
ENSG00000019995	10
ENSG00000020129	4
ENSG00000020181	29
ENSG00000020256	7
ENSG00000020426	22
ENSG00000020577	24
ENSG00000020633	9
ENSG00000020922	41
ENSG00000021300	16
ENSG00000021355	5
ENSG00000021461	23
ENSG00000021488	27
ENSG00000021574	24
ENSG00000021645	12
ENSG00000021762	38
ENSG00000021776	35
ENSG00000021826	68
ENSG00000021852	40
ENSG00000022277	18
ENSG00000022355	12
ENSG00000022556	97
ENSG00000022567	20
ENSG00000022840	24
ENSG00000022976	31
ENSG00000023041	20
ENSG00000023171	19
ENSG00000023191	29
ENSG00000023228	42
ENSG00000023287	23
ENSG00000023318	1
ENSG00000023330	21
ENSG00000023445	18
ENSG00000023516	26
ENSG00000023572	8
ENSG00000023608	29
ENSG00000023697	13
ENSG00000023734	14
ENSG00000023839	90
ENSG00000023892	18
ENSG00000023902	27
ENSG00000023909	13
ENSG00000024048	52
ENSG00000024422	16
ENSG00000024526	40
ENSG00000024862	21
ENSG00000025039	6
ENSG00000025156	16
ENSG00000025293	17
ENSG00000025423	15
ENSG00000025434	24
ENSG00000025708	31
ENSG00000025770	42
ENSG00000025772	9
ENSG00000025796	26
ENSG00000025800	8
ENSG00000026025	11
ENSG00000026297	17
ENSG00000026508	22
ENSG00000026559	7
ENSG00000026652	12
ENSG00000026751	14
ENSG00000026950	22
ENSG00000027001	50
ENSG00000027075	20
ENSG00000027644	69
ENSG00000027697	11
ENSG00000027847	25
ENSG00000027869	16
ENSG00000028116	40
ENSG00000028137	11
ENSG00000028203	35
ENSG00000028277	7
ENSG00000028310	31
ENSG00000028528	22
ENSG00000028839	2
ENSG00000029153	37
ENSG00000029363	4
ENSG00000029364	10
ENSG00000029534	27
ENSG00000029559	13
ENSG00000029639	18
ENSG00000029725	27
ENSG00000030066	56
ENSG00000030110	15
ENSG00000030304	36
ENSG00000030419	5
ENSG00000030582	33
ENSG00000031003	18
ENSG00000031081	24
ENSG00000031691	22
ENSG00000031698	24
ENSG00000031823	13
ENSG00000032219	20
ENSG00000032389	15
ENSG00000032444	63
ENSG00000032742	40
ENSG00000033011	30
ENSG00000033030	11
ENSG00000033050	20
ENSG00000033100	53
ENSG00000033170	27
ENSG00000033178	52
ENSG00000033327	14
ENSG00000033627	27
ENSG00000033800	1
ENSG00000033867	45
ENSG00000034053	21
ENSG00000034152	2
ENSG00000034239	13
ENSG00000034510	4
ENSG00000034533	36
ENSG00000034677	25
ENSG00000034693	21
ENSG00000034713	7
ENSG00000034971	23
ENSG00000035115	31
ENSG00000035141	13
ENSG00000035403	2
ENSG00000035499	32
ENSG00000035664	13
ENSG00000035681	58
ENSG00000035687	19
ENSG00000035720	21
ENSG00000035862	2
ENSG00000035928	22
ENSG00000036054	28
ENSG00000036257	10
ENSG00000036448	113
ENSG00000036530	12
ENSG00000036549	14
ENSG00000036565	26
ENSG00000036672	23
ENSG00000036828	26
ENSG00000037042	24
ENSG00000037241	5
ENSG00000037280	15
ENSG00000037474	37
ENSG00000037637	8
ENSG00000037749	12
ENSG00000037757	16
ENSG00000037897	15
ENSG00000037965	9
ENSG00000038002	20
ENSG00000038210	26
ENSG00000038219	49
ENSG00000038274	13
ENSG00000038295	8
ENSG00000038358	47
ENSG00000038382	31
ENSG00000038427	21
ENSG00000038532	12
ENSG00000038945	30
ENSG00000039068	28
ENSG00000039123	41
ENSG00000039139	243
ENSG00000039319	64
ENSG00000039523	36
ENSG00000039537	70
ENSG00000039560	27
ENSG00000039600	15
ENSG00000039650	67
ENSG00000039987	20
ENSG00000040199	41
ENSG00000040275	55
ENSG00000040341	14
ENSG00000040487	25
ENSG00000040531	26
ENSG00000040608	6
ENSG00000040633	3
ENSG00000040731	21
ENSG00000040933	21
ENSG00000041353	10
ENSG00000041357	10
ENSG00000041515	25
ENSG00000041802	44
ENSG00000041880	30
ENSG00000041982	73
ENSG00000041988	10
ENSG00000042062	56
ENSG00000042088	41
ENSG00000042286	18
ENSG00000042317	35
ENSG00000042429	37
ENSG00000042445	26
ENSG00000042493	24
ENSG00000042753	4
ENSG00000042781	162
ENSG00000042813	4
ENSG00000042832	118
ENSG00000042980	50
ENSG00000043039	7
ENSG00000043093	2
ENSG00000043143	11
ENSG00000043355	1
ENSG00000043462	18
ENSG00000043514	22
ENSG00000043591	4
ENSG00000044012	5
ENSG00000044090	71
ENSG00000044115	32
ENSG00000044459	107
ENSG00000044524	21
ENSG00000044574	22
ENSG00000046604	39
ENSG00000046889	2
ENSG00000047056	17
ENSG00000047188	16
ENSG00000047249	22
ENSG00000047315	17
ENSG00000047346	48
ENSG00000047365	111
ENSG00000047410	15
ENSG00000047457	48
ENSG00000047578	88
ENSG00000047579	23
ENSG00000047617	63
ENSG00000047621	30
ENSG00000047662	74
ENSG00000047849	36
ENSG00000047932	17
ENSG00000047936	122
ENSG00000048028	78
ENSG00000048052	18
ENSG00000048140	17
ENSG00000048162	9
ENSG00000048342	103
ENSG00000048392	16
ENSG00000048405	3
ENSG00000048462	6
ENSG00000048471	3
ENSG00000048540	2
ENSG00000048544	18
ENSG00000048545	5
ENSG00000048649	7
ENSG00000048707	139
ENSG00000048740	1
ENSG00000048828	6
ENSG00000048991	25
ENSG00000049089	43
ENSG00000049130	11
ENSG00000049167	28
ENSG00000049192	13
ENSG00000049239	38
ENSG00000049245	9
ENSG00000049246	67
ENSG00000049247	13
ENSG00000049249	15
ENSG00000049283	32
ENSG00000049323	8
ENSG00000049449	9
ENSG00000049540	34
ENSG00000049541	22
ENSG00000049618	7
ENSG00000049656	33
ENSG00000049759	27
ENSG00000049860	40
ENSG00000049883	18
ENSG00000050130	11
ENSG00000050165	15
ENSG00000050327	14
ENSG00000050344	27
ENSG00000050393	29
ENSG00000050405	37
ENSG00000050426	27
ENSG00000050438	38
ENSG00000050555	80
ENSG00000050628	2
ENSG00000050730	21
ENSG00000050748	21
ENSG00000050767	49
ENSG00000050820	18
ENSG00000051009	28
ENSG00000051108	12
ENSG00000051128	29
ENSG00000051180	3
ENSG00000051341	154
ENSG00000051382	21
ENSG00000051523	10
ENSG00000051596	4
ENSG00000051620	12
ENSG00000051825	57
ENSG00000052126	21
ENSG00000052344	5
ENSG00000052723	7
ENSG00000052749	56
ENSG00000052795	25
ENSG00000052802	17
ENSG00000052841	34
ENSG00000052850	16
ENSG00000053108	21
ENSG00000053254	5
ENSG00000053328	19
ENSG00000053371	13
ENSG00000053372	10
ENSG00000053438	2
ENSG00000053501	17
ENSG00000053524	55
ENSG00000053702	20
ENSG00000053747	171
ENSG00000053770	32
ENSG00000053900	40
ENSG00000053918	39
ENSG00000054116	4
ENSG00000054118	5
ENSG00000054148	13
ENSG00000054179	38
ENSG00000054219	105
ENSG00000054267	8
ENSG00000054277	16
ENSG00000054282	44
ENSG00000054356	40
ENSG00000054392	30
ENSG00000054523	50
ENSG00000054611	24
ENSG00000054654	52
ENSG00000054690	65
ENSG00000054793	32
ENSG00000054796	32
ENSG00000054803	2
ENSG00000054938	24
ENSG00000054965	1
ENSG00000054967	25
ENSG00000054983	26
ENSG00000055044	29
ENSG00000055070	3
ENSG00000055118	30
ENSG00000055130	6
ENSG00000055147	4
ENSG00000055163	18
ENSG00000055208	2
ENSG00000055211	23
ENSG00000055332	27
ENSG00000055483	42
ENSG00000055609	23
ENSG00000055732	38
ENSG00000055813	17
ENSG00000055917	41
ENSG00000055950	13
ENSG00000055955	57
ENSG00000055957	56
ENSG00000056050	26
ENSG00000056097	13
ENSG00000056291	11
ENSG00000056487	8
ENSG00000056558	11
ENSG00000056586	22
ENSG00000056736	23
ENSG00000056972	22
ENSG00000057019	38
ENSG00000057149	22
ENSG00000057252	28
ENSG00000057294	51
ENSG00000057468	47
ENSG00000057593	25
ENSG00000057608	13
ENSG00000057657	16
ENSG00000057663	9
ENSG00000057704	18
ENSG00000057757	5
ENSG00000057935	13
ENSG00000058056	43
ENSG00000058063	52
ENSG00000058085	60
ENSG00000058091	19
ENSG00000058262	17
ENSG00000058272	7
ENSG00000058335	17
ENSG00000058404	9
ENSG00000058453	84
ENSG00000058600	38
ENSG00000058668	16
ENSG00000058673	11
ENSG00000058729	39
ENSG00000058799	20
ENSG00000058804	13
ENSG00000058866	37
ENSG00000059122	41
ENSG00000059145	8
ENSG00000059377	30
ENSG00000059378	44
ENSG00000059573	31
ENSG00000059588	86
ENSG00000059691	29
ENSG00000059728	7
ENSG00000059758	18
ENSG00000059769	10
ENSG00000059804	19
ENSG00000059915	26
ENSG00000060069	42
ENSG00000060138	21
ENSG00000060140	32
ENSG00000060237	67
ENSG00000060339	53
ENSG00000060491	9
ENSG00000060558	13
ENSG00000060566	17
ENSG00000060642	28
ENSG00000060656	54
ENSG00000060688	18
ENSG00000060709	31
ENSG00000060718	23
ENSG00000060749	51
ENSG00000060762	3
ENSG00000060971	21
ENSG00000060982	28
ENSG00000061273	15
ENSG00000061337	19
ENSG00000061455	18
ENSG00000061492	10
ENSG00000061656	34
ENSG00000061676	3
ENSG00000061794	20
ENSG00000061918	26
ENSG00000061936	14
ENSG00000061938	56
ENSG00000061987	73
ENSG00000062038	38
ENSG00000062194	13
ENSG00000062282	19
ENSG00000062370	26
ENSG00000062485	11
ENSG00000062524	60
ENSG00000062582	12
ENSG00000062598	21
ENSG00000062650	2
ENSG00000062716	9
ENSG00000062725	9
ENSG00000062822	56
ENSG00000063015	38
ENSG00000063046	7
ENSG00000063127	32
ENSG00000063169	4
ENSG00000063176	9
ENSG00000063177	2
ENSG00000063180	13
ENSG00000063241	8
ENSG00000063244	3
ENSG00000063245	23
ENSG00000063322	8
ENSG00000063438	10
ENSG00000063515	11
ENSG00000063660	18
ENSG00000063761	29
ENSG00000063854	19
ENSG00000063978	2
ENSG00000064012	31
ENSG00000064042	79
ENSG00000064102	27
ENSG00000064115	35
ENSG00000064195	8
ENSG00000064199	5
ENSG00000064201	24
ENSG00000064205	8
ENSG00000064218	30
ENSG00000064225	27
ENSG00000064270	100
ENSG00000064300	15
ENSG00000064309	29
ENSG00000064313	49
ENSG00000064393	18
ENSG00000064419	36
ENSG00000064490	18
ENSG00000064545	31
ENSG00000064547	7
ENSG00000064601	26
ENSG00000064607	3
ENSG00000064651	37
ENSG00000064652	12
ENSG00000064666	12
ENSG00000064687	140
ENSG00000064692	31
ENSG00000064703	48
ENSG00000064726	23
ENSG00000064763	12
ENSG00000064787	25
ENSG00000064835	18
ENSG00000064886	22
ENSG00000064932	55
ENSG00000064933	72
ENSG00000064961	10
ENSG00000064989	25
ENSG00000064995	7
ENSG00000064999	12
ENSG00000065000	16
ENSG00000065029	49
ENSG00000065054	9
ENSG00000065057	16
ENSG00000065060	77
ENSG00000065135	12
ENSG00000065150	1
ENSG00000065154	28
ENSG00000065183	65
ENSG00000065243	20
ENSG00000065268	17
ENSG00000065308	9
ENSG00000065320	4
ENSG00000065325	23
ENSG00000065328	54
ENSG00000065357	28
ENSG00000065361	51
ENSG00000065371	13
ENSG00000065413	7
ENSG00000065427	34
ENSG00000065457	33
ENSG00000065485	34
ENSG00000065491	21
ENSG00000065518	13
ENSG00000065526	17
ENSG00000065534	68
ENSG00000065548	9
ENSG00000065559	6
ENSG00000065600	34
ENSG00000065609	11
ENSG00000065613	9
ENSG00000065615	22
ENSG00000065618	105
ENSG00000065621	17
ENSG00000065665	15
ENSG00000065675	39
ENSG00000065717	3
ENSG00000065802	21
ENSG00000065809	13
ENSG00000065833	37
ENSG00000065882	2
ENSG00000065883	2
ENSG00000065911	13
ENSG00000065970	9
ENSG00000065978	5
ENSG00000065989	10
ENSG00000066027	11
ENSG00000066032	5
ENSG00000066044	1
ENSG00000066056	54
ENSG00000066084	64
ENSG00000066117	12
ENSG00000066135	27
ENSG00000066136	23
ENSG00000066185	19
ENSG00000066230	30
ENSG00000066248	17
ENSG00000066279	223
ENSG00000066294	28
ENSG00000066322	6
ENSG00000066336	1
ENSG00000066379	3
ENSG00000066382	6
ENSG00000066405	3
ENSG00000066422	56
ENSG00000066427	12
ENSG00000066455	21
ENSG00000066468	16
ENSG00000066557	38
ENSG00000066583	17
ENSG00000066629	16
ENSG00000066651	13
ENSG00000066654	20
ENSG00000066697	6
ENSG00000066735	37
ENSG00000066739	79
ENSG00000066777	22
ENSG00000066813	50
ENSG00000066827	42
ENSG00000066855	14
ENSG00000066923	74
ENSG00000066926	28
ENSG00000066933	85
ENSG00000067057	73
ENSG00000067064	21
ENSG00000067066	44
ENSG00000067113	26
ENSG00000067141	24
ENSG00000067167	5
ENSG00000067182	4
ENSG00000067191	14
ENSG00000067208	43
ENSG00000067221	18
ENSG00000067225	25
ENSG00000067248	57
ENSG00000067334	34
ENSG00000067365	32
ENSG00000067369	52
ENSG00000067533	13
ENSG00000067560	3
ENSG00000067596	59
ENSG00000067606	18
ENSG00000067704	38
ENSG00000067798	7
ENSG00000067836	21
ENSG00000067900	9
ENSG00000067955	4
ENSG00000068001	29
ENSG00000068024	6
ENSG00000068028	24
ENSG00000068078	17
ENSG00000068079	23
ENSG00000068097	73
ENSG00000068120	26
ENSG00000068137	39
ENSG00000068305	18
ENSG00000068383	10
ENSG00000068489	24
ENSG00000068615	7
ENSG00000068650	62
ENSG00000068654	46
ENSG00000068697	13
ENSG00000068724	29
ENSG00000068745	11
ENSG00000068781	66
ENSG00000068784	57
ENSG00000068796	13
ENSG00000068831	33
ENSG00000068878	40
ENSG00000068885	36
ENSG00000068903	17
ENSG00000068912	32
ENSG00000068971	16
ENSG00000068976	48
ENSG00000069011	7
ENSG00000069018	29
ENSG00000069020	11
ENSG00000069122	49
ENSG00000069188	60
ENSG00000069206	58
ENSG00000069248	51
ENSG00000069329	20
ENSG00000069345	6
ENSG00000069399	8
ENSG00000069424	16
ENSG00000069431	72
ENSG00000069482	7
ENSG00000069493	10
ENSG00000069667	8
ENSG00000069696	37
ENSG00000069702	40
ENSG00000069764	2
ENSG00000069812	4
ENSG00000069849	6
ENSG00000069869	72
ENSG00000069943	37
ENSG00000069956	38
ENSG00000069966	24
ENSG00000069974	16
ENSG00000069998	31
ENSG00000070010	11
ENSG00000070018	32
ENSG00000070019	66
ENSG00000070031	19
ENSG00000070047	22
ENSG00000070061	71
ENSG00000070081	22
ENSG00000070087	1
ENSG00000070159	73
ENSG00000070182	36
ENSG00000070190	12
ENSG00000070193	1
ENSG00000070214	18
ENSG00000070269	63
ENSG00000070366	56
ENSG00000070367	10
ENSG00000070371	75
ENSG00000070388	9
ENSG00000070404	8
ENSG00000070413	21
ENSG00000070423	9
ENSG00000070444	5
ENSG00000070476	40
ENSG00000070495	16
ENSG00000070501	28
ENSG00000070526	31
ENSG00000070540	30
ENSG00000070601	72
ENSG00000070610	71
ENSG00000070614	35
ENSG00000070669	25
ENSG00000070718	28
ENSG00000070729	72
ENSG00000070731	31
ENSG00000070748	36
ENSG00000070756	4
ENSG00000070759	41
ENSG00000070761	15
ENSG00000070770	1
ENSG00000070778	60
ENSG00000070785	10
ENSG00000070808	4
ENSG00000070814	15
ENSG00000070882	46
ENSG00000070886	45
ENSG00000070915	83
ENSG00000070950	31
ENSG00000070961	6
ENSG00000070985	79
ENSG00000071051	12
ENSG00000071054	22
ENSG00000071073	26
ENSG00000071082	2
ENSG00000071127	13
ENSG00000071189	22
ENSG00000071203	17
ENSG00000071205	53
ENSG00000071242	22
ENSG00000071243	3
ENSG00000071246	10
ENSG00000071282	21
ENSG00000071462	27
ENSG00000071537	27
ENSG00000071539	17
ENSG00000071564	28
ENSG00000071575	4
ENSG00000071626	1
ENSG00000071655	3
ENSG00000071677	4
ENSG00000071794	70
ENSG00000071894	72
ENSG00000071909	100
ENSG00000071967	12
ENSG00000071991	33
ENSG00000071994	30
ENSG00000072041	16
ENSG00000072042	12
ENSG00000072071	11
ENSG00000072080	12
ENSG00000072110	15
ENSG00000072121	104
ENSG00000072134	31
ENSG00000072135	39
ENSG00000072163	24
ENSG00000072182	37
ENSG00000072195	88
ENSG00000072201	40
ENSG00000072210	22
ENSG00000072274	19
ENSG00000072310	38
ENSG00000072364	9
ENSG00000072401	8
ENSG00000072415	25
ENSG00000072422	34
ENSG00000072518	9
ENSG00000072571	50
ENSG00000072609	35
ENSG00000072657	29
ENSG00000072682	28
ENSG00000072694	8
ENSG00000072736	37
ENSG00000072756	46
ENSG00000072778	62
ENSG00000072786	48
ENSG00000072803	8
ENSG00000072818	33
ENSG00000072832	12
ENSG00000072840	82
ENSG00000072849	4
ENSG00000072858	51
ENSG00000072864	23
ENSG00000072952	37
ENSG00000072954	10
ENSG00000072958	14
ENSG00000073008	30
ENSG00000073050	36
ENSG00000073060	27
ENSG00000073067	22
ENSG00000073111	37
ENSG00000073146	59
ENSG00000073150	23
ENSG00000073169	56
ENSG00000073282	8
ENSG00000073331	69
ENSG00000073350	44
ENSG00000073417	3
ENSG00000073536	21
ENSG00000073578	37
ENSG00000073584	6
ENSG00000073598	17
ENSG00000073605	21
ENSG00000073614	34
ENSG00000073670	31
ENSG00000073711	71
ENSG00000073712	11
ENSG00000073734	52
ENSG00000073737	15
ENSG00000073754	23
ENSG00000073756	12
ENSG00000073792	18
ENSG00000073803	29
ENSG00000073849	14
ENSG00000073861	8
ENSG00000073910	83
ENSG00000073921	11
ENSG00000073969	14
ENSG00000074047	15
ENSG00000074054	23
ENSG00000074071	7
ENSG00000074181	46
ENSG00000074201	12
ENSG00000074211	2
ENSG00000074219	36
ENSG00000074266	1
ENSG00000074276	77
ENSG00000074317	7
ENSG00000074319	11
ENSG00000074356	20
ENSG00000074370	46
ENSG00000074410	17
ENSG00000074416	3
ENSG00000074527	16
ENSG00000074582	33
ENSG00000074590	17
ENSG00000074603	23
ENSG00000074621	50
ENSG00000074657	24
ENSG00000074660	41
ENSG00000074695	29
ENSG00000074696	14
ENSG00000074706	19
ENSG00000074755	109
ENSG00000074771	41
ENSG00000074800	24
ENSG00000074803	57
ENSG00000074842	17
ENSG00000074855	38
ENSG00000074935	32
ENSG00000074964	49
ENSG00000074966	38
ENSG00000075035	15
ENSG00000075043	13
ENSG00000075073	21
ENSG00000075089	26
ENSG00000075131	23
ENSG00000075142	14
ENSG00000075151	12
ENSG00000075188	20
ENSG00000075213	8
ENSG00000075218	31
ENSG00000075223	26
ENSG00000075234	42
ENSG00000075239	30
ENSG00000075240	19
ENSG00000075275	94
ENSG00000075290	13
ENSG00000075292	24
ENSG00000075303	25
ENSG00000075336	17
ENSG00000075340	15
ENSG00000075388	4
ENSG00000075391	41
ENSG00000075399	36
ENSG00000075407	3
ENSG00000075413	53
ENSG00000075415	18
ENSG00000075420	11
ENSG00000075426	3
ENSG00000075429	13
ENSG00000075461	1
ENSG00000075539	114
ENSG00000075568	34
ENSG00000075618	4
ENSG00000075624	3
ENSG00000075643	50
ENSG00000075651	66
ENSG00000075673	55
ENSG00000075702	68
ENSG00000075711	25
ENSG00000075785	1
ENSG00000075790	22
ENSG00000075826	73
ENSG00000075856	30
ENSG00000075884	31
ENSG00000075886	16
ENSG00000075891	1
ENSG00000075914	12
ENSG00000075945	20
ENSG00000075975	23
ENSG00000076003	32
ENSG00000076043	12
ENSG00000076053	12
ENSG00000076067	26
ENSG00000076108	22
ENSG00000076201	67
ENSG00000076248	15
ENSG00000076258	33
ENSG00000076321	30
ENSG00000076344	45
ENSG00000076351	19
ENSG00000076356	66
ENSG00000076382	60
ENSG00000076513	2
ENSG00000076554	9
ENSG00000076555	125
ENSG00000076604	12
ENSG00000076641	14
ENSG00000076650	46
ENSG00000076662	28
ENSG00000076685	41
ENSG00000076706	32
ENSG00000076826	23
ENSG00000076864	25
ENSG00000076924	31
ENSG00000076928	32
ENSG00000076944	32
ENSG00000076984	4
ENSG00000077009	14
ENSG00000077044	50
ENSG00000077063	74
ENSG00000077080	33
ENSG00000077092	10
ENSG00000077097	24
ENSG00000077147	4
ENSG00000077150	17
ENSG00000077152	9
ENSG00000077157	55
ENSG00000077232	64
ENSG00000077235	36
ENSG00000077238	9
ENSG00000077254	28
ENSG00000077312	9
ENSG00000077327	22
ENSG00000077348	10
ENSG00000077380	31
ENSG00000077420	13
ENSG00000077454	40
ENSG00000077458	10
ENSG00000077463	16
ENSG00000077498	46
ENSG00000077514	17
ENSG00000077522	19
ENSG00000077585	37
ENSG00000077616	49
ENSG00000077684	12
ENSG00000077782	12
ENSG00000077800	20
ENSG00000077935	39
ENSG00000077942	17
ENSG00000077943	50
ENSG00000077984	14
ENSG00000078018	9
ENSG00000078043	13
ENSG00000078053	25
ENSG00000078070	50
ENSG00000078081	21
ENSG00000078098	53
ENSG00000078114	66
ENSG00000078124	6
ENSG00000078142	19
ENSG00000078177	99
ENSG00000078237	5
ENSG00000078246	34
ENSG00000078269	1
ENSG00000078295	20
ENSG00000078304	9
ENSG00000078328	2
ENSG00000078369	1
ENSG00000078399	12
ENSG00000078401	8
ENSG00000078403	25
ENSG00000078487	29
ENSG00000078549	28
ENSG00000078579	4
ENSG00000078618	41
ENSG00000078668	11
ENSG00000078674	44
ENSG00000078687	11
ENSG00000078699	12
ENSG00000078725	5
ENSG00000078747	26
ENSG00000078795	39
ENSG00000078804	12
ENSG00000078808	13
ENSG00000078814	145
ENSG00000078898	25
ENSG00000078900	21
ENSG00000078902	7
ENSG00000078967	14
ENSG00000079101	29
ENSG00000079112	34
ENSG00000079134	28
ENSG00000079150	3
ENSG00000079156	4
ENSG00000079215	17
ENSG00000079246	7
ENSG00000079257	22
ENSG00000079263	48
ENSG00000079277	26
ENSG00000079308	26
ENSG00000079313	37
ENSG00000079332	3
ENSG00000079335	36
ENSG00000079337	57
ENSG00000079385	21
ENSG00000079387	12
ENSG00000079393	26
ENSG00000079432	12
ENSG00000079435	53
ENSG00000079459	39
ENSG00000079462	17
ENSG00000079557	43
ENSG00000079616	45
ENSG00000079689	16
ENSG00000079691	42
ENSG00000079739	25
ENSG00000079785	19
ENSG00000079805	12
ENSG00000079819	35
ENSG00000079841	1
ENSG00000079931	36
ENSG00000079950	16
ENSG00000079974	9
ENSG00000079999	19
ENSG00000080007	30
ENSG00000080031	61
ENSG00000080166	37
ENSG00000080189	28
ENSG00000080200	120
ENSG00000080224	14
ENSG00000080293	28
ENSG00000080298	3
ENSG00000080345	25
ENSG00000080371	7
ENSG00000080493	24
ENSG00000080503	33
ENSG00000080511	13
ENSG00000080546	14
ENSG00000080573	89
ENSG00000080603	10
ENSG00000080608	47
ENSG00000080618	20
ENSG00000080644	37
ENSG00000080709	12
ENSG00000080802	3
ENSG00000080815	12
ENSG00000080819	20
ENSG00000080822	11
ENSG00000080823	36
ENSG00000080824	39
ENSG00000080839	4
ENSG00000080845	9
ENSG00000080854	39
ENSG00000080910	6
ENSG00000080986	35
ENSG00000081014	33
ENSG00000081019	13
ENSG00000081026	34
ENSG00000081041	8
ENSG00000081051	39
ENSG00000081052	71
ENSG00000081059	12
ENSG00000081087	14
ENSG00000081138	19
ENSG00000081148	53
ENSG00000081154	3
ENSG00000081177	25
ENSG00000081181	21
ENSG00000081189	7
ENSG00000081237	20
ENSG00000081248	79
ENSG00000081277	18
ENSG00000081307	11
ENSG00000081320	15
ENSG00000081377	17
ENSG00000081386	7
ENSG00000081479	109
ENSG00000081665	9
ENSG00000081692	28
ENSG00000081721	20
ENSG00000081760	40
ENSG00000081791	35
ENSG00000081800	42
ENSG00000081803	62
ENSG00000081818	3
ENSG00000081842	41
ENSG00000081853	33
ENSG00000081870	8
ENSG00000081913	32
ENSG00000081923	58
ENSG00000081985	37
ENSG00000082014	12
ENSG00000082068	27
ENSG00000082074	24
ENSG00000082126	55
ENSG00000082146	18
ENSG00000082153	9
ENSG00000082175	16
ENSG00000082196	14
ENSG00000082212	44
ENSG00000082213	23
ENSG00000082258	23
ENSG00000082269	55
ENSG00000082293	26
ENSG00000082397	42
ENSG00000082438	39
ENSG00000082482	8
ENSG00000082497	7
ENSG00000082512	23
ENSG00000082515	16
ENSG00000082516	81
ENSG00000082556	17
ENSG00000082641	11
ENSG00000082684	46
ENSG00000082701	8
ENSG00000082781	33
ENSG00000082805	47
ENSG00000082996	13
ENSG00000083067	51
ENSG00000083093	78
ENSG00000083097	97
ENSG00000083099	6
ENSG00000083123	25
ENSG00000083168	4
ENSG00000083223	15
ENSG00000083290	55
ENSG00000083307	10
ENSG00000083312	3
ENSG00000083444	44
ENSG00000083454	22
ENSG00000083457	66
ENSG00000083520	70
ENSG00000083535	67
ENSG00000083544	35
ENSG00000083635	26
ENSG00000083642	18
ENSG00000083720	15
ENSG00000083782	14
ENSG00000083799	12
ENSG00000083807	34
ENSG00000083812	2
ENSG00000083814	12
ENSG00000083817	1
ENSG00000083828	5
ENSG00000083838	26
ENSG00000083844	10
ENSG00000083857	151
ENSG00000083896	7
ENSG00000083937	17
ENSG00000084070	18
ENSG00000084072	13
ENSG00000084073	25
ENSG00000084090	19
ENSG00000084092	34
ENSG00000084093	5
ENSG00000084110	54
ENSG00000084112	33
ENSG00000084207	16
ENSG00000084234	34
ENSG00000084444	21
ENSG00000084453	33
ENSG00000084463	8
ENSG00000084623	16
ENSG00000084628	3
ENSG00000084636	102
ENSG00000084652	12
ENSG00000084674	122
ENSG00000084676	19
ENSG00000084693	43
ENSG00000084710	39
ENSG00000084731	8
ENSG00000084733	1
ENSG00000084734	39
ENSG00000084754	33
ENSG00000084764	5
ENSG00000084774	60
ENSG00000085063	4
ENSG00000085117	18
ENSG00000085231	10
ENSG00000085265	25
ENSG00000085274	27
ENSG00000085276	10
ENSG00000085365	8
ENSG00000085377	28
ENSG00000085382	47
ENSG00000085415	5
ENSG00000085433	13
ENSG00000085449	17
ENSG00000085465	24
ENSG00000085491	35
ENSG00000085514	18
ENSG00000085552	81
ENSG00000085563	43
ENSG00000085644	22
ENSG00000085662	17
ENSG00000085719	20
ENSG00000085721	32
ENSG00000085733	26
ENSG00000085741	10
ENSG00000085760	47
ENSG00000085788	40
ENSG00000085831	33
ENSG00000085832	36
ENSG00000085840	43
ENSG00000085871	5
ENSG00000085978	15
ENSG00000085982	83
ENSG00000085998	39
ENSG00000085999	59
ENSG00000086015	8
ENSG00000086061	19
ENSG00000086062	8
ENSG00000086065	6
ENSG00000086102	45
ENSG00000086159	8
ENSG00000086189	31
ENSG00000086200	42
ENSG00000086205	42
ENSG00000086232	43
ENSG00000086288	39
ENSG00000086289	14
ENSG00000086300	13
ENSG00000086475	6
ENSG00000086504	19
ENSG00000086506	10
ENSG00000086544	30
ENSG00000086548	12
ENSG00000086570	131
ENSG00000086589	1
ENSG00000086598	3
ENSG00000086619	30
ENSG00000086666	8
ENSG00000086696	22
ENSG00000086730	18
ENSG00000086827	34
ENSG00000086848	41
ENSG00000086967	58
ENSG00000086991	45
ENSG00000087008	46
ENSG00000087053	34
ENSG00000087074	32
ENSG00000087076	12
ENSG00000087077	26
ENSG00000087085	18
ENSG00000087086	9
ENSG00000087087	42
ENSG00000087088	10
ENSG00000087095	4
ENSG00000087111	32
ENSG00000087116	36
ENSG00000087128	33
ENSG00000087152	2
ENSG00000087157	33
ENSG00000087191	8
ENSG00000087206	25
ENSG00000087237	32
ENSG00000087245	30
ENSG00000087250	3
ENSG00000087253	34
ENSG00000087258	4
ENSG00000087263	40
ENSG00000087266	45
ENSG00000087269	36
ENSG00000087274	25
ENSG00000087299	21
ENSG00000087301	40
ENSG00000087302	5
ENSG00000087338	25
ENSG00000087365	11
ENSG00000087448	8
ENSG00000087460	30
ENSG00000087470	36
ENSG00000087494	2
ENSG00000087495	8
ENSG00000087502	18
ENSG00000087510	4
ENSG00000087586	13
ENSG00000087589	20
ENSG00000087884	4
ENSG00000087903	1
ENSG00000087995	33
ENSG00000088002	10
ENSG00000088035	26
ENSG00000088038	3
ENSG00000088053	25
ENSG00000088179	18
ENSG00000088205	21
ENSG00000088247	9
ENSG00000088256	3
ENSG00000088280	48
ENSG00000088298	22
ENSG00000088305	22
ENSG00000088320	18
ENSG00000088325	14
ENSG00000088356	4
ENSG00000088367	20
ENSG00000088386	47
ENSG00000088387	52
ENSG00000088448	16
ENSG00000088451	26
ENSG00000088538	3
ENSG00000088543	9
ENSG00000088682	15
ENSG00000088726	20
ENSG00000088727	37
ENSG00000088756	33
ENSG00000088766	22
ENSG00000088782	1
ENSG00000088808	23
ENSG00000088812	26
ENSG00000088826	19
ENSG00000088827	97
ENSG00000088832	5
ENSG00000088833	9
ENSG00000088836	53
ENSG00000088854	41
ENSG00000088876	6
ENSG00000088881	26
ENSG00000088882	39
ENSG00000088888	22
ENSG00000088899	9
ENSG00000088926	44
ENSG00000088930	35
ENSG00000088970	47
ENSG00000088986	2
ENSG00000088992	7
ENSG00000089006	20
ENSG00000089012	25
ENSG00000089022	19
ENSG00000089041	35
ENSG00000089048	48
ENSG00000089050	16
ENSG00000089053	46
ENSG00000089057	12
ENSG00000089060	44
ENSG00000089063	11
ENSG00000089091	45
ENSG00000089094	22
ENSG00000089101	89
ENSG00000089116	2
ENSG00000089123	11
ENSG00000089127	18
ENSG00000089154	66
ENSG00000089157	1
ENSG00000089159	15
ENSG00000089163	15
ENSG00000089169	28
ENSG00000089177	43
ENSG00000089195	18
ENSG00000089199	33
ENSG00000089220	18
ENSG00000089225	1
ENSG00000089234	30
ENSG00000089248	7
ENSG00000089250	43
ENSG00000089280	1
ENSG00000089327	7
ENSG00000089335	8
ENSG00000089351	37
ENSG00000089356	12
ENSG00000089486	4
ENSG00000089505	15
ENSG00000089558	23
ENSG00000089597	20
ENSG00000089639	40
ENSG00000089685	7
ENSG00000089692	21
ENSG00000089693	8
ENSG00000089723	12
ENSG00000089737	20
ENSG00000089775	18
ENSG00000089818	9
ENSG00000089847	74
ENSG00000089876	42
ENSG00000089902	6
ENSG00000089916	20
ENSG00000090006	72
ENSG00000090013	17
ENSG00000090020	22
ENSG00000090054	37
ENSG00000090060	4
ENSG00000090061	3
ENSG00000090097	18
ENSG00000090104	10
ENSG00000090238	3
ENSG00000090263	6
ENSG00000090266	9
ENSG00000090273	11
ENSG00000090316	13
ENSG00000090339	22
ENSG00000090372	18
ENSG00000090376	37
ENSG00000090382	13
ENSG00000090402	33
ENSG00000090432	17
ENSG00000090447	3
ENSG00000090470	36
ENSG00000090487	15
ENSG00000090512	25
ENSG00000090520	20
ENSG00000090530	49
ENSG00000090534	8
ENSG00000090539	51
ENSG00000090554	7
ENSG00000090565	12
ENSG00000090581	36
ENSG00000090612	19
ENSG00000090615	52
ENSG00000090621	13
ENSG00000090659	8
ENSG00000090661	11
ENSG00000090674	27
ENSG00000090686	20
ENSG00000090857	42
ENSG00000090861	54
ENSG00000090863	19
ENSG00000090905	26
ENSG00000090924	45
ENSG00000090932	28
ENSG00000090971	16
ENSG00000090975	16
ENSG00000090989	40
ENSG00000091009	7
ENSG00000091010	6
ENSG00000091039	29
ENSG00000091073	20
ENSG00000091106	53
ENSG00000091127	42
ENSG00000091128	114
ENSG00000091129	62
ENSG00000091136	89
ENSG00000091137	41
ENSG00000091138	35
ENSG00000091140	29
ENSG00000091157	29
ENSG00000091164	12
ENSG00000091181	24
ENSG00000091262	73
ENSG00000091317	6
ENSG00000091409	48
ENSG00000091428	23
ENSG00000091436	25
ENSG00000091483	12
ENSG00000091490	62
ENSG00000091513	34
ENSG00000091527	15
ENSG00000091536	213
ENSG00000091542	2
ENSG00000091583	29
ENSG00000091592	54
ENSG00000091622	26
ENSG00000091640	12
ENSG00000091651	23
ENSG00000091656	35
ENSG00000091664	23
ENSG00000091704	18
ENSG00000091732	37
ENSG00000091831	6
ENSG00000091844	8
ENSG00000091879	21
ENSG00000091947	14
ENSG00000091972	12
ENSG00000091986	46
ENSG00000092009	15
ENSG00000092010	13
ENSG00000092020	37
ENSG00000092036	17
ENSG00000092051	7
ENSG00000092054	61
ENSG00000092067	9
ENSG00000092068	23
ENSG00000092094	25
ENSG00000092096	22
ENSG00000092098	40
ENSG00000092108	25
ENSG00000092140	30
ENSG00000092148	42
ENSG00000092199	2
ENSG00000092200	76
ENSG00000092201	24
ENSG00000092203	21
ENSG00000092208	16
ENSG00000092295	43
ENSG00000092330	18
ENSG00000092345	2
ENSG00000092421	32
ENSG00000092439	99
ENSG00000092445	27
ENSG00000092470	34
ENSG00000092529	72
ENSG00000092531	9
ENSG00000092607	11
ENSG00000092621	35
ENSG00000092758	52
ENSG00000092820	33
ENSG00000092841	14
ENSG00000092847	8
ENSG00000092850	28
ENSG00000092853	49
ENSG00000092871	15
ENSG00000092929	79
ENSG00000092931	28
ENSG00000092964	8
ENSG00000092969	7
ENSG00000092978	29
ENSG00000093000	17
ENSG00000093009	41
ENSG00000093010	9
ENSG00000093072	18
ENSG00000093134	11
ENSG00000093144	20
ENSG00000093167	62
ENSG00000093183	14
ENSG00000093217	32
ENSG00000094755	24
ENSG00000094796	18
ENSG00000094804	34
ENSG00000094880	20
ENSG00000094914	52
ENSG00000094916	3
ENSG00000094963	23
ENSG00000094975	52
ENSG00000095002	31
ENSG00000095015	30
ENSG00000095059	23
ENSG00000095066	61
ENSG00000095110	14
ENSG00000095203	14
ENSG00000095209	12
ENSG00000095261	17
ENSG00000095303	24
ENSG00000095319	49
ENSG00000095321	36
ENSG00000095370	22
ENSG00000095380	18
ENSG00000095383	39
ENSG00000095397	27
ENSG00000095464	36
ENSG00000095485	28
ENSG00000095539	47
ENSG00000095564	12
ENSG00000095574	8
ENSG00000095585	21
ENSG00000095587	57
ENSG00000095596	22
ENSG00000095627	24
ENSG00000095637	50
ENSG00000095713	21
ENSG00000095739	29
ENSG00000095752	13
ENSG00000095777	13
ENSG00000095787	7
ENSG00000095794	8
ENSG00000095906	12
ENSG00000095917	15
ENSG00000095932	8
ENSG00000095951	29
ENSG00000095970	13
ENSG00000095981	16
ENSG00000096006	13
ENSG00000096060	21
ENSG00000096063	46
ENSG00000096070	22
ENSG00000096080	12
ENSG00000096088	17
ENSG00000096092	6
ENSG00000096093	32
ENSG00000096264	13
ENSG00000096384	30
ENSG00000096395	6
ENSG00000096401	10
ENSG00000096433	130
ENSG00000096654	18
ENSG00000096696	103
ENSG00000096717	24
ENSG00000096746	10
ENSG00000096872	16
ENSG00000096968	60
ENSG00000096996	32
ENSG00000097007	6
ENSG00000097021	17
ENSG00000097033	10
ENSG00000097046	37
ENSG00000097096	60
ENSG00000099139	3
ENSG00000099194	3
ENSG00000099203	19
ENSG00000099204	34
ENSG00000099219	66
ENSG00000099246	4
ENSG00000099250	29
ENSG00000099256	21
ENSG00000099260	25
ENSG00000099282	12
ENSG00000099284	5
ENSG00000099290	68
ENSG00000099308	30
ENSG00000099326	20
ENSG00000099330	18
ENSG00000099331	47
ENSG00000099337	16
ENSG00000099338	68
ENSG00000099341	29
ENSG00000099364	11
ENSG00000099365	5
ENSG00000099377	24
ENSG00000099381	6
ENSG00000099385	13
ENSG00000099617	14
ENSG00000099622	6
ENSG00000099624	7
ENSG00000099625	15
ENSG00000099769	1
ENSG00000099785	3
ENSG00000099795	15
ENSG00000099797	17
ENSG00000099800	6
ENSG00000099804	12
ENSG00000099810	15
ENSG00000099812	33
ENSG00000099814	18
ENSG00000099817	17
ENSG00000099821	92
ENSG00000099822	12
ENSG00000099834	56
ENSG00000099840	22
ENSG00000099849	37
ENSG00000099860	4
ENSG00000099864	7
ENSG00000099866	11
ENSG00000099875	43
ENSG00000099889	46
ENSG00000099899	49
ENSG00000099901	18
ENSG00000099904	25
ENSG00000099910	10
ENSG00000099917	13
ENSG00000099937	31
ENSG00000099940	15
ENSG00000099942	3
ENSG00000099949	197
ENSG00000099953	27
ENSG00000099954	15
ENSG00000099956	2
ENSG00000099957	41
ENSG00000099958	17
ENSG00000099960	28
ENSG00000099968	10
ENSG00000099974	1
ENSG00000099977	4
ENSG00000099985	1
ENSG00000099991	100
ENSG00000099992	17
ENSG00000099994	52
ENSG00000099995	9
ENSG00000099998	32
ENSG00000099999	17
ENSG00000100003	26
ENSG00000100012	27
[truncated: 15,460 more rows]

## Sheet: panel_b
Allele count	# LoF variants
>100	4356
10-20	21052
20-50	14345
2023-05-03	65306
50-100	5081
2023-10-06	33579
doubl.	62488
singl.	182351

## Sheet: panel_c
# LoF variants	# individuals
0	194
1	1476
2	5547
3	13456
4	25457
5	37778
6	47648
7	52260
8	50552
9	43198
10	34156
11	24321
12	16176
13	10022
14	6007
15	3291
16	1670
17	818
18	416
19	188
20	100
21	32
22	30
23	14
24	1
27	5
29	3
30	4
31	1
32	3
33	1
39	1
