# Supplementary material for: Accurate rare variant phasing of whole-genome and whole-exome sequencing data in the UK Biobank
Source: Nat Genet. 2023 Jun 29;55(7):1243–9. doi: 10.1038/s41588-023-01415-w (PMC10335929; doi:10.1038/s41588-023-01415-w)
Supplement: Source Data Extended Data Fig. 7 — Statistical source data. [file 41588_2023_1415_MOESM12_ESM.xlsx]

## Sheet: Sheet1
labels	CH	cols
Full data	779	#c6dbef
High confidence	614	#2171b5
Random phasing	17241	#fc9272
