# Supplementary material for: Accurate rare variant phasing of whole-genome and whole-exome sequencing data in the UK Biobank
Source: Nat Genet. 2023 Jun 29;55(7):1243–9. doi: 10.1038/s41588-023-01415-w (PMC10335929; doi:10.1038/s41588-023-01415-w)
Supplement: Source Data Extended Data Fig. 8 — Statistical source data. [file 41588_2023_1415_MOESM13_ESM.xlsx]

## Sheet: panel_a
labels	CH	cols
SHAPEIT5	549	#c6dbef
Beagle5.4	673	#969696
Random phasing	1792	#fc9272

## Sheet: panel_b
labels	CH	cols
SHAPEIT5	779	#c6dbef
Beagle5.4	962	#969696
Random phasing	17241	#fc9272

## Sheet: panel_c
ExternalList	odds	pval	confmin	confmax	idx	type
Essential ADaM
Vinceti 2021	-2.64362	5.20036e-07	-4.30962	-1.35484	1	SHAPEIT5
Essential gnomAD
Karczewski 2020	-3.97008	1.74909e-13	-6	-2.38014	4	SHAPEIT5
Essential in mice
Georgi 2013	-1.06246	2.64048e-05	-1.62911	-0.529118	7	SHAPEIT5
Essential CRISPR
Hart 2017	-2.27651	0.000374884	-4.20983	-0.828618	10	SHAPEIT5
Essential in culture
Hart 2014	-3.05927	0.00972848	-6	-0.435725	13	SHAPEIT5
Essential ADaM
Vinceti 2021	-1.27297	0.00118134	-2.18939	-0.449065	1	Beagle5.4
Essential gnomAD
Karczewski 2020	-2.72128	7.44042e-12	-3.89343	-1.73655	4	Beagle5.4
Essential in mice
Georgi 2013	-0.741734	0.00126324	-1.22403	-0.277986	7	Beagle5.4
Essential CRISPR
Hart 2017	-1.79783	0.00056919	-3.18936	-0.643372	10	Beagle5.4
Essential in culture
Hart 2014	-1.75765	0.0482119	-4.14617	-0.0153749	13	Beagle5.4
Essential ADaM
Vinceti 2021	0.0379569	1	-0.79366	0.960743	1	Random phasing
Essential gnomAD
Karczewski 2020	0.648717	0.114903	-0.155164	1.5503	4	Random phasing
Essential in mice
Georgi 2013	-0.0411266	0.856219	-0.560965	0.505389	7	Random phasing
Essential CRISPR
Hart 2017	1.13285	0.108954	-0.192648	2.8227	10	Random phasing
Essential in culture
Hart 2014	1.21016	0.413978	-0.817421	4.34574	13	Random phasing

## Sheet: panel_d
ExternalList	odds	pval	confmin	confmax	idx	type
Non-essential
in culture
Hart 2014	0.352748	0.348956	-0.435835	1.10045	16	SHAPEIT5
Non-essential
gnomAD
Karczewski 2020	0.221519	0.547262	-0.495277	0.902398	19	SHAPEIT5
Homozygous
LoF tolerant
Karczewski 2020	1.44505	4.51087e-17	1.10503	1.78399	22	SHAPEIT5
Non-essential
in culture
Hart 2014	0.0165351	1	-0.75915	0.755048	16	Beagle5.4
Non-essential
gnomAD
Karczewski 2020	0.464661	0.140475	-0.193346	1.10581	19	Beagle5.4
Homozygous
LoF tolerant
Karczewski 2020	1.16419	2.37169e-12	0.832341	1.49572	22	Beagle5.4
Non-essential
in culture
Hart 2014	0.247565	0.753659	-0.704534	1.33403	16	Random phasing
Non-essential
gnomAD
Karczewski 2020	-0.339522	0.397032	-1.10259	0.48863	19	Random phasing
Homozygous
LoF tolerant
Karczewski 2020	-0.29348	0.157512	-0.707088	0.131675	22	Random phasing
