# Supplementary material for: Accurate rare variant phasing of whole-genome and whole-exome sequencing data in the UK Biobank
Source: Nat Genet. 2023 Jun 29;55(7):1243–9. doi: 10.1038/s41588-023-01415-w (PMC10335929; doi:10.1038/s41588-023-01415-w)
Supplement: Source Data Extended Data Fig. 9 — Statistical source data. [file 41588_2023_1415_MOESM14_ESM.xlsx]

## Sheet: panel_a
labels	CH	cols
LoF	549	#737373
Syn	8844	#bdbdbd
Mis	13364	#f0f0f0

## Sheet: panel_b
labels	Gene	values
LoF	3: ch	549
LoF	2: possible	1601
LoF	1: other	16445
Syn	3: ch	8844
Syn	2: possible	1275
Syn	1: other	8476
Miss	3: ch	13364
Miss	2: possible	1550
Miss	1: other	3681

## Sheet: panel_c
ExternalList	odds	pval	confmin	confmax	idx	type
Essential ADaM
Vinceti 2021	-2.64362	5.20036e-07	-4.30962	-1.35484	1	LoF
Essential gnomAD
Karczewski 2020	-3.97008	1.74909e-13	-6	-2.38014	4	LoF
Essential in mice
Georgi 2013	-1.06246	2.64048e-05	-1.62911	-0.529118	7	LoF
Essential CRISPR
Hart 2017	-2.27651	0.000374884	-4.20983	-0.828618	10	LoF
Essential in culture
Hart 2014	-3.05927	0.00972848	-6	-0.435725	13	LoF
Essential ADaM
Vinceti 2021	-0.360782	0.0362628	-0.692514	-0.0154258	1	Missense
Essential gnomAD
Karczewski 2020	0.618702	3.45914e-05	0.312447	0.937915	4	Missense
Essential in mice
Georgi 2013	0.143679	0.255252	-0.0948301	0.388567	7	Missense
Essential CRISPR
Hart 2017	-0.36359	0.0906948	-0.783075	0.0794932	10	Missense
Essential in culture
Hart 2014	-0.496987	0.0971866	-1.09478	0.151652	13	Missense
Essential ADaM
Vinceti 2021	0.236768	0.300301	-0.179835	0.677411	1	Synonymous
Essential gnomAD
Karczewski 2020	1.18925	4.56108e-14	0.848368	1.54682	4	Synonymous
Essential in mice
Georgi 2013	0.667339	6.59172e-07	0.390689	0.953167	7	Synonymous
Essential CRISPR
Hart 2017	0.301833	0.327132	-0.245566	0.894813	10	Synonymous
Essential in culture
Hart 2014	0.0128411	1	-0.673979	0.771918	13	Synonymous

## Sheet: panel_d
ExternalList	odds	pval	confmin	confmax	idx	type
Non-essential
in culture
Hart 2014	0.352748	0.348956	-0.435835	1.10045	16	LoF
Non-essential
gnomAD
Karczewski 2020	0.221519	0.547262	-0.495277	0.902398	19	LoF
Homozygous
LoF tolerant
Karczewski 2020	1.44505	4.51087e-17	1.10503	1.78399	22	LoF
Non-essential
in culture
Hart 2014	0.112763	0.667941	-0.306197	0.557326	16	Missense
Non-essential
gnomAD
Karczewski 2020	-0.808177	1.83781e-07	-1.0991	-0.508418	19	Missense
Homozygous
LoF tolerant
Karczewski 2020	0.821736	4.43218e-08	0.506377	1.15131	22	Missense
Non-essential
in culture
Hart 2014	-0.560888	0.0111312	-0.986659	-0.114088	16	Synonymous
Non-essential
gnomAD
Karczewski 2020	-1.09709	1.38754e-08	-1.45815	-0.724232	19	Synonymous
Homozygous
LoF tolerant
Karczewski 2020	0.169749	0.286025	-0.130847	0.480935	22	Synonymous
